# Supplementary material for: Biosynthesized gold nanoparticles that activate Toll-like receptors and elicit localized light-converting hyperthermia for pleiotropic tumor immunoregulation
Source: Nat Commun. 2023 Aug 24;14:5178. doi: 10.1038/s41467-023-40851-4 (PMC10449932; doi:10.1038/s41467-023-40851-4)
Supplement: Supplementary file 4 — Source Data [file 41467_2023_40851_MOESM4_ESM.xlsx]

## Sheet: Figure 2f
Figure 1f
Wavelength (nm)	Absorbance (a.u.)
	8 h	12 h	24 h	36 h	48 h	60 h	72 h	84 h	96 h	120 h	144 h	168 h	192 h	216 h	240 h
300	0.454	0.835	1.191	1.458	1.616	1.723	1.678	1.866	1.934	2.119	2.001	2.206	2.163	2.216	2.251
302	0.408	0.781	1.134	1.397	1.554	1.659	1.616	1.797	1.869	2.05	1.937	2.137	2.092	2.151	2.179
304	0.378	0.744	1.093	1.353	1.508	1.61	1.572	1.745	1.821	1.997	1.888	2.087	2.041	2.098	2.129
306	0.355	0.716	1.061	1.317	1.47	1.57	1.535	1.702	1.781	1.955	1.848	2.045	1.998	2.054	2.089
308	0.337	0.691	1.033	1.285	1.438	1.536	1.502	1.663	1.745	1.915	1.814	2.006	1.958	2.017	2.052
310	0.322	0.672	1.009	1.259	1.411	1.507	1.475	1.63	1.715	1.883	1.784	1.973	1.926	1.983	2.018
312	0.311	0.656	0.989	1.236	1.386	1.48	1.45	1.601	1.688	1.853	1.757	1.943	1.896	1.953	1.987
314	0.299	0.639	0.968	1.213	1.361	1.453	1.425	1.57	1.66	1.821	1.729	1.912	1.864	1.923	1.954
316	0.289	0.625	0.952	1.193	1.341	1.432	1.404	1.545	1.638	1.797	1.706	1.886	1.84	1.897	1.929
318	0.278	0.61	0.933	1.171	1.318	1.407	1.38	1.517	1.611	1.767	1.679	1.857	1.81	1.868	1.899
320	0.269	0.596	0.915	1.152	1.297	1.385	1.359	1.492	1.588	1.742	1.656	1.831	1.784	1.842	1.871
322	0.259	0.583	0.898	1.132	1.275	1.362	1.337	1.466	1.564	1.714	1.631	1.804	1.756	1.815	1.843
324	0.25	0.57	0.882	1.113	1.256	1.341	1.316	1.442	1.541	1.69	1.608	1.778	1.731	1.79	1.817
326	0.243	0.559	0.868	1.097	1.238	1.322	1.298	1.421	1.521	1.668	1.587	1.756	1.708	1.768	1.794
328	0.236	0.548	0.854	1.082	1.222	1.305	1.281	1.401	1.503	1.648	1.568	1.735	1.688	1.747	1.772
330	0.229	0.538	0.84	1.066	1.205	1.286	1.263	1.38	1.484	1.626	1.548	1.713	1.666	1.725	1.749
332	0.22	0.526	0.826	1.05	1.187	1.268	1.245	1.359	1.464	1.603	1.528	1.69	1.644	1.704	1.726
334	0.213	0.516	0.813	1.035	1.171	1.251	1.228	1.34	1.446	1.584	1.509	1.671	1.624	1.683	1.705
336	0.205	0.505	0.8	1.02	1.156	1.235	1.212	1.321	1.429	1.565	1.491	1.651	1.605	1.664	1.684
338	0.198	0.496	0.788	1.008	1.142	1.22	1.197	1.304	1.413	1.547	1.474	1.633	1.587	1.646	1.666
340	0.192	0.486	0.777	0.995	1.129	1.206	1.183	1.288	1.398	1.531	1.459	1.616	1.57	1.63	1.648
342	0.186	0.478	0.766	0.984	1.117	1.193	1.17	1.273	1.385	1.516	1.445	1.601	1.555	1.615	1.632
344	0.18	0.47	0.757	0.973	1.105	1.181	1.159	1.259	1.373	1.502	1.431	1.587	1.541	1.602	1.618
346	0.175	0.463	0.749	0.965	1.096	1.171	1.149	1.247	1.363	1.491	1.421	1.575	1.53	1.59	1.605
348	0.17	0.457	0.741	0.956	1.088	1.162	1.14	1.236	1.353	1.48	1.411	1.564	1.519	1.58	1.594
350	0.165	0.451	0.734	0.949	1.079	1.152	1.131	1.226	1.344	1.469	1.401	1.554	1.509	1.57	1.583
352	0.16	0.445	0.727	0.941	1.072	1.144	1.123	1.215	1.336	1.46	1.393	1.545	1.5	1.561	1.575
354	0.155	0.438	0.72	0.934	1.064	1.136	1.116	1.206	1.328	1.45	1.385	1.536	1.491	1.553	1.566
356	0.15	0.432	0.713	0.926	1.056	1.127	1.108	1.196	1.32	1.441	1.377	1.527	1.483	1.544	1.557
358	0.145	0.425	0.706	0.918	1.048	1.119	1.1	1.186	1.312	1.432	1.368	1.518	1.474	1.535	1.548
360	0.139	0.418	0.698	0.909	1.039	1.109	1.092	1.175	1.303	1.42	1.359	1.508	1.464	1.526	1.539
362	0.134	0.411	0.691	0.901	1.031	1.1	1.085	1.165	1.294	1.411	1.35	1.499	1.455	1.517	1.53
364	0.129	0.405	0.684	0.893	1.023	1.091	1.077	1.155	1.286	1.401	1.342	1.49	1.446	1.508	1.521
366	0.123	0.398	0.676	0.884	1.014	1.081	1.069	1.144	1.277	1.391	1.332	1.48	1.437	1.498	1.512
368	0.118	0.392	0.669	0.875	1.005	1.072	1.061	1.134	1.267	1.381	1.323	1.471	1.427	1.488	1.502
370	0.112	0.386	0.662	0.866	0.995	1.062	1.052	1.123	1.257	1.369	1.312	1.461	1.416	1.478	1.492
372	0.109	0.38	0.655	0.857	0.986	1.052	1.045	1.113	1.248	1.359	1.303	1.452	1.407	1.468	1.483
374	0.104	0.375	0.649	0.849	0.978	1.044	1.037	1.103	1.24	1.349	1.294	1.442	1.398	1.459	1.474
376	0.1	0.369	0.642	0.841	0.969	1.035	1.029	1.093	1.23	1.339	1.284	1.432	1.388	1.449	1.464
378	0.097	0.364	0.636	0.834	0.961	1.026	1.022	1.083	1.222	1.329	1.275	1.423	1.378	1.439	1.455
380	0.092	0.358	0.629	0.826	0.953	1.017	1.014	1.073	1.212	1.318	1.266	1.412	1.368	1.428	1.445
382	0.089	0.353	0.623	0.818	0.945	1.009	1.006	1.063	1.204	1.309	1.257	1.403	1.358	1.419	1.435
384	0.086	0.349	0.617	0.812	0.938	1.001	0.999	1.055	1.196	1.3	1.249	1.394	1.349	1.41	1.426
386	0.084	0.345	0.612	0.805	0.931	0.994	0.992	1.047	1.188	1.291	1.241	1.385	1.341	1.401	1.417
388	0.082	0.342	0.607	0.799	0.925	0.987	0.986	1.039	1.181	1.283	1.234	1.377	1.333	1.393	1.409
390	0.081	0.339	0.603	0.794	0.919	0.98	0.98	1.032	1.174	1.275	1.227	1.369	1.325	1.385	1.401
392	0.079	0.336	0.599	0.789	0.913	0.974	0.974	1.024	1.167	1.267	1.22	1.361	1.317	1.377	1.393
394	0.078	0.334	0.595	0.784	0.908	0.968	0.968	1.017	1.16	1.259	1.213	1.353	1.309	1.369	1.385
396	0.077	0.331	0.591	0.779	0.903	0.963	0.963	1.011	1.154	1.253	1.207	1.345	1.302	1.363	1.377
398	0.076	0.329	0.587	0.774	0.897	0.956	0.957	1.004	1.147	1.245	1.2	1.337	1.294	1.355	1.369
400	0.075	0.327	0.584	0.77	0.892	0.951	0.952	0.998	1.141	1.238	1.194	1.33	1.287	1.348	1.362
402	0.074	0.324	0.58	0.765	0.887	0.945	0.947	0.991	1.135	1.231	1.188	1.323	1.28	1.341	1.355
404	0.073	0.322	0.577	0.761	0.882	0.94	0.942	0.985	1.129	1.225	1.182	1.316	1.273	1.334	1.348
406	0.072	0.32	0.573	0.757	0.878	0.935	0.937	0.98	1.124	1.219	1.176	1.31	1.267	1.327	1.341
408	0.072	0.318	0.57	0.753	0.874	0.93	0.933	0.974	1.118	1.213	1.17	1.303	1.261	1.321	1.335
410	0.071	0.316	0.567	0.75	0.87	0.926	0.927	0.969	1.113	1.206	1.165	1.297	1.255	1.315	1.328
412	0.07	0.315	0.565	0.746	0.866	0.922	0.923	0.964	1.108	1.201	1.16	1.291	1.249	1.309	1.322
414	0.07	0.313	0.562	0.743	0.862	0.917	0.919	0.959	1.104	1.196	1.154	1.285	1.244	1.304	1.316
416	0.069	0.311	0.559	0.74	0.858	0.914	0.915	0.955	1.099	1.191	1.15	1.28	1.238	1.299	1.311
418	0.069	0.31	0.556	0.736	0.855	0.91	0.911	0.951	1.095	1.186	1.145	1.275	1.233	1.294	1.305
420	0.068	0.308	0.554	0.733	0.851	0.906	0.907	0.946	1.091	1.181	1.14	1.27	1.228	1.288	1.3
422	0.067	0.307	0.552	0.731	0.848	0.903	0.904	0.943	1.087	1.177	1.136	1.265	1.224	1.284	1.295
424	0.067	0.305	0.55	0.728	0.846	0.9	0.901	0.939	1.083	1.173	1.132	1.261	1.22	1.28	1.29
426	0.066	0.304	0.548	0.726	0.843	0.897	0.898	0.936	1.08	1.17	1.128	1.257	1.216	1.276	1.286
428	0.066	0.303	0.546	0.725	0.841	0.895	0.895	0.933	1.077	1.166	1.125	1.254	1.213	1.272	1.283
430	0.065	0.302	0.545	0.723	0.839	0.893	0.893	0.93	1.075	1.163	1.122	1.25	1.21	1.269	1.279
432	0.065	0.301	0.543	0.721	0.837	0.89	0.89	0.928	1.072	1.16	1.119	1.246	1.206	1.266	1.275
434	0.065	0.3	0.542	0.719	0.835	0.889	0.888	0.925	1.069	1.158	1.116	1.244	1.204	1.263	1.271
436	0.064	0.299	0.54	0.718	0.833	0.887	0.886	0.923	1.068	1.155	1.113	1.241	1.202	1.261	1.268
438	0.064	0.298	0.539	0.717	0.832	0.885	0.883	0.921	1.066	1.153	1.111	1.238	1.199	1.259	1.265
440	0.063	0.298	0.538	0.716	0.83	0.884	0.881	0.919	1.064	1.151	1.108	1.236	1.197	1.256	1.262
442	0.063	0.297	0.537	0.715	0.83	0.883	0.88	0.918	1.063	1.15	1.107	1.234	1.196	1.255	1.26
444	0.063	0.296	0.536	0.715	0.829	0.882	0.879	0.917	1.062	1.149	1.105	1.232	1.194	1.254	1.259
446	0.063	0.296	0.536	0.714	0.828	0.882	0.877	0.916	1.061	1.148	1.104	1.231	1.194	1.253	1.257
448	0.062	0.295	0.535	0.714	0.828	0.882	0.877	0.916	1.061	1.148	1.103	1.23	1.193	1.252	1.256
450	0.062	0.295	0.535	0.714	0.828	0.882	0.876	0.915	1.061	1.148	1.102	1.23	1.193	1.253	1.255
452	0.061	0.295	0.535	0.715	0.829	0.882	0.876	0.916	1.062	1.148	1.102	1.231	1.194	1.253	1.254
454	0.061	0.295	0.535	0.716	0.83	0.883	0.876	0.916	1.063	1.15	1.102	1.231	1.195	1.254	1.254
456	0.061	0.295	0.536	0.718	0.831	0.885	0.876	0.917	1.065	1.151	1.103	1.233	1.197	1.257	1.255
458	0.061	0.295	0.537	0.719	0.833	0.887	0.877	0.919	1.067	1.154	1.105	1.235	1.199	1.259	1.257
460	0.061	0.295	0.537	0.721	0.835	0.889	0.879	0.921	1.069	1.156	1.106	1.237	1.201	1.261	1.258
462	0.061	0.295	0.539	0.724	0.838	0.892	0.881	0.923	1.073	1.16	1.109	1.241	1.205	1.265	1.262
464	0.06	0.296	0.541	0.727	0.842	0.896	0.883	0.927	1.078	1.165	1.113	1.245	1.21	1.271	1.265
466	0.06	0.297	0.543	0.731	0.846	0.9	0.886	0.931	1.083	1.17	1.117	1.25	1.216	1.277	1.27
468	0.06	0.298	0.546	0.735	0.85	0.905	0.891	0.936	1.089	1.177	1.122	1.256	1.222	1.284	1.276
470	0.06	0.299	0.549	0.74	0.856	0.911	0.895	0.942	1.096	1.184	1.128	1.264	1.23	1.292	1.283
472	0.06	0.301	0.553	0.746	0.862	0.918	0.901	0.948	1.105	1.193	1.136	1.273	1.239	1.302	1.291
474	0.059	0.302	0.557	0.752	0.87	0.926	0.908	0.956	1.113	1.202	1.144	1.283	1.25	1.312	1.3
476	0.059	0.305	0.562	0.76	0.878	0.935	0.915	0.965	1.125	1.214	1.154	1.295	1.262	1.325	1.312
478	0.06	0.307	0.568	0.768	0.888	0.945	0.925	0.975	1.137	1.228	1.165	1.309	1.276	1.339	1.325
480	0.059	0.31	0.575	0.778	0.899	0.957	0.935	0.986	1.151	1.242	1.178	1.325	1.292	1.356	1.34
482	0.059	0.313	0.583	0.79	0.913	0.971	0.948	1.001	1.169	1.261	1.195	1.345	1.311	1.377	1.359
484	0.059	0.317	0.59	0.801	0.926	0.985	0.961	1.015	1.186	1.279	1.211	1.364	1.33	1.397	1.378
486	0.059	0.32	0.6	0.815	0.941	1.001	0.977	1.032	1.206	1.3	1.23	1.387	1.354	1.42	1.4
488	0.059	0.325	0.612	0.831	0.96	1.021	0.996	1.052	1.231	1.326	1.254	1.415	1.381	1.449	1.427
490	0.059	0.331	0.624	0.849	0.981	1.043	1.017	1.075	1.258	1.354	1.28	1.446	1.412	1.48	1.458
492	0.059	0.337	0.638	0.868	1.003	1.066	1.04	1.099	1.287	1.385	1.309	1.48	1.445	1.515	1.492
494	0.059	0.344	0.653	0.889	1.028	1.092	1.066	1.125	1.318	1.418	1.34	1.516	1.481	1.552	1.528
496	0.059	0.351	0.672	0.913	1.057	1.121	1.097	1.157	1.356	1.458	1.378	1.56	1.525	1.598	1.573
498	0.059	0.358	0.689	0.936	1.083	1.149	1.125	1.187	1.391	1.494	1.413	1.602	1.565	1.639	1.615
500	0.06	0.366	0.708	0.962	1.114	1.181	1.159	1.22	1.432	1.537	1.454	1.65	1.612	1.687	1.663
502	0.059	0.376	0.73	0.991	1.149	1.217	1.196	1.258	1.478	1.584	1.5	1.703	1.665	1.741	1.717
504	0.059	0.385	0.753	1.02	1.185	1.254	1.237	1.299	1.525	1.633	1.55	1.76	1.72	1.799	1.775
506	0.059	0.394	0.776	1.05	1.221	1.291	1.278	1.338	1.572	1.683	1.599	1.817	1.775	1.856	1.835
508	0.06	0.404	0.799	1.081	1.259	1.33	1.32	1.38	1.623	1.736	1.652	1.878	1.834	1.917	1.897
510	0.06	0.413	0.821	1.109	1.294	1.365	1.36	1.419	1.671	1.783	1.702	1.933	1.889	1.973	1.954
512	0.06	0.423	0.845	1.139	1.33	1.402	1.403	1.459	1.72	1.833	1.754	1.993	1.946	2.033	2.016
514	0.06	0.432	0.867	1.166	1.364	1.437	1.443	1.497	1.766	1.88	1.803	2.047	1.999	2.087	2.073
516	0.06	0.441	0.89	1.194	1.399	1.472	1.485	1.537	1.813	1.929	1.856	2.106	2.055	2.145	2.135
518	0.06	0.449	0.91	1.218	1.431	1.504	1.524	1.572	1.856	1.972	1.904	2.158	2.106	2.198	2.193
520	0.06	0.455	0.926	1.238	1.456	1.529	1.556	1.6	1.89	2.007	1.944	2.201	2.148	2.242	2.24
522	0.06	0.462	0.943	1.258	1.482	1.555	1.589	1.629	1.927	2.042	1.987	2.243	2.19	2.286	2.288
524	0.06	0.467	0.958	1.274	1.504	1.578	1.62	1.654	1.96	2.074	2.027	2.283	2.227	2.326	2.333
526	0.061	0.472	0.97	1.286	1.522	1.595	1.646	1.675	1.985	2.1	2.061	2.317	2.257	2.359	2.372
528	0.06	0.475	0.979	1.294	1.535	1.608	1.669	1.69	2.006	2.119	2.09	2.344	2.28	2.386	2.406
530	0.061	0.476	0.983	1.297	1.54	1.614	1.681	1.697	2.015	2.129	2.105	2.355	2.292	2.397	2.423
532	0.06	0.477	0.986	1.296	1.543	1.616	1.694	1.702	2.023	2.134	2.122	2.366	2.299	2.41	2.442
534	0.061	0.477	0.986	1.291	1.541	1.614	1.699	1.7	2.023	2.133	2.131	2.369	2.299	2.412	2.45
536	0.06	0.474	0.982	1.281	1.531	1.604	1.7	1.691	2.015	2.122	2.131	2.362	2.286	2.404	2.452
538	0.061	0.471	0.975	1.267	1.519	1.591	1.695	1.679	2.001	2.108	2.127	2.349	2.27	2.39	2.444
540	0.06	0.466	0.963	1.246	1.497	1.569	1.682	1.657	1.976	2.081	2.113	2.324	2.237	2.365	2.429
542	0.061	0.461	0.953	1.228	1.478	1.55	1.671	1.638	1.954	2.059	2.099	2.302	2.212	2.338	2.411
544	0.061	0.454	0.937	1.201	1.45	1.522	1.651	1.609	1.92	2.025	2.072	2.265	2.17	2.3	2.381
546	0.06	0.446	0.918	1.169	1.415	1.487	1.623	1.573	1.877	1.981	2.04	2.22	2.119	2.252	2.344
548	0.061	0.437	0.899	1.139	1.382	1.454	1.597	1.538	1.835	1.94	2.004	2.176	2.069	2.202	2.303
550	0.06	0.427	0.876	1.103	1.341	1.412	1.561	1.494	1.782	1.887	1.96	2.118	2.006	2.141	2.255
552	0.06	0.416	0.85	1.064	1.297	1.368	1.524	1.448	1.726	1.831	1.912	2.058	1.941	2.077	2.2
554	0.06	0.406	0.827	1.029	1.257	1.327	1.488	1.405	1.674	1.779	1.866	2.002	1.879	2.016	2.148
556	0.06	0.394	0.8	0.988	1.209	1.28	1.445	1.355	1.613	1.718	1.81	1.936	1.808	1.943	2.086
558	0.06	0.382	0.773	0.947	1.162	1.233	1.402	1.305	1.55	1.658	1.754	1.87	1.737	1.87	2.024
560	0.06	0.37	0.746	0.907	1.115	1.185	1.357	1.254	1.487	1.596	1.694	1.802	1.665	1.796	1.959
562	0.059	0.358	0.719	0.868	1.069	1.138	1.313	1.205	1.426	1.537	1.637	1.736	1.595	1.722	1.895
564	0.059	0.346	0.691	0.827	1.021	1.089	1.266	1.153	1.362	1.473	1.575	1.667	1.522	1.645	1.827
566	0.059	0.334	0.664	0.789	0.975	1.043	1.221	1.104	1.301	1.414	1.516	1.601	1.454	1.573	1.762
568	0.059	0.322	0.638	0.754	0.933	0.999	1.177	1.057	1.244	1.356	1.459	1.536	1.388	1.504	1.698
570	0.058	0.311	0.612	0.717	0.888	0.954	1.131	1.008	1.184	1.297	1.4	1.47	1.32	1.432	1.632
572	0.058	0.299	0.587	0.683	0.847	0.911	1.088	0.963	1.127	1.24	1.342	1.408	1.258	1.363	1.569
574	0.058	0.289	0.562	0.65	0.806	0.869	1.045	0.918	1.071	1.186	1.286	1.346	1.196	1.297	1.507
576	0.058	0.278	0.538	0.619	0.768	0.829	1.004	0.876	1.019	1.133	1.232	1.287	1.138	1.234	1.447
578	0.058	0.268	0.515	0.588	0.73	0.79	0.962	0.834	0.968	1.081	1.178	1.228	1.081	1.172	1.388
580	0.057	0.258	0.492	0.559	0.694	0.752	0.922	0.794	0.919	1.031	1.126	1.172	1.026	1.112	1.33
582	0.057	0.249	0.471	0.532	0.661	0.717	0.884	0.756	0.873	0.983	1.077	1.117	0.974	1.056	1.274
584	0.057	0.239	0.45	0.506	0.628	0.683	0.846	0.72	0.829	0.937	1.029	1.065	0.925	1.003	1.221
586	0.057	0.231	0.43	0.481	0.597	0.65	0.81	0.684	0.786	0.892	0.982	1.014	0.878	0.951	1.168
588	0.056	0.222	0.411	0.458	0.567	0.618	0.775	0.65	0.746	0.849	0.937	0.965	0.833	0.902	1.117
590	0.056	0.214	0.393	0.436	0.54	0.589	0.742	0.619	0.708	0.81	0.894	0.919	0.791	0.856	1.07
592	0.056	0.207	0.375	0.415	0.513	0.561	0.709	0.588	0.672	0.77	0.852	0.874	0.75	0.812	1.022
594	0.055	0.199	0.358	0.395	0.488	0.533	0.677	0.559	0.637	0.733	0.812	0.831	0.711	0.769	0.976
596	0.055	0.192	0.341	0.376	0.463	0.507	0.646	0.531	0.604	0.696	0.772	0.789	0.674	0.729	0.931
598	0.056	0.187	0.328	0.361	0.444	0.486	0.621	0.508	0.578	0.668	0.742	0.755	0.645	0.697	0.894
600	0.055	0.18	0.313	0.345	0.423	0.464	0.593	0.484	0.549	0.636	0.707	0.718	0.613	0.662	0.854
602	0.055	0.174	0.299	0.329	0.403	0.442	0.566	0.46	0.522	0.604	0.673	0.682	0.581	0.629	0.815
604	0.055	0.168	0.286	0.315	0.385	0.422	0.541	0.439	0.498	0.577	0.643	0.65	0.554	0.599	0.78
606	0.055	0.164	0.276	0.302	0.369	0.405	0.52	0.421	0.476	0.553	0.616	0.622	0.53	0.573	0.748
608	0.054	0.158	0.262	0.289	0.351	0.385	0.494	0.4	0.452	0.525	0.585	0.589	0.502	0.543	0.711
610	0.054	0.154	0.252	0.278	0.337	0.37	0.474	0.384	0.433	0.504	0.56	0.564	0.481	0.52	0.682
612	0.054	0.149	0.242	0.267	0.323	0.354	0.454	0.367	0.414	0.482	0.536	0.538	0.46	0.497	0.653
614	0.053	0.145	0.232	0.256	0.31	0.34	0.434	0.351	0.396	0.461	0.512	0.514	0.44	0.474	0.624
616	0.053	0.141	0.223	0.246	0.297	0.326	0.416	0.336	0.379	0.441	0.49	0.491	0.421	0.454	0.597
618	0.053	0.137	0.214	0.237	0.285	0.313	0.398	0.323	0.364	0.423	0.469	0.469	0.403	0.435	0.572
620	0.053	0.134	0.206	0.228	0.274	0.3	0.382	0.31	0.348	0.406	0.449	0.449	0.386	0.416	0.547
622	0.053	0.131	0.198	0.22	0.264	0.289	0.365	0.297	0.334	0.389	0.429	0.43	0.371	0.399	0.523
624	0.052	0.128	0.191	0.212	0.254	0.278	0.35	0.286	0.321	0.374	0.412	0.412	0.356	0.383	0.502
626	0.052	0.124	0.184	0.205	0.245	0.268	0.336	0.275	0.309	0.359	0.394	0.395	0.342	0.368	0.481
628	0.052	0.122	0.178	0.199	0.236	0.259	0.324	0.265	0.298	0.347	0.38	0.38	0.33	0.354	0.462
630	0.052	0.119	0.172	0.192	0.228	0.25	0.31	0.255	0.286	0.333	0.364	0.364	0.317	0.341	0.442
632	0.052	0.116	0.166	0.186	0.22	0.24	0.298	0.246	0.276	0.32	0.349	0.35	0.305	0.328	0.424
634	0.051	0.114	0.161	0.18	0.213	0.233	0.286	0.238	0.267	0.309	0.336	0.336	0.295	0.316	0.407
636	0.051	0.112	0.155	0.175	0.206	0.225	0.275	0.229	0.257	0.298	0.323	0.324	0.284	0.305	0.391
638	0.051	0.11	0.151	0.169	0.199	0.217	0.265	0.222	0.249	0.287	0.311	0.312	0.275	0.294	0.375
640	0.051	0.108	0.146	0.164	0.193	0.21	0.255	0.214	0.24	0.278	0.299	0.299	0.265	0.284	0.361
642	0.051	0.106	0.141	0.16	0.187	0.204	0.246	0.207	0.232	0.269	0.289	0.289	0.257	0.274	0.347
644	0.05	0.104	0.138	0.155	0.182	0.198	0.237	0.201	0.225	0.26	0.278	0.279	0.249	0.265	0.335
646	0.05	0.102	0.134	0.151	0.176	0.192	0.228	0.195	0.217	0.251	0.269	0.27	0.241	0.256	0.322
648	0.05	0.101	0.13	0.147	0.171	0.186	0.22	0.189	0.211	0.244	0.259	0.26	0.233	0.249	0.31
650	0.05	0.099	0.126	0.143	0.166	0.181	0.213	0.183	0.205	0.236	0.251	0.252	0.227	0.241	0.299
652	0.05	0.097	0.123	0.14	0.162	0.176	0.206	0.178	0.199	0.229	0.243	0.244	0.22	0.234	0.289
654	0.05	0.096	0.12	0.136	0.158	0.171	0.199	0.173	0.193	0.222	0.235	0.236	0.214	0.226	0.279
656	0.05	0.095	0.117	0.133	0.153	0.167	0.193	0.168	0.187	0.216	0.227	0.229	0.208	0.22	0.27
658	0.049	0.094	0.114	0.129	0.149	0.162	0.187	0.164	0.182	0.209	0.22	0.222	0.202	0.214	0.261
660	0.049	0.092	0.112	0.127	0.146	0.158	0.182	0.16	0.178	0.205	0.215	0.216	0.197	0.208	0.254
662	0.049	0.091	0.11	0.124	0.142	0.154	0.176	0.156	0.173	0.199	0.208	0.21	0.193	0.202	0.245
664	0.049	0.09	0.107	0.121	0.139	0.15	0.171	0.152	0.168	0.194	0.202	0.204	0.187	0.197	0.238
666	0.049	0.089	0.105	0.119	0.136	0.147	0.166	0.148	0.164	0.189	0.197	0.198	0.183	0.192	0.231
668	0.049	0.088	0.103	0.116	0.133	0.144	0.162	0.145	0.161	0.184	0.191	0.193	0.179	0.187	0.225
670	0.049	0.087	0.101	0.114	0.13	0.141	0.158	0.142	0.157	0.18	0.187	0.189	0.175	0.183	0.218
672	0.049	0.086	0.099	0.112	0.128	0.138	0.154	0.138	0.153	0.176	0.182	0.184	0.171	0.178	0.212
674	0.049	0.085	0.097	0.11	0.125	0.135	0.15	0.135	0.15	0.172	0.177	0.179	0.167	0.174	0.207
676	0.049	0.084	0.096	0.108	0.122	0.132	0.147	0.133	0.147	0.168	0.173	0.175	0.164	0.171	0.202
678	0.048	0.084	0.094	0.106	0.12	0.129	0.143	0.13	0.143	0.164	0.169	0.171	0.16	0.167	0.196
680	0.049	0.083	0.092	0.104	0.118	0.127	0.14	0.127	0.141	0.161	0.165	0.167	0.157	0.163	0.192
682	0.048	0.082	0.091	0.102	0.116	0.125	0.138	0.125	0.138	0.158	0.162	0.164	0.155	0.16	0.188
684	0.048	0.082	0.089	0.101	0.114	0.123	0.134	0.123	0.135	0.155	0.158	0.16	0.152	0.157	0.183
686	0.049	0.081	0.088	0.099	0.112	0.12	0.132	0.121	0.133	0.152	0.155	0.157	0.149	0.154	0.179
688	0.048	0.08	0.087	0.098	0.11	0.118	0.129	0.118	0.13	0.149	0.151	0.154	0.146	0.15	0.175
690	0.048	0.08	0.086	0.096	0.108	0.116	0.127	0.116	0.128	0.146	0.148	0.15	0.143	0.147	0.171
692	0.048	0.079	0.084	0.095	0.106	0.114	0.124	0.114	0.125	0.143	0.145	0.147	0.141	0.145	0.168
694	0.048	0.078	0.083	0.093	0.105	0.112	0.122	0.113	0.123	0.14	0.142	0.145	0.139	0.142	0.164
696	0.048	0.078	0.082	0.092	0.103	0.11	0.119	0.111	0.121	0.138	0.14	0.142	0.136	0.139	0.161
698	0.048	0.078	0.081	0.091	0.101	0.109	0.117	0.109	0.119	0.136	0.137	0.139	0.134	0.137	0.158
700	0.048	0.077	0.08	0.089	0.1	0.107	0.116	0.108	0.117	0.134	0.135	0.137	0.133	0.135	0.155
702	0.049	0.076	0.08	0.088	0.099	0.106	0.114	0.106	0.115	0.132	0.133	0.135	0.131	0.133	0.152
704	0.049	0.076	0.079	0.087	0.097	0.104	0.112	0.105	0.114	0.129	0.131	0.133	0.129	0.131	0.15
706	0.048	0.076	0.078	0.086	0.096	0.103	0.111	0.103	0.112	0.128	0.128	0.131	0.127	0.128	0.147
708	0.049	0.075	0.077	0.085	0.095	0.102	0.109	0.102	0.11	0.126	0.126	0.128	0.125	0.127	0.144
710	0.049	0.075	0.077	0.085	0.094	0.1	0.107	0.101	0.109	0.124	0.124	0.126	0.123	0.125	0.142
712	0.05	0.076	0.076	0.084	0.093	0.099	0.106	0.1	0.108	0.123	0.123	0.125	0.122	0.123	0.14
714	0.049	0.075	0.075	0.083	0.092	0.098	0.105	0.099	0.106	0.121	0.121	0.123	0.121	0.122	0.138
716	0.05	0.075	0.075	0.082	0.091	0.097	0.104	0.098	0.105	0.12	0.119	0.122	0.12	0.12	0.136
718	0.049	0.074	0.075	0.082	0.091	0.096	0.102	0.098	0.104	0.118	0.118	0.12	0.118	0.118	0.135
720	0.05	0.074	0.074	0.081	0.09	0.096	0.101	0.097	0.103	0.117	0.116	0.119	0.117	0.117	0.133
722	0.05	0.074	0.073	0.081	0.089	0.094	0.1	0.097	0.102	0.116	0.115	0.117	0.116	0.116	0.131
724	0.05	0.074	0.073	0.08	0.088	0.093	0.099	0.096	0.101	0.114	0.114	0.116	0.115	0.115	0.129
726	0.05	0.074	0.073	0.079	0.087	0.092	0.098	0.096	0.1	0.113	0.112	0.115	0.114	0.114	0.128
728	0.051	0.074	0.072	0.079	0.087	0.092	0.097	0.096	0.099	0.112	0.112	0.113	0.113	0.112	0.127
730	0.051	0.074	0.072	0.079	0.086	0.092	0.097	0.096	0.098	0.112	0.111	0.113	0.112	0.111	0.125
732	0.051	0.074	0.072	0.078	0.086	0.091	0.096	0.096	0.098	0.111	0.11	0.112	0.112	0.111	0.124
734	0.052	0.075	0.072	0.078	0.086	0.091	0.096	0.096	0.097	0.11	0.109	0.111	0.111	0.11	0.123
736	0.052	0.075	0.072	0.078	0.086	0.09	0.095	0.095	0.097	0.109	0.108	0.11	0.11	0.109	0.122
738	0.052	0.075	0.072	0.078	0.085	0.089	0.094	0.095	0.096	0.109	0.107	0.109	0.109	0.108	0.121
740	0.052	0.074	0.072	0.077	0.084	0.089	0.093	0.094	0.095	0.108	0.106	0.108	0.109	0.107	0.12
742	0.052	0.074	0.071	0.076	0.083	0.088	0.093	0.093	0.094	0.106	0.105	0.107	0.108	0.106	0.119
744	0.053	0.074	0.071	0.076	0.083	0.087	0.092	0.092	0.093	0.105	0.104	0.105	0.106	0.105	0.117
746	0.052	0.074	0.07	0.075	0.082	0.086	0.091	0.091	0.092	0.104	0.102	0.105	0.105	0.104	0.116
748	0.052	0.074	0.07	0.075	0.081	0.086	0.09	0.09	0.092	0.103	0.102	0.103	0.104	0.103	0.115
750	0.053	0.073	0.069	0.074	0.081	0.085	0.089	0.09	0.09	0.102	0.1	0.102	0.104	0.102	0.114
752	0.053	0.073	0.069	0.074	0.08	0.084	0.089	0.089	0.09	0.102	0.1	0.101	0.103	0.101	0.113
754	0.053	0.073	0.069	0.074	0.08	0.084	0.088	0.088	0.089	0.101	0.098	0.1	0.102	0.099	0.111
756	0.053	0.073	0.069	0.073	0.079	0.083	0.087	0.088	0.088	0.099	0.097	0.099	0.101	0.099	0.11
758	0.053	0.073	0.068	0.072	0.078	0.082	0.086	0.087	0.087	0.099	0.096	0.098	0.1	0.098	0.109
760	0.053	0.072	0.067	0.072	0.078	0.082	0.086	0.086	0.086	0.098	0.095	0.097	0.099	0.097	0.108
762	0.053	0.072	0.067	0.071	0.077	0.081	0.085	0.086	0.086	0.097	0.095	0.096	0.099	0.096	0.107
764	0.053	0.072	0.067	0.071	0.077	0.08	0.084	0.085	0.085	0.096	0.094	0.095	0.098	0.095	0.106
766	0.052	0.072	0.066	0.07	0.076	0.08	0.084	0.085	0.084	0.095	0.093	0.095	0.097	0.094	0.105
768	0.052	0.071	0.066	0.07	0.076	0.079	0.083	0.084	0.084	0.095	0.092	0.094	0.096	0.093	0.104
770	0.052	0.071	0.066	0.07	0.075	0.079	0.082	0.084	0.083	0.094	0.091	0.093	0.095	0.092	0.103
772	0.052	0.071	0.065	0.069	0.075	0.078	0.082	0.083	0.082	0.093	0.09	0.092	0.095	0.092	0.102
774	0.052	0.07	0.065	0.069	0.074	0.078	0.081	0.082	0.082	0.092	0.089	0.091	0.094	0.091	0.101
776	0.052	0.07	0.064	0.068	0.073	0.077	0.08	0.081	0.081	0.091	0.089	0.09	0.093	0.09	0.1
778	0.052	0.07	0.064	0.068	0.073	0.076	0.08	0.081	0.08	0.09	0.088	0.09	0.092	0.089	0.1
780	0.052	0.07	0.064	0.067	0.072	0.075	0.079	0.08	0.08	0.09	0.087	0.089	0.092	0.089	0.099
782	0.052	0.069	0.063	0.067	0.072	0.075	0.079	0.08	0.079	0.089	0.086	0.088	0.091	0.088	0.098
784	0.051	0.069	0.063	0.067	0.071	0.074	0.078	0.079	0.078	0.088	0.086	0.087	0.091	0.087	0.097
786	0.051	0.069	0.063	0.066	0.071	0.074	0.077	0.078	0.077	0.088	0.085	0.086	0.09	0.087	0.096
788	0.052	0.068	0.062	0.065	0.07	0.073	0.077	0.077	0.077	0.087	0.084	0.086	0.089	0.086	0.095
790	0.052	0.068	0.062	0.065	0.07	0.073	0.076	0.077	0.076	0.086	0.083	0.085	0.088	0.085	0.094
792	0.051	0.068	0.061	0.065	0.069	0.072	0.075	0.077	0.076	0.085	0.083	0.084	0.088	0.084	0.094
794	0.051	0.068	0.061	0.064	0.069	0.072	0.075	0.076	0.075	0.085	0.082	0.084	0.087	0.084	0.093
796	0.051	0.067	0.061	0.064	0.068	0.071	0.075	0.075	0.074	0.084	0.081	0.083	0.086	0.083	0.092
798	0.051	0.067	0.06	0.063	0.068	0.071	0.074	0.075	0.074	0.084	0.081	0.082	0.086	0.083	0.091
800	0.051	0.067	0.06	0.063	0.068	0.07	0.074	0.075	0.074	0.083	0.08	0.082	0.085	0.082	0.091
802	0.051	0.067	0.06	0.063	0.067	0.07	0.073	0.074	0.073	0.082	0.079	0.081	0.085	0.081	0.09
804	0.05	0.066	0.059	0.062	0.067	0.07	0.073	0.074	0.072	0.082	0.079	0.081	0.084	0.081	0.089
806	0.05	0.066	0.059	0.062	0.066	0.069	0.072	0.073	0.072	0.081	0.078	0.08	0.084	0.08	0.089
808	0.05	0.066	0.059	0.061	0.066	0.068	0.072	0.073	0.071	0.081	0.077	0.079	0.083	0.079	0.088
810	0.051	0.066	0.059	0.061	0.066	0.068	0.072	0.073	0.071	0.08	0.077	0.079	0.083	0.079	0.088
812	0.051	0.066	0.059	0.061	0.065	0.068	0.071	0.072	0.07	0.08	0.076	0.078	0.083	0.078	0.087
814	0.051	0.066	0.059	0.061	0.065	0.068	0.071	0.073	0.07	0.08	0.076	0.078	0.082	0.078	0.087
816	0.051	0.066	0.058	0.061	0.065	0.068	0.07	0.072	0.07	0.079	0.076	0.077	0.082	0.077	0.086
818	0.051	0.066	0.058	0.061	0.065	0.068	0.07	0.072	0.07	0.079	0.075	0.077	0.081	0.077	0.086
820	0.051	0.066	0.058	0.061	0.064	0.067	0.07	0.072	0.07	0.078	0.075	0.077	0.081	0.077	0.086
822	0.051	0.066	0.058	0.06	0.064	0.067	0.07	0.072	0.069	0.078	0.075	0.076	0.081	0.077	0.086
824	0.052	0.066	0.059	0.061	0.065	0.067	0.07	0.073	0.069	0.079	0.075	0.076	0.081	0.077	0.085
826	0.052	0.067	0.059	0.061	0.065	0.067	0.07	0.073	0.069	0.079	0.075	0.077	0.081	0.077	0.085
828	0.053	0.067	0.059	0.061	0.065	0.068	0.071	0.075	0.07	0.079	0.075	0.077	0.082	0.077	0.086
830	0.053	0.067	0.06	0.062	0.066	0.068	0.07	0.076	0.07	0.079	0.075	0.077	0.082	0.077	0.085
832	0.053	0.068	0.06	0.062	0.066	0.068	0.071	0.076	0.07	0.079	0.075	0.077	0.082	0.077	0.086
834	0.054	0.069	0.06	0.062	0.066	0.068	0.071	0.077	0.07	0.079	0.076	0.077	0.082	0.077	0.086
836	0.055	0.069	0.061	0.062	0.066	0.068	0.071	0.078	0.07	0.08	0.075	0.077	0.082	0.077	0.085
838	0.054	0.069	0.061	0.062	0.066	0.068	0.071	0.077	0.07	0.079	0.075	0.076	0.082	0.077	0.085
840	0.055	0.069	0.061	0.062	0.066	0.068	0.071	0.078	0.07	0.079	0.075	0.076	0.082	0.077	0.085
842	0.055	0.069	0.061	0.062	0.066	0.068	0.071	0.078	0.07	0.079	0.075	0.076	0.081	0.076	0.085
844	0.055	0.069	0.061	0.062	0.066	0.068	0.071	0.078	0.07	0.079	0.074	0.076	0.082	0.076	0.085
846	0.055	0.069	0.061	0.062	0.066	0.068	0.071	0.078	0.07	0.078	0.074	0.076	0.082	0.076	0.085
848	0.055	0.069	0.06	0.062	0.066	0.068	0.071	0.079	0.07	0.079	0.074	0.076	0.081	0.076	0.084
850	0.055	0.069	0.061	0.062	0.065	0.067	0.07	0.079	0.07	0.078	0.074	0.076	0.081	0.076	0.084
852	0.055	0.07	0.061	0.062	0.066	0.068	0.07	0.078	0.07	0.078	0.074	0.076	0.081	0.076	0.084
854	0.056	0.07	0.061	0.063	0.066	0.068	0.071	0.078	0.069	0.078	0.073	0.076	0.081	0.075	0.084
856	0.056	0.07	0.061	0.062	0.066	0.068	0.07	0.078	0.07	0.078	0.074	0.075	0.081	0.076	0.084
858	0.056	0.069	0.061	0.062	0.066	0.067	0.071	0.078	0.07	0.078	0.074	0.075	0.081	0.076	0.084
860	0.057	0.07	0.062	0.063	0.066	0.068	0.07	0.078	0.07	0.078	0.074	0.075	0.081	0.076	0.084
862	0.057	0.07	0.062	0.063	0.066	0.068	0.071	0.078	0.07	0.078	0.074	0.076	0.081	0.076	0.084
864	0.058	0.071	0.062	0.064	0.067	0.069	0.071	0.079	0.07	0.079	0.074	0.076	0.081	0.076	0.084
866	0.058	0.071	0.063	0.064	0.067	0.069	0.072	0.079	0.071	0.079	0.074	0.076	0.082	0.077	0.085
868	0.059	0.072	0.064	0.065	0.068	0.07	0.072	0.08	0.071	0.08	0.075	0.076	0.082	0.077	0.085
870	0.06	0.073	0.064	0.066	0.069	0.07	0.073	0.08	0.072	0.08	0.076	0.077	0.083	0.078	0.086
872	0.061	0.073	0.065	0.066	0.069	0.071	0.074	0.081	0.072	0.081	0.076	0.077	0.083	0.078	0.086
874	0.061	0.074	0.066	0.067	0.07	0.071	0.074	0.081	0.073	0.082	0.077	0.078	0.084	0.079	0.087
876	0.062	0.074	0.066	0.067	0.07	0.072	0.074	0.082	0.073	0.082	0.077	0.078	0.084	0.079	0.087
878	0.061	0.074	0.065	0.066	0.069	0.071	0.073	0.081	0.072	0.08	0.076	0.077	0.083	0.078	0.086
880	0.061	0.073	0.065	0.065	0.068	0.07	0.073	0.081	0.071	0.08	0.075	0.077	0.082	0.077	0.085
882	0.061	0.073	0.064	0.065	0.068	0.07	0.072	0.081	0.071	0.079	0.075	0.076	0.082	0.077	0.085
884	0.06	0.072	0.064	0.065	0.068	0.069	0.072	0.081	0.071	0.079	0.075	0.076	0.082	0.076	0.084
886	0.06	0.072	0.064	0.064	0.067	0.069	0.071	0.081	0.07	0.079	0.074	0.075	0.081	0.076	0.083
888	0.06	0.072	0.063	0.064	0.067	0.068	0.071	0.081	0.07	0.078	0.073	0.075	0.081	0.075	0.083
890	0.06	0.072	0.063	0.064	0.067	0.068	0.071	0.081	0.069	0.078	0.073	0.074	0.08	0.075	0.083
892	0.06	0.072	0.063	0.064	0.067	0.068	0.071	0.081	0.07	0.077	0.073	0.074	0.08	0.075	0.083
894	0.06	0.072	0.063	0.064	0.067	0.068	0.071	0.081	0.069	0.078	0.073	0.074	0.08	0.075	0.083
896	0.06	0.072	0.063	0.064	0.067	0.068	0.071	0.081	0.07	0.078	0.073	0.074	0.08	0.075	0.083
898	0.06	0.072	0.064	0.064	0.067	0.068	0.071	0.082	0.07	0.078	0.073	0.074	0.08	0.075	0.082
900	0.06	0.072	0.064	0.064	0.067	0.069	0.071	0.082	0.07	0.078	0.073	0.074	0.08	0.075	0.082
902	0.061	0.073	0.064	0.064	0.067	0.069	0.071	0.082	0.07	0.078	0.073	0.074	0.081	0.075	0.083
904	0.061	0.073	0.064	0.064	0.067	0.068	0.072	0.083	0.07	0.078	0.073	0.074	0.081	0.075	0.083
906	0.061	0.073	0.065	0.065	0.068	0.069	0.072	0.083	0.07	0.079	0.073	0.075	0.081	0.075	0.083
908	0.062	0.074	0.065	0.065	0.068	0.069	0.072	0.084	0.071	0.079	0.074	0.075	0.081	0.076	0.083
910	0.063	0.074	0.066	0.066	0.069	0.07	0.073	0.084	0.071	0.079	0.074	0.076	0.082	0.076	0.083
912	0.063	0.075	0.066	0.066	0.069	0.07	0.073	0.086	0.072	0.08	0.075	0.076	0.082	0.077	0.084
914	0.064	0.076	0.067	0.067	0.07	0.071	0.074	0.087	0.072	0.081	0.075	0.077	0.083	0.078	0.085
916	0.065	0.077	0.068	0.068	0.07	0.071	0.075	0.087	0.073	0.081	0.076	0.077	0.083	0.078	0.086
918	0.066	0.077	0.069	0.068	0.071	0.072	0.075	0.089	0.073	0.082	0.076	0.078	0.084	0.079	0.086
920	0.068	0.079	0.07	0.07	0.072	0.074	0.076	0.091	0.075	0.084	0.078	0.079	0.085	0.08	0.087
922	0.069	0.08	0.071	0.071	0.073	0.075	0.078	0.094	0.076	0.085	0.079	0.08	0.087	0.081	0.088
924	0.07	0.082	0.073	0.072	0.075	0.076	0.079	0.096	0.078	0.086	0.081	0.082	0.089	0.083	0.09
926	0.072	0.084	0.076	0.075	0.077	0.078	0.081	0.1	0.08	0.089	0.083	0.083	0.09	0.085	0.092
928	0.075	0.087	0.077	0.077	0.08	0.08	0.084	0.104	0.082	0.091	0.085	0.086	0.093	0.086	0.094
930	0.077	0.089	0.08	0.079	0.081	0.082	0.085	0.108	0.084	0.093	0.087	0.088	0.095	0.089	0.096
932	0.079	0.091	0.083	0.081	0.084	0.085	0.088	0.114	0.087	0.096	0.09	0.09	0.098	0.092	0.099
934	0.083	0.095	0.086	0.085	0.087	0.088	0.092	0.12	0.09	0.099	0.093	0.094	0.101	0.095	0.102
936	0.086	0.098	0.088	0.087	0.089	0.09	0.094	0.125	0.093	0.102	0.095	0.096	0.104	0.098	0.105
938	0.088	0.1	0.091	0.089	0.092	0.093	0.096	0.13	0.095	0.105	0.098	0.098	0.106	0.1	0.107
940	0.092	0.104	0.095	0.093	0.095	0.096	0.1	0.137	0.099	0.109	0.101	0.102	0.11	0.103	0.111
942	0.096	0.109	0.1	0.097	0.099	0.1	0.104	0.145	0.103	0.114	0.106	0.106	0.114	0.108	0.115
944	0.101	0.114	0.105	0.102	0.104	0.105	0.109	0.154	0.108	0.119	0.111	0.111	0.119	0.113	0.12
946	0.106	0.119	0.11	0.107	0.109	0.11	0.114	0.165	0.114	0.125	0.116	0.116	0.125	0.118	0.125
948	0.113	0.126	0.117	0.113	0.115	0.116	0.12	0.177	0.12	0.131	0.122	0.122	0.131	0.124	0.131
950	0.118	0.132	0.123	0.119	0.121	0.122	0.126	0.188	0.126	0.138	0.129	0.128	0.137	0.13	0.137
952	0.125	0.139	0.129	0.125	0.127	0.128	0.133	0.2	0.133	0.145	0.135	0.134	0.144	0.137	0.143
954	0.133	0.147	0.137	0.133	0.135	0.135	0.14	0.215	0.141	0.154	0.143	0.142	0.152	0.145	0.151
956	0.14	0.155	0.146	0.14	0.142	0.143	0.148	0.229	0.148	0.161	0.15	0.15	0.16	0.152	0.159
958	0.146	0.161	0.151	0.146	0.148	0.148	0.153	0.24	0.155	0.168	0.156	0.155	0.166	0.158	0.164
960	0.15	0.165	0.155	0.15	0.152	0.152	0.157	0.248	0.158	0.172	0.16	0.159	0.17	0.162	0.168
962	0.153	0.168	0.158	0.153	0.154	0.155	0.16	0.253	0.161	0.175	0.163	0.162	0.172	0.165	0.171
964	0.155	0.17	0.16	0.155	0.156	0.157	0.162	0.257	0.163	0.177	0.165	0.163	0.174	0.167	0.173
966	0.156	0.172	0.162	0.156	0.158	0.158	0.163	0.259	0.165	0.178	0.166	0.165	0.176	0.168	0.174
968	0.158	0.172	0.162	0.156	0.158	0.159	0.164	0.262	0.166	0.18	0.167	0.166	0.176	0.169	0.175
970	0.159	0.173	0.163	0.157	0.159	0.159	0.165	0.262	0.166	0.18	0.168	0.166	0.176	0.169	0.175
972	0.159	0.173	0.163	0.158	0.159	0.16	0.165	0.263	0.166	0.18	0.168	0.167	0.176	0.17	0.176
974	0.159	0.173	0.163	0.158	0.16	0.16	0.165	0.263	0.166	0.18	0.168	0.167	0.176	0.17	0.175
976	0.159	0.172	0.163	0.158	0.159	0.16	0.165	0.262	0.166	0.18	0.167	0.166	0.175	0.169	0.175
978	0.159	0.172	0.163	0.158	0.159	0.159	0.165	0.262	0.166	0.18	0.167	0.166	0.175	0.169	0.175
980	0.159	0.172	0.162	0.157	0.159	0.159	0.165	0.262	0.165	0.179	0.167	0.166	0.174	0.169	0.174
982	0.158	0.171	0.162	0.156	0.158	0.158	0.164	0.261	0.164	0.179	0.166	0.165	0.174	0.168	0.173
984	0.157	0.169	0.16	0.154	0.156	0.156	0.161	0.257	0.163	0.176	0.164	0.163	0.171	0.166	0.171
986	0.154	0.167	0.157	0.153	0.154	0.155	0.16	0.253	0.16	0.174	0.162	0.161	0.169	0.163	0.169
988	0.152	0.163	0.154	0.15	0.151	0.152	0.157	0.247	0.157	0.17	0.158	0.158	0.165	0.16	0.166
990	0.151	0.162	0.153	0.149	0.15	0.15	0.156	0.245	0.156	0.169	0.157	0.157	0.163	0.159	0.164
992	0.15	0.161	0.152	0.148	0.149	0.149	0.155	0.243	0.155	0.168	0.156	0.156	0.162	0.158	0.164
994	0.149	0.16	0.151	0.147	0.148	0.149	0.154	0.241	0.154	0.167	0.156	0.155	0.161	0.157	0.162
996	0.147	0.157	0.148	0.144	0.146	0.146	0.151	0.237	0.151	0.164	0.153	0.152	0.159	0.155	0.16
998	0.144	0.154	0.145	0.141	0.143	0.143	0.148	0.23	0.148	0.161	0.149	0.149	0.155	0.151	0.157

## Sheet: Fgure 2g
Figure 1g
Time (h)	Au concentration mol/L
0	1.44e-11	6.8e-12	8e-12
0.5	2.33333e-11	2.33333e-11	2.46667e-11
2	2.33333e-11	2.46667e-11	2e-11
4	3.13333e-11	2.46667e-11	2.66667e-11
8	8.0667e-11	3e-11	3.6e-11
10	4.8e-11	6e-11	4.46667e-11
24	7.93333e-11	8e-11	5.73333e-11
48	7.4667e-11	1.1e-10	1e-10
72	1.05333e-10	1e-10	9.46667e-11
96	1.12667e-10	1.3e-10	1.16e-10
120	1.25333e-10	1.16667e-10	1.02667e-10
144	1.36e-10	1.47333e-10	1.36e-10
168	1.5e-10	1.59333e-10	1.72667e-10
192	1.82e-10	1.50667e-10	1.5e-10
240	1.96667e-10	1.88e-10	1.77333e-10

## Sheet: Fgure 3a
Figure 2a
d (nm)	Intensity (%)
0.4	0
0.463	0
0.536	0
0.621	0
0.719	0
0.833	0
0.965	0
1.12	0
1.29	0
1.5	0
1.74	0
2.01	0
2.33	0
2.7	0
3.12	0
3.62	0
4.19	0
4.85	0
5.61	0
6.5	0
7.53	0
8.72	0
10.1	0
11.7	0
13.5	0
15.7	0
18.2	0
21	0
24.4	0
28.2	0
32.7	0.747
37.8	3.14
43.8	6.91
50.7	11.1
58.8	14.6
68.1	16.4
78.8	16
91.3	13.6
106	9.7
122	5.5
142	2.08
164	0.249
190	0
220	0
255	0
295	0
342	0
396	0
459	0
531	0
615	0
712	0
825	0
955	0
1110	0
1280	0
1480	0
1720	0
1990	0
2300	0
2670	0
3090	0
3580	0
4150	0
4800	0
5560	0
6440	0
7460	0
8630	0

## Sheet: Fgure 3e
Figure 2e
Temperature (oC)		Weight 100%
	Sample 1	Sample 2	Sample 3
34.127	100	100	100
35.127	99.9862	99.9796	99.9497
36.127	99.9984	99.9757	99.9804
37.127	99.9927	99.9689	100.007
38.127	99.9732	99.9599	100.01
39.127	99.9456	99.993	99.9722
40.127	99.9568	99.9644	99.9378
41.127	99.9494	99.9599	99.9768
42.127	99.9364	99.9454	100.04
43.127	99.9176	99.9407	100.047
44.127	99.9115	99.9324	100.006
45.127	99.9279	99.9305	99.9801
46.127	99.9373	99.9264	99.94
47.127	99.9286	99.9393	99.9088
48.127	99.9058	99.9314	99.9113
49.127	99.8788	99.8998	99.8939
50.127	99.8712	99.87	99.865
51.127	99.8569	99.8706	99.867
52.127	99.8416	99.858	99.8536
53.127	99.832	99.8477	99.8336
54.127	99.8038	99.8171	99.8269
55.127	99.7753	99.7806	99.8332
56.127	99.7568	99.7775	99.8268
57.127	99.7327	99.7402	99.7999
58.127	99.7128	99.7091	99.7535
59.127	99.6931	99.68	99.7267
60.127	99.6794	99.6598	99.7137
61.127	99.6564	99.66	99.7134
62.127	99.6351	99.6599	99.7067
63.127	99.6142	99.6188	99.7
64.127	99.5703	99.5384	99.6943
65.127	99.5576	99.541	99.6914
66.127	99.5178	99.5195	99.6609
67.127	99.5	99.51	99.6263
68.127	99.4784	99.4796	99.5862
69.127	99.4498	99.4297	99.5533
70.127	99.4286	99.4099	99.5396
71.127	99.4142	99.38	99.5202
72.127	99.3858	99.3611	99.508
73.127	99.3714	99.3296	99.4725
74.127	99.3436	99.32	99.4467
75.127	99.3017	99.2898	99.4268
76.127	99.2747	99.2702	99.4055
77.127	99.2507	99.2595	99.3839
78.127	99.2215	99.2202	99.3633
79.127	99.1789	99.1605	99.311
80.127	99.1671	99.14	99.2807
81.127	99.1428	99.1214	99.26
82.127	99.1217	99.1092	99.2874
83.127	99.1	99.1094	99.2732
84.127	99.085	99.0799	99.2415
85.127	99.0718	99.07	99.1787
86.127	99.0427	99.0276	99.1074
87.127	99.0001	99.0099	99.0673
88.127	98.9773	99.01	99.0385
89.127	98.972	99.0007	99.0542
90.127	98.9527	98.98	99.06
91.127	98.9357	98.9632	99.0667
92.127	98.922	98.9301	99.0536
93.127	98.9	98.9101	99.0125
94.127	98.8785	98.9	98.9733
95.127	98.8714	98.8702	98.9668
96.127	98.8572	98.8399	98.947
97.127	98.8428	98.82	98.96
98.127	98.8071	98.79	98.9266
99.127	98.7926	98.78	98.9133
100.127	98.7642	98.77	98.9014
101.127	98.7571	98.79	98.9
102.127	98.7571	98.79	98.9008
103.127	98.75	98.7596	98.8933
104.127	98.7283	98.7497	98.8919
105.127	98.7259	98.74	98.8867
106.127	98.7071	98.7168	98.8533
107.127	98.6929	98.7	98.8467
108.127	98.6786	98.67	98.8268
109.127	98.6572	98.6802	98.8067
110.127	98.6355	98.6502	98.8059
111.127	98.6357	98.65	98.8
112.127	98.6288	98.6197	98.7867
113.127	98.6136	98.599	98.7595
114.127	98.587	98.57	98.7074
115.127	98.5643	98.5499	98.698
116.127	98.5572	98.517	98.6991
117.127	98.5517	98.5298	98.6863
118.127	98.5577	98.5297	98.6794
119.127	98.5495	98.5041	98.6342
120.127	98.5288	98.48	98.614
121.127	98.5264	98.4911	98.6407
122.127	98.5143	98.4701	98.6499
123.127	98.4871	98.45	98.6741
124.127	98.477	98.4572	98.6794
125.127	98.4714	98.4499	98.6695
126.127	98.4643	98.44	98.6326
127.127	98.4432	98.4185	98.6133
128.127	98.4215	98.41	98.6001
129.127	98.4134	98.37	98.5651
130.127	98.3846	98.3396	98.54
131.127	98.3717	98.34	98.5399
132.127	98.3361	98.2898	98.5082
133.127	98.2994	98.2599	98.4733
134.127	98.2785	98.24	98.4667
135.127	98.239	98.2099	98.4469
136.127	98.2291	98.22	98.4401
137.127	98.2072	98.2191	98.4267
138.127	98.1928	98.2014	98.42
139.127	98.164	98.1701	98.4333
140.127	98.1641	98.17	98.4347
141.127	98.15	98.15	98.4133
142.127	98.1363	98.1289	98.3877
143.127	98.093	98.0799	98.3469
144.127	98.0859	98.07	98.3396
145.127	98.05	98.06	98.3197
146.127	98.0358	98.05	98.2737
147.127	98.0214	98.02	98.2398
148.127	97.9848	97.9674	98.206
149.127	97.9427	97.8924	98.18
150.127	97.9145	97.8797	98.1663
151.127	97.886	97.8497	98.1396
152.127	97.8362	97.7999	98.1134
153.127	97.8001	97.8206	98.0934
154.127	97.7633	97.8005	98.0733
155.127	97.7146	97.7792	98.0292
156.127	97.6641	97.7298	97.9797
157.127	97.6284	97.71	97.9336
158.127	97.6128	97.6585	97.9004
159.127	97.5927	97.6299	97.8801
160.127	97.5573	97.61	97.8768
161.127	97.5222	97.5901	97.8453
162.127	97.479	97.5109	97.7868
163.127	97.4491	97.4696	97.7598
164.127	97.4075	97.4488	97.7121
165.127	97.3641	97.4398	97.6685
166.127	97.3146	97.3903	97.6107
167.127	97.2645	97.3498	97.5604
168.127	97.204	97.2802	97.5127
169.127	97.1627	97.1999	97.4665
170.127	97.1138	97.19	97.427
171.127	97.0641	97.1597	97.3534
172.127	97.0218	97.0926	97.2992
173.127	96.957	97.0093	97.2465
174.127	96.908	96.9599	97.2073
175.127	96.8424	96.888	97.1525
176.127	96.8001	96.8307	97.1061
177.127	96.7553	96.784	97.0667
178.127	96.691	96.7281	97.0204
179.127	96.6205	96.63	96.967
180.127	96.571	96.5604	96.9147
181.127	96.514	96.5097	96.8686
182.127	96.4573	96.4505	96.788
183.127	96.3783	96.3839	96.7166
184.127	96.3148	96.3436	96.6544
185.127	96.2228	96.2389	96.5865
186.127	96.1577	96.1596	96.5035
187.127	96.064	96.0484	96.4113
188.127	95.9931	95.9577	96.3496
189.127	95.9031	95.8589	96.2667
190.127	95.8272	95.7711	96.2137
191.127	95.7152	95.6612	96.1399
192.127	95.6362	95.5495	96.0734
193.127	95.5454	95.4392	96.0066
194.127	95.447	95.3288	95.8868
195.127	95.3607	95.2704	95.8071
196.127	95.2642	95.1995	95.714
197.127	95.1555	95.0804	95.6227
198.127	95.0427	94.9708	95.5275
199.127	94.942	94.8604	95.4074
200.127	94.85	94.7697	95.296
201.127	94.7356	94.6814	95.2157
202.127	94.6211	94.5733	95.1084
203.127	94.5069	94.4659	94.9791
204.127	94.3854	94.3347	94.8425
205.127	94.2867	94.235	94.7285
206.127	94.1369	94.1022	94.6427
207.127	94.0169	93.9708	94.5579
208.127	93.9241	93.8671	94.4684
209.127	93.801	93.7304	94.3009
210.127	93.6668	93.5914	94.1715
211.127	93.5474	93.4154	94.0766
212.127	93.4381	93.3098	93.9537
213.127	93.3047	93.1684	93.7971
214.127	93.1931	93.056	93.7163
215.127	93.0634	92.9134	93.5767
216.127	92.9736	92.8116	93.4725
217.127	92.8735	92.7087	93.3553
218.127	92.759	92.6	93.2465
219.127	92.6362	92.5023	93.1428
220.127	92.5317	92.3879	93.0321
221.127	92.4248	92.2688	92.9017
222.127	92.3263	92.1666	92.7731
223.127	92.2277	92.0789	92.6864
224.127	92.1673	92.0099	92.6259
225.127	92.0991	91.9304	92.5595
226.127	92.0279	91.8579	92.5059
227.127	91.9497	91.781	92.4538
228.127	91.8724	91.6786	92.3606
229.127	91.8063	91.5985	92.2663
230.127	91.7314	91.5171	92.1858
231.127	91.6715	91.4277	92.1283
232.127	91.617	91.3683	92.0845
233.127	91.543	91.2888	92.0403
234.127	91.4564	91.1881	92.0078
235.127	91.4029	91.1304	91.911
236.127	91.3281	91.0568	91.7576
237.127	91.2346	90.9702	91.5796
238.127	91.1724	90.9012	91.5034
239.127	91.1018	90.8367	91.4738
240.127	91.0154	90.7383	91.4267
241.127	90.9276	90.6582	91.3709
242.127	90.8405	90.5575	91.303
243.127	90.7643	90.4691	91.2593
244.127	90.6819	90.4073	91.2015
245.127	90.6038	90.3288	91.1399
246.127	90.5191	90.2392	91.0579
247.127	90.4108	90.1592	90.9737
248.127	90.3621	90.0981	90.8846
249.127	90.2978	90.0109	90.7848
250.127	90.219	89.938	90.7057
251.127	90.1269	89.8096	90.613
252.127	90.035	89.7086	90.5503
253.127	89.9358	89.6107	90.4668
254.127	89.8722	89.5186	90.3998
255.127	89.7979	89.4393	90.3186
256.127	89.6967	89.3507	90.2333
257.127	89.6196	89.2597	90.1457
258.127	89.5436	89.1798	90.0601
259.127	89.4495	89.0791	89.9665
260.127	89.3852	89.0104	89.906
261.127	89.3055	88.9195	89.8465
262.127	89.2189	88.8387	89.7332
263.127	89.1204	88.7209	89.6399
264.127	89.0072	88.6392	89.5335
265.127	88.9351	88.5591	89.4606
266.127	88.8427	88.4599	89.3933
267.127	88.7426	88.3699	89.3005
268.127	88.6563	88.2498	89.2209
269.127	88.5854	88.17	89.1142
270.127	88.5145	88.0907	89.0269
271.127	88.4285	87.9998	88.9737
272.127	88.3567	87.9397	88.927
273.127	88.2711	87.8296	88.8193
274.127	88.1715	87.739	88.7416
275.127	88.086	87.6508	88.6626
276.127	87.9941	87.5527	88.5693
277.127	87.9162	87.4471	88.4511
278.127	87.8229	87.3516	88.3308
279.127	87.736	87.261	88.2426
280.127	87.6436	87.1541	88.1625
281.127	87.5501	87.0256	88.0997
282.127	87.473	86.9563	88.05
283.127	87.4012	86.873	87.9859
284.127	87.3222	86.7999	87.8942
285.127	87.238	86.7252	87.8283
286.127	87.1589	86.6332	87.7502
287.127	87.086	86.5735	87.6587
288.127	87.0133	86.5399	87.5616
289.127	86.9374	86.4473	87.4869
290.127	86.8441	86.321	87.4243
291.127	86.7585	86.2138	87.3048
292.127	86.6774	86.1313	87.2265
293.127	86.6164	86.0513	87.1343
294.127	86.5444	85.9653	87.088
295.127	86.4648	85.8944	87.0514
296.127	86.3811	85.8368	86.9917
297.127	86.2873	85.7515	86.9103
298.127	86.2145	85.6564	86.8383
299.127	86.1418	85.5862	86.798
300.127	86.0891	85.517	86.7736
301.127	86.0256	85.4767	86.712
302.127	85.9579	85.4072	86.6467
303.127	85.8819	85.3401	86.5926
304.127	85.7829	85.2545	86.5129
305.127	85.7044	85.1678	86.4388
306.127	85.658	85.0956	86.3644
307.127	85.5908	84.9888	86.2111
308.127	85.5247	84.9082	86.092
309.127	85.4487	84.8597	86.04
310.127	85.3708	84.7869	86.0057
311.127	85.2859	84.719	86.0001
312.127	85.2141	84.6603	85.9062
313.127	85.1361	84.5799	85.7734
314.127	85.0637	84.52	85.6801
315.127	85.0071	84.49	85.6394
316.127	84.9214	84.3802	85.5398
317.127	84.8499	84.2706	85.4869
318.127	84.7713	84.22	85.4469
319.127	84.6781	84.112	85.3735
320.127	84.614	84.0102	85.2665
321.127	84.543	83.9001	85.2067
322.127	84.4643	83.82	85.1466
323.127	84.4074	83.7699	85.06
324.127	84.3217	83.7199	84.9933
325.127	84.2643	83.66	84.9533
326.127	84.2001	83.5899	84.9466
327.127	84.1215	83.5201	84.9333
328.127	84.0501	83.47	84.8122
329.127	83.9785	83.39	84.6525
330.127	83.9281	83.3402	84.6069
331.127	83.8716	83.2603	84.6065
332.127	83.8068	83.2099	84.5929
333.127	83.7571	83.17	84.4323
334.127	83.6719	83.1117	84.173
335.127	83.6004	83.031	84.1865
336.127	83.5574	82.9716	84.1999
337.127	83.5146	82.9099	84.2067
338.127	83.4786	82.8496	84.1732
339.127	83.4143	82.77	84.12
340.127	83.3711	82.7204	84.0736
341.127	83.3141	82.6997	84.0067
342.127	83.2716	82.6497	83.9669
343.127	83.2212	82.6009	83.9066
344.127	83.1501	82.5396	83.84
345.127	83.0643	82.4707	83.7933
346.127	83.0355	82.4408	83.786
347.127	82.9929	82.38	83.7462
348.127	82.9203	82.3014	83.6721
349.127	82.849	82.23	83.6187
350.127	82.8196	82.17	83.5459
351.127	82.7786	82.1097	83.4846
352.127	82.7272	82.0614	83.4183
353.127	82.7071	82.0304	83.4064
354.127	82.6786	82.0101	83.3716
355.127	82.6282	81.9599	83.3064
356.127	82.5929	81.9106	83.2596
357.127	82.5856	81.8597	83.2467
358.127	82.5929	81.83	83.2467
359.127	82.5573	81.7703	83.24
360.127	82.5004	81.7516	83.2267
361.127	82.4426	81.7201	83.2003
362.127	82.3868	81.6894	83.1539
363.127	82.335	81.6193	83.0927
364.127	82.2865	81.5711	83.0461
365.127	82.2738	81.5249	83.008
366.127	82.2403	81.49	82.9734
367.127	82.2166	81.4494	82.9444
368.127	82.1807	81.4412	82.9128
369.127	82.1157	81.3747	82.9
370.127	82.0855	81.3086	82.8608
371.127	82.0501	81.2699	82.8059
372.127	82.0425	81.2504	82.7863
373.127	82.0222	81.18	82.7747
374.127	81.9795	81.1113	82.7465
375.127	81.9199	81.07	82.7333
376.127	81.8997	81.0699	82.7006
377.127	81.8696	81.056	82.6268
378.127	81.8371	81.0469	82.5604
379.127	81.7999	81.0952	82.5584
380.127	81.7636	81.0898	82.5201
381.127	81.7131	81.0386	82.4935
382.127	81.6925	80.9615	82.4934
383.127	81.6713	80.8899	82.4866
384.127	81.6572	80.8799	82.4667
385.127	81.6362	80.8208	82.4398
386.127	81.6138	80.7859	82.3775
387.127	81.6141	80.7704	82.3335
388.127	81.6019	80.7604	82.3203
389.127	81.5858	80.7498	82.34
390.127	81.5427	80.6989	82.3267
391.127	81.5143	80.6899	82.2539
392.127	81.5143	80.6787	82.2
393.127	81.4859	80.6802	82.1799
394.127	81.4577	80.6803	82.1463
395.127	81.4643	80.7	82.1268
396.127	81.4355	80.6904	82.1133
397.127	81.4084	80.6308	82.1333
398.127	81.3727	80.6004	82.0796
399.127	81.314	80.5399	82.0467
400.127	81.273	80.5009	82.0137
401.127	81.2587	80.48	82.0001
402.127	81.2282	80.4798	81.9738
403.127	81.2	80.4499	81.9397
404.127	81.1864	80.4498	81.9064
405.127	81.1506	80.4017	81.8664
406.127	81.114	80.3601	81.8406
407.127	81.0996	80.3494	81.8061
408.127	81.064	80.2886	81.7532
409.127	81.0281	80.2698	81.7207
410.127	80.9924	80.23	81.6997
411.127	80.9714	80.2199	81.68
412.127	80.9496	80.1913	81.6936
413.127	80.922	80.1387	81.7067
414.127	80.879	80.1304	81.6999
415.127	80.8363	80.09	81.6595
416.127	80.7796	80.0404	81.6266
417.127	80.7503	80.03	81.6266
418.127	80.7281	80.0096	81.5921
419.127	80.693	79.9602	81.5394
420.127	80.6714	79.9494	81.5074
421.127	80.6643	79.9192	81.4693
422.127	80.6356	79.9089	81.4527
423.127	80.5847	79.87	81.4341
424.127	80.5395	79.8434	81.407
425.127	80.5001	79.8201	81.3594
426.127	80.4857	79.8102	81.3067
427.127	80.4828	79.7689	81.2898
428.127	80.4492	79.7199	81.2476
429.127	80.421	79.6813	81.2103
430.127	80.3722	79.6303	81.1742
431.127	80.3197	79.6201	81.1467
432.127	80.2875	79.5653	81.14
433.127	80.2513	79.5211	81.1348
434.127	80.2073	79.47	81.0677
435.127	80.1788	79.46	80.9991
436.127	80.1334	79.4186	80.9867
437.127	80.1214	79.3797	80.9867
438.127	80.1065	79.3394	80.9801
439.127	80.0927	79.3102	80.9431
440.127	80.0627	79.2711	80.9467
441.127	80.0494	79.2411	80.91
442.127	80.0135	79.2111	80.8668
443.127	79.9916	79.17	80.8533
444.127	79.9855	79.1492	80.8467
445.127	79.9714	79.1199	80.7991
446.127	79.9643	79.12	80.7658
447.127	79.9437	79.0991	80.703
448.127	79.9071	79.06	80.6632
449.127	79.8742	79.0196	80.66
450.127	79.8501	79.0046	80.6874
451.127	79.805	78.9594	80.6655
452.127	79.7892	78.9391	80.5695
453.127	79.7569	78.9044	80.5266
454.127	79.7515	78.89	80.5428
455.127	79.7215	78.8498	80.5601
456.127	79.7	78.84	80.5065
457.127	79.651	78.7805	80.5071
458.127	79.6214	78.7299	80.444
459.127	79.6271	78.7387	80.3974
460.127	79.6082	78.7391	80.3869
461.127	79.5833	78.751	80.3379
462.127	79.531	78.72	80.2462
463.127	79.489	78.689	80.2357
464.127	79.4768	78.6561	80.3213
465.127	79.4486	78.6403	80.2766
466.127	79.4126	78.62	80.2101
467.127	79.3622	78.6001	80.1333
468.127	79.3357	78.5663	80.112
469.127	79.3073	78.5197	80.0675
470.127	79.2771	78.4806	80.0667
471.127	79.2642	78.44	80.0271
472.127	79.2343	78.3983	79.9663
473.127	79.2427	78.3677	79.9467
474.127	79.2285	78.3282	79.9457
475.127	79.2141	78.3304	79.913
476.127	79.2111	78.3405	79.879
477.127	79.2042	78.3401	79.8601
478.127	79.1631	78.32	79.8129
479.127	79.1211	78.3102	79.7671
480.127	79.0697	78.2689	79.7733
481.127	79.0064	78.2297	79.7667
482.127	78.9778	78.1894	79.7065
483.127	78.9353	78.1882	79.6461
484.127	78.9001	78.1591	79.6471
485.127	78.8704	78.1094	79.6401
486.127	78.8356	78.06	79.5733
487.127	78.7789	77.98	79.5533
488.127	78.736	77.9098	79.5132
489.127	78.6926	77.8501	79.4806
490.127	78.6435	77.7802	79.4068
491.127	78.6067	77.7499	79.3342
492.127	78.5784	77.7202	79.2218
493.127	78.5506	77.6805	79.1397
494.127	78.5069	77.6502	79.1201
495.127	78.4638	77.6205	79.1137
496.127	78.4507	77.5599	79.0866
497.127	78.4079	77.4998	79.0665
498.127	78.3793	77.46	79.0334
499.127	78.3437	77.43	78.9743
500.127	78.2965	77.3913	78.902
501.127	78.2445	77.3321	78.8012
502.127	78.1603	77.2416	78.7207
503.127	78.1084	77.1799	78.647
504.127	78.0537	77.1299	78.6401
505.127	78.0132	77.0788	78.6798
506.127	77.9703	77.0513	78.637
507.127	77.9207	77	78.5269
508.127	77.8667	76.9186	78.4406
509.127	77.8356	76.8287	78.3395
510.127	77.7796	76.7459	78.2861
511.127	77.721	76.6784	78.2354
512.127	77.6571	76.6213	78.1718
513.127	77.5853	76.5611	78.1119
514.127	77.5139	76.479	78.0335
515.127	77.4571	76.4304	77.9933
516.127	77.3853	76.3588	77.966
517.127	77.3357	76.308	77.8999
518.127	77.2784	76.2292	77.8333
519.127	77.2353	76.2087	77.7669
520.127	77.1951	76.1587	77.6875
521.127	77.1368	76.0585	77.6463
522.127	77.0839	75.9797	77.6122
523.127	77.0179	75.9006	77.5675
524.127	76.9722	75.8106	77.4839
525.127	76.9256	75.7502	77.4214
526.127	76.8793	75.73	77.3828
527.127	76.8182	75.69	77.3461
528.127	76.7891	75.68	77.2952
529.127	76.7506	75.6498	77.1843
530.127	76.6899	75.6099	77.0168
531.127	76.6545	75.5602	76.9357
532.127	76.5849	75.4801	76.8872
533.127	76.5632	75.5	76.9387
534.127	76.5394	75.5	76.8947
535.127	76.5043	75.4592	76.8273
536.127	76.4786	75.3893	76.8267
537.127	76.4637	75.35	76.8086
538.127	76.4338	75.3399	76.7004
539.127	76.3993	75.3097	76.6898
540.127	76.3857	75.28	76.7001
541.127	76.3625	75.2602	76.6745
542.127	76.3504	75.2708	76.6866
543.127	76.3432	75.27	76.7
544.127	76.3572	75.2702	76.6937
545.127	76.3551	75.28	76.6935
546.127	76.3207	75.26	76.6675
547.127	76.3085	75.2495	76.6341
548.127	76.3042	75.26	76.6
549.127	76.2927	75.25	76.6002
550.127	76.2643	75.24	76.6
551.127	76.2643	75.24	76.5645
552.127	76.2718	75.19	76.4797
553.127	76.2857	75.19	76.5074
554.127	76.2647	75.1806	76.5201
555.127	76.2499	75.17	76.5068
556.127	76.2429	75.18	76.5134
557.127	76.2277	75.17	76.5137
558.127	76.2	75.1601	76.5805
559.127	76.1929	75.12	76.6133
560.127	76.1857	75.11	76.5999
561.127	76.1857	75.1005	76.5334
562.127	76.1929	75.11	76.5134
563.127	76.1857	75.1	76.5068
564.127	76.1929	75.12	76.4342
565.127	76.1797	75.1202	76.38
566.127	76.1786	75.14	76.4
567.127	76.1429	75.11	76.3867
568.127	76.1286	75.11	76.4068
569.127	76.107	75.11	76.408
570.127	76.0855	75.11	76.3933
571.127	76.0714	75.11	76.4208
572.127	76.0641	75.1129	76.4465
573.127	76.0357	75.07	76.4002
574.127	76.0143	75.05	76.3269
575.127	76.0214	75.06	76.3218
576.127	76.0142	75.06	76.3799
577.127	76.0214	75.0691	76.4102
578.127	76.0143	75.1102	76.4093
579.127	76.032	75.1098	76.3862
580.127	76.0214	75.1394	76.4764
581.127	76.0142	75.15	76.3429
582.127	76.0143	75.1503	76.2801
583.127	75.9999	75.1302	76.3608
584.127	76.0071	75.0687	76.3066
585.127	75.9911	75.0035	76.3399
586.127	75.9788	74.9699	76.3452
587.127	75.9642	75.0009	76.3267
588.127	75.9714	75.0546	76.2994
589.127	75.9643	75.1144	76.293
590.127	75.9571	75.1298	76.3144
591.127	75.9571	75.1208	76.3461
592.127	75.9498	75.0648	76.3059
593.127	75.9571	74.957	76.2733
594.127	75.9357	74.9106	76.233
595.127	75.9355	74.8675	76.2263
596.127	75.9214	74.9154	76.22
597.127	75.8856	74.906	76.22
598.127	75.8858	74.91	76.26

## Sheet: Fgure 3f
Figure 2f
	PE	PG	CL	PS	PC	PI	PA	DG	TG	Cer	LipidA	GalCer	MG	SM
positive ion mode	8.26526e+07	1.4699e+07	0	8.27021e+06	1.80077e+08	2.67536e+06	1.25044e+06	2.2062e+07	8.87954e+06	7.47997e+06	3.64535e+06	5.94788e+06	95681.2	2.32017e+08
	2.8108e+07	1.22084e+07	0	3.71488e+06	5.00935e+06	487390	840639	1.75653e+07	1.12063e+07	2.70897e+06	3.383e+06	170679	70457.9	294896
	3.15891e+07	1.18258e+07	0	3.41709e+06	5.1077e+06	458962	682235	1.8727e+07	8.08878e+06	2.68552e+06	2.42453e+06	162321	76263.7	253659
negtive ion mode	2.32759e+08	1.58255e+07	0	1.75562e+07	1.12221e+07	4.96867e+06	2.03568e+07	2.95407e+07	585199	1.23719e+07	0	8.44849e+06	4.43283e+06	2.77267e+06
	1.26244e+08	1.43025e+07	42222.4	3.9606e+06	7.35334e+06	723650	1.74071e+07	3.02451e+07	605502	2.35958e+06	0	444604	4.88088e+06	287708
	1.37195e+08	1.70184e+07	59626.4	3.13526e+06	8.16021e+06	567780	2.12782e+07	3.48108e+07	608526	2.75368e+06	0	490114	4.81359e+06	306559

## Sheet: Figure 3g
Figure 2g
Terms	Fold enrichment	Count	P value
cytosol	1.61154	30	0.00169727
membrane	2.61474	9	0.0173576
plasma membrane	0.434794	8	0.999875
cytosolic large ribosomal subunit	10.4045	6	0.000199404
outer membrane-bounded periplasmic space	1.96775	5	0.237108
periplasmic space	2.21962	4	0.259093
cytoplasm	0.408019	4	0.998175
integral component of membrane	0.242317	3	0.999985
extrinsic component of membrane	27.7453	2	0.0689048
nucleoid	7.92722	2	0.221439
cell outer membrane	1.06713	2	0.848755
integral component of plasma membrane	0.315287	2	0.998758

## Sheet: Figure 3h
Figure 2h
Time (s)	Temperature (oC)
	PBS			AuNP			Ausome
0	25.5	26.6	26.4	26.7	26.8	27	27	25.8	26.7
20	25.7	26.7	26.4	28.5	27.8	29.1	28.6	28.5	29.4
40	26	26.7	26.4	29.9	29.4	30.1	30.5	30.1	31
60	25.9	27	26.3	31.2	30.3	31.4	31.9	31.4	32.5
80	26	26.9	26.2	32.3	31.6	32.9	33.1	32.7	33.6
100	25.8	26.9	26.3	33.3	32.5	33.8	34.2	33.5	34.5
120	25.8	26.8	26.3	34.5	33.4	34.5	35.2	34.6	35.3
140	25.8	27	26.4	35.3	34	35.5	36.8	35.4	36.3
160	25.9	27	26.3	35.7	34.6	35.9	37.3	36.1	36.6
180	26	27.1	26.3	36.4	35.2	36.4	37.7	36.5	37
200	26.2	27	26.3	36.9	35.6	36.8	38.3	37.1	37.8
220	26.3	27.1	26.3	37.4	36.2	37.3	38.8	37.4	38.1
240	26.1	26.9	26.5	37.5	36.4	37.7	39.2	37.9	38.4
260	26.2	27	26.4	38.1	36.8	38.1	39.3	38.5	38.8
280	26.1	26.9	26.5	38.4	36.9	38.3	39.8	38.7	38.4
300	26.1	27.1	26.5	38.6	37	38.7	40.1	38.9	39.1
320	26.3	27	26.8	39.1	37.3	38.8	40.3	39	39.4
340	26.2	27.1	26.8	39.2	37.3	39	41.1	39.3	39.7
360	26.1	27	26.8	39.1	37.6	39.1	41.3	39.6	39.8
380	26.2	27	26.9	39.4	37.9	39.2	41.1	40	39.8
400	26.2	26.9	26.9	39.4	38	39.4	41.3	39.7	40.2
420	26.1	27.1	26.9	39.3	38.2	39.6	41.2	39.9	40
440	26.1	27.2	27	39.7	38.1	39.5	41.5	40.1	40.1
460	26	27.1	26.9	39.6	38.3	39.5	41.3	40	40.1
480	26	27	26.9	40	38.4	39.5	41.3	40	40.2
500	25.9	27	27	40	38.3	39.7	41.4	39.9	40.2
520	26.1	27.1	27	40.1	38.6	39.7	41.6	40.1	40.4
540	25.9	26.9	26.9	40.2	38.4	39.6	41.5	40	40.7
560	26	26.9	27	40.1	38.6	39.6	41.5	40.3	40.6
580	26.1	26.9	26.9	40.1	38.6	39.7	41.3	40	40.9
600	26	27	26.9	40	38.5	39.6	41.2	39.8	41

## Sheet: Figure 3j, k
Figure 2j, k
Gene_id	Gene name	Gene description	FC(As/Mock)	Log2FC(As/Mock)	Pvalue	Padjust	Significant	Regulate	As1	As2	As3	Mock1	Mock2	Mock3	As	Mock
ENSMUSG00000086714	0610009E02Rik	RIKEN cDNA 0610009E02 gene [Source:MGI Symbol;Acc:MGI:3698435]	0.395588	-1.33793	0.000895153	0.00251836	yes	down	1.17	2.8	2.28	8.59	4.18	7.22	2.08333	6.66333
ENSMUSG00000042208	0610010F05Rik	RIKEN cDNA 0610010F05 gene [Source:MGI Symbol;Acc:MGI:1918925]	0.455814	-1.13348	6.3e-08	2.96e-07	yes	down	27.19	3.88	5.01	12.73	9.8	9.11	12.0267	10.5467
ENSMUSG00000020831	0610010K14Rik	RIKEN cDNA 0610010K14 gene [Source:MGI Symbol;Acc:MGI:1915609]	0.3832	-1.38383	3.77e-07	1.64e-06	yes	down	9.52	10.5	15.13	24.6	44.16	41.4	11.7167	36.72
ENSMUSG00000097134	1110002J07Rik	RIKEN cDNA 1110002J07 gene [Source:MGI Symbol;Acc:MGI:1915738]	3.15689	1.6585	1.73e-16	1.5e-15	yes	up	11.87	15.23	12.43	5.64	5.45	5.83	13.1767	5.64
ENSMUSG00000085457	1110046J04Rik	RIKEN cDNA 1110046J04 gene [Source:MGI Symbol;Acc:MGI:1916058]	2.57523	1.3647	0.00340513	0.00864845	yes	up	10.52	5.35	4.44	3.8	2.56	4.85	6.77	3.73667
ENSMUSG00000063320	1190007I07Rik	RIKEN cDNA 1190007I07 gene [Source:MGI Symbol;Acc:MGI:3698433]	0.461787	-1.1147	0.0180653	0.0393267	yes	down	2.74	3.53	3.7	10.09	14.01	5.99	3.32333	10.03
ENSMUSG00000087684	1200007C13Rik	RIKEN cDNA 1200007C13 gene [Source:MGI Symbol;Acc:MGI:1921369]	58.152	5.86176	0.000544144	0.00158679	yes	up	0.23	0.13	0.4	0	0	0	0.253333	0
ENSMUSG00000097290	1300002E11Rik	RIKEN cDNA 1300002E11 gene [Source:MGI Symbol;Acc:MGI:1919001]	2.44912	1.29226	0.00753211	0.0178895	yes	up	2.72	2.46	8.04	4.1	2.62	4.35	4.40667	3.69
ENSMUSG00000054676	1600014C10Rik	RIKEN cDNA 1600014C10 gene [Source:MGI Symbol;Acc:MGI:1919494]	3.14638	1.65369	9.36e-34	1.55e-32	yes	up	66.68	65.92	56.67	16.96	25.46	27.68	63.09	23.3667
ENSMUSG00000044320	1700001O22Rik	RIKEN cDNA 1700001O22 gene [Source:MGI Symbol;Acc:MGI:1923631]	0.015996	-5.96615	8.07e-05	0.000267912	yes	down	0	0	0	1.12	0.87	1.43	0	1.14
ENSMUSG00000031927	1700012B09Rik	RIKEN cDNA 1700012B09 gene [Source:MGI Symbol;Acc:MGI:1916575]	848.788	9.72926	2.14e-15	1.73e-14	yes	up	14.75	16.53	22.36	0	0	0	17.88	0
ENSMUSG00000037884	1700017G19Rik	RIKEN cDNA 1700017G19 gene [Source:MGI Symbol;Acc:MGI:1919477]	7.80857	2.96506	4.68e-06	1.81e-05	yes	up	2.01	22.99	5.27	3	0.18	6.34	10.09	3.17333
ENSMUSG00000038782	1700028J19Rik	RIKEN cDNA 1700028J19 gene [Source:MGI Symbol;Acc:MGI:1917254]	0.333946	-1.58231	0.0154495	0.0342413	yes	down	0.35	0.85	0.74	2.06	2.11	2.86	0.646667	2.34333
ENSMUSG00000100969	1700030N03Rik	RIKEN cDNA 1700030N03 gene [Source:MGI Symbol;Acc:MGI:1917261]	3.10144	1.63294	9.54e-37	1.75e-35	yes	up	50.35	28.02	25.73	11.73	11.41	10.11	34.7	11.0833
ENSMUSG00000087010	1700041M05Rik	RIKEN cDNA 1700041M05 gene [Source:MGI Symbol;Acc:MGI:1920510]	15.9072	3.99161	1.09e-53	3.1e-52	yes	up	10.59	12.29	9.15	0.73	0.93	0.96	10.6767	0.873333
ENSMUSG00000090307	1700071M16Rik	RIKEN cDNA 1700071M16 gene [Source:MGI Symbol;Acc:MGI:1920754]	6.73763	2.75224	1.56e-20	1.63e-19	yes	up	8.47	9.78	12.34	1.15	2.73	1.28	10.1967	1.72
ENSMUSG00000033029	1700088E04Rik	RIKEN cDNA 1700088E04 gene [Source:MGI Symbol;Acc:MGI:1920774]	3.58233	1.8409	0.00393831	0.00988427	yes	up	5.58	3.76	7.57	5.13	0.85	0.95	5.63667	2.31
ENSMUSG00000086068	1700120G11Rik	RIKEN cDNA 1700120G11 gene [Source:MGI Symbol;Acc:MGI:1920849]	0.400855	-1.31885	0.00482784	0.0118958	yes	down	3.22	5.43	2.77	13.47	7.39	15.64	3.80667	12.1667
ENSMUSG00000071653	1810009A15Rik	RIKEN cDNA 1810009A15 gene [Source:MGI Symbol;Acc:MGI:1913526]	0.303957	-1.71806	7.7e-08	3.58e-07	yes	down	5.48	5.77	10.97	19.03	38.48	32.73	7.40667	30.08
ENSMUSG00000022507	1810013L24Rik	RIKEN cDNA 1810013L24 gene [Source:MGI Symbol;Acc:MGI:1916303]	2.41615	1.27271	1.24e-28	1.8e-27	yes	up	78.37	72.86	73.02	35.48	33.49	37.23	74.75	35.4
ENSMUSG00000097115	1810019N24Rik	RIKEN cDNA 1810019N24 gene [Source:MGI Symbol;Acc:MGI:1916336]	19.8579	4.31164	0.00021682	0.0006745	yes	up	0.88	0.94	0.73	0.05	0.11	0	0.85	0.0533333
ENSMUSG00000089997	1810020O05Rik	Riken cDNA 1810020O05 gene [Source:MGI Symbol;Acc:MGI:3586838]	24.6606	4.62414	0.00810715	0.0191183	yes	up	0.11	0.38	0.09	0	0.06	0	0.193333	0.02
ENSMUSG00000101268	2010310C07Rik	RIKEN cDNA 2010310C07 gene [Source:MGI Symbol;Acc:MGI:1919381]	37.1615	5.21574	0.00805538	0.0190061	yes	up	0.33	0.18	0.04	0	0	0	0.183333	0
ENSMUSG00000030587	2200002D01Rik	RIKEN cDNA 2200002D01 gene [Source:MGI Symbol;Acc:MGI:1919525]	0.228131	-2.13207	0.00143001	0.00388001	yes	down	0.8	0.86	0.6	5.68	5.21	4	0.753333	4.96333
ENSMUSG00000087380	2210408F21Rik	RIKEN cDNA 2210408F21 gene [Source:MGI Symbol;Acc:MGI:1920902]	4.52917	2.17925	1.56e-14	1.19e-13	yes	up	32.03	35.49	23.96	8.84	10.81	6.64	30.4933	8.76333
ENSMUSG00000097729	2310015A10Rik	RIKEN cDNA 2310015A10 gene [Source:MGI Symbol;Acc:MGI:1916798]	0.413993	-1.27232	0.00145778	0.00394832	yes	down	0.65	3.28	0.98	2.89	6.6	4.12	1.63667	4.53667
ENSMUSG00000049643	2310022A10Rik	RIKEN cDNA 2310022A10 gene [Source:MGI Symbol;Acc:MGI:1913617]	2.01096	1.00788	7.99e-11	4.81e-10	yes	up	17.41	18.23	20.44	9.28	10.78	13.84	18.6933	11.3
ENSMUSG00000062619	2310039H08Rik	RIKEN cDNA 2310039H08 gene [Source:MGI Symbol;Acc:MGI:1914351]	0.414235	-1.27148	0.00164766	0.00442775	yes	down	2.89	4.4	2.82	11.24	10.05	9.96	3.37	10.4167
ENSMUSG00000101655	2310040G24Rik	RIKEN cDNA 2310040G24 gene [Source:MGI Symbol;Acc:MGI:1916897]	0.218307	-2.19557	0.0209059	0.0447991	yes	down	0.7	1.07	0	1.72	2.41	3.37	0.59	2.5
ENSMUSG00000108732	2310043P16Rik	RIKEN cDNA 2310043P16 gene [Source:MGI Symbol;Acc:MGI:1917385]	4.53176	2.18007	7.61e-11	4.59e-10	yes	up	4.11	2.25	2.43	0.62	0.64	1.19	2.93	0.816667
ENSMUSG00000045411	2410002F23Rik	RIKEN cDNA 2410002F23 gene [Source:MGI Symbol;Acc:MGI:1914226]	0.133991	-2.8998	1.37e-74	5.97e-73	yes	down	5.53	4.58	2.96	32.83	48.61	47.88	4.35667	43.1067
ENSMUSG00000086841	2410006H16Rik	RIKEN cDNA 2410006H16 gene [Source:MGI Symbol;Acc:MGI:1916471]	0.432421	-1.20949	6.45e-07	2.74e-06	yes	down	52.46	66.09	54.71	98.01	224.18	232.75	57.7533	184.98
ENSMUSG00000106825	2510016D11Rik	RIKEN cDNA 2510016D11 gene [Source:MGI Symbol;Acc:MGI:1917539]	0.186924	-2.41948	0.000449653	0.00133136	yes	down	0.6	0.2	0.61	2.79	3.19	3.58	0.47	3.18667
ENSMUSG00000110997	2610028D06Rik	RIKEN cDNA 2610028D06 gene [Source:MGI Symbol;Acc:MGI:1923609]	23.7949	4.57258	0.0196765	0.0424589	yes	up	0	0.15	0.76	0.04	0	0	0.303333	0.0133333
ENSMUSG00000087259	2610035D17Rik	RIKEN cDNA 2610035D17 gene [Source:MGI Symbol;Acc:MGI:1919636]	0.285296	-1.80947	0.00679372	0.0162971	yes	down	0.43	0.15	0.64	1.28	2.58	1.85	0.406667	1.90333
ENSMUSG00000097536	2610037D02Rik	RIKEN cDNA 2610037D02 gene [Source:MGI Symbol;Acc:MGI:1917290]	2.84755	1.50972	0.00898451	0.020965	yes	up	0.52	13.01	1.05	0.19	0.4	0.47	4.86	0.353333
ENSMUSG00000049916	2610318N02Rik	RIKEN cDNA 2610318N02 gene [Source:MGI Symbol;Acc:MGI:1917708]	0.078393	-3.67313	1.41e-05	5.15e-05	yes	down	0.25	0.14	0.17	3.72	3.49	1.66	0.186667	2.95667
ENSMUSG00000085882	2610507I01Rik	RIKEN cDNA 2610507I01 gene [Source:MGI Symbol;Acc:MGI:1919453]	0.264914	-1.91641	1.23e-11	7.87e-11	yes	down	1.4	0.79	1.1	4.75	5.76	6.91	1.09667	5.80667
ENSMUSG00000041789	2700046A07Rik	RIKEN cDNA 2700046A07 gene [Source:MGI Symbol;Acc:MGI:1919803]	0.0344907	-4.85765	0.000326585	0.000987172	yes	down	0	0	0.33	4.65	3.58	3.65	0.11	3.96
ENSMUSG00000098090	2700099C18Rik	RIKEN cDNA 2700099C18 gene [Source:MGI Symbol;Acc:MGI:1924272]	0.249219	-2.00451	7.47e-05	0.000248928	yes	down	0.92	0.56	0.97	4.52	3.6	4.3	0.816667	4.14
ENSMUSG00000031984	2810004N23Rik	RIKEN cDNA 2810004N23 gene [Source:MGI Symbol;Acc:MGI:1913773]	0.310905	-1.68546	7.11e-14	5.23e-13	yes	down	2.25	2.17	2.86	8.98	9.45	10.93	2.42667	9.78667
ENSMUSG00000049881	2810025M15Rik	RIKEN cDNA 2810025M15 gene [Source:MGI Symbol;Acc:MGI:1917203]	0.0937361	-3.41525	1.83e-11	1.16e-10	yes	down	0.77	0.27	3.87	13.1	13.8	21.85	1.63667	16.25
ENSMUSG00000099338	2810030D12Rik	RIKEN cDNA 2810030D12 gene [Source:MGI Symbol;Acc:MGI:1925585]	0.224606	-2.15453	0.00780955	0.0184714	yes	down	0.35	1.01	0.34	1.91	2.56	4.36	0.566667	2.94333
ENSMUSG00000087213	2810408I11Rik	RIKEN cDNA 2810408I11 gene [Source:MGI Symbol;Acc:MGI:1917191]	0.434046	-1.20408	0.0151339	0.0336522	yes	down	2.09	3.32	2.65	10.28	6.48	6.81	2.68667	7.85667
ENSMUSG00000051339	2900026A02Rik	RIKEN cDNA 2900026A02 gene [Source:MGI Symbol;Acc:MGI:1920194]	0.416612	-1.26322	0.000414591	0.00123456	yes	down	0.53	0.37	0.28	1	1.32	1.25	0.393333	1.19
ENSMUSG00000070282	3000002C10Rik	RIKEN cDNA 3000002C10 gene [Source:MGI Symbol;Acc:MGI:3036226]	0.186063	-2.42614	0.0129305	0.0291399	yes	down	0.02	0.21	0.19	1.94	0.42	0.47	0.14	0.943333
ENSMUSG00000079737	3110001I22Rik	RIKEN cDNA 3110001I22 gene [Source:MGI Symbol;Acc:MGI:1913848]	3.53762	1.82278	6.65e-10	3.72e-09	yes	up	6.19	6.33	6.08	2.15	2.51	1.78	6.2	2.14667
ENSMUSG00000053553	3110082I17Rik	RIKEN cDNA 3110082I17 gene [Source:MGI Symbol;Acc:MGI:1920462]	0.122733	-3.0264	1.62e-26	2.18e-25	yes	down	1.38	2.37	0.98	14.06	19.33	16.57	1.57667	16.6533
ENSMUSG00000096965	3300005D01Rik	RIKEN cDNA 3300005D01 gene [Source:MGI Symbol;Acc:MGI:1925762]	0.136252	-2.87566	0.00113446	0.00313453	yes	down	0.93	0.27	0.71	3.89	2.95	1.97	0.636667	2.93667
ENSMUSG00000074024	4632427E13Rik	RIKEN cDNA 4632427E13 gene [Source:MGI Symbol;Acc:MGI:1915436]	3.25327	1.70189	0.012615	0.02851	yes	up	0.29	0.24	0.37	0.16	0.13	0.05	0.3	0.113333
ENSMUSG00000097184	4632428C04Rik	RIKEN cDNA 4632428C04 gene [Source:MGI Symbol;Acc:MGI:1921600]	0.0661342	-3.91846	0.00751017	0.017842	yes	down	0	0.07	0	0.41	0.7	0.15	0.0233333	0.42
ENSMUSG00000107481	4833403J16Rik	RIKEN cDNA 4833403J16 gene [Source:MGI Symbol;Acc:MGI:1921153]	0.179653	-2.47671	0.0195692	0.0422688	yes	down	0.47	0.23	0	0.6	2.48	1.69	0.233333	1.59
ENSMUSG00000108060	4921529L05Rik	RIKEN cDNA 4921529L05 gene [Source:MGI Symbol;Acc:MGI:2443531]	0.0233316	-5.42157	0.00121545	0.00334061	yes	down	0	0	0	0.33	0.23	0.69	0	0.416667
ENSMUSG00000085295	4930430E12Rik	RIKEN cDNA 4930430E12 gene [Source:MGI Symbol;Acc:MGI:1918889]	4.14892	2.05274	8.92e-27	1.21e-25	yes	up	37.35	38.96	42.03	14.2	9.82	9.87	39.4467	11.2967
ENSMUSG00000114290	4930435F18Rik	RIKEN cDNA 4930435F18 gene [Source:MGI Symbol;Acc:MGI:1921930]	9.36393	3.22711	2.86e-15	2.3e-14	yes	up	4.09	4.77	4.74	0.44	0.99	0.4	4.53333	0.61
ENSMUSG00000112332	4930466K18Rik	RIKEN cDNA 4930466K18 gene [Source:MGI Symbol;Acc:MGI:1922219]	24.9689	4.64206	0.0142967	0.0319621	yes	up	0	0.99	1.15	0	0	0.11	0.713333	0.0366667
ENSMUSG00000113268	4930477G07Rik	RIKEN cDNA 4930477G07 gene [Source:MGI Symbol;Acc:MGI:1925418]	0.20008	-2.32135	1.04e-05	3.87e-05	yes	down	0.3	0.24	0.27	2.68	1.41	1.47	0.27	1.85333
ENSMUSG00000096986	4930509E16Rik	RIKEN cDNA 4930509E16 gene [Source:MGI Symbol;Acc:MGI:1922365]	0.0381597	-4.71181	0.0129414	0.0291574	yes	down	0	0	0	0.54	0.29	0.58	0	0.47
ENSMUSG00000086866	4930512H18Rik	RIKEN cDNA 4930512H18 gene [Source:MGI Symbol;Acc:MGI:1922361]	116.638	6.8659	8.56e-10	4.74e-09	yes	up	10.46	4.29	2.68	0	0	0.12	5.81	0.04
ENSMUSG00000107622	4930512J16Rik	RIKEN cDNA 4930512J16 gene [Source:MGI Symbol;Acc:MGI:1922381]	0.170294	-2.5539	1.19e-66	4.46e-65	yes	down	6.21	5.26	7.13	35.74	39.77	38.18	6.2	37.8967
ENSMUSG00000074039	4930520O04Rik	RIKEN cDNA 4930520O04 gene [Source:MGI Symbol;Acc:MGI:1922366]	0.237091	-2.07649	1.75e-05	6.31e-05	yes	down	3.26	0.73	0.39	5.11	7.33	7.52	1.46	6.65333
ENSMUSG00000097032	4930539J05Rik	RIKEN cDNA 4930539J05 gene [Source:MGI Symbol;Acc:MGI:1922477]	11.9916	3.58395	0.00532341	0.0130113	yes	up	0.62	0.62	0.39	0.26	0.29	0.29	0.543333	0.28
ENSMUSG00000086430	4930551O13Rik	RIKEN cDNA 4930551O13 gene [Source:MGI Symbol;Acc:MGI:1922513]	20.6579	4.36862	0.0139851	0.0313308	yes	up	0.45	0.62	0.37	0	0.08	0	0.48	0.0266667
ENSMUSG00000097519	4930558J18Rik	RIKEN cDNA 4930558J18 gene [Source:MGI Symbol;Acc:MGI:1922573]	0.0370167	-4.75568	0.0021108	0.00556492	yes	down	0.04	0	0	0.63	0.41	0.41	0.0133333	0.483333
ENSMUSG00000084834	4930565N06Rik	RIKEN cDNA 4930565N06 gene [Source:MGI Symbol;Acc:MGI:1915556]	2.72509	1.4463	7.21e-05	0.000240726	yes	up	2.04	2.34	2.73	0.96	0.89	1.45	2.37	1.1
ENSMUSG00000027811	4930579G24Rik	RIKEN cDNA 4930579G24 gene [Source:MGI Symbol;Acc:MGI:1923189]	0.244999	-2.02915	5.54e-07	2.37e-06	yes	down	0.62	1.04	0.78	4.56	4.97	2.97	0.813333	4.16667
ENSMUSG00000068957	4930589L23Rik	RIKEN cDNA 4930589L23 gene [Source:MGI Symbol;Acc:MGI:1923129]	2.72049	1.44387	0.00127356	0.00348666	yes	up	6.6	6.31	8.77	2.17	3.46	4.74	7.22667	3.45667
ENSMUSG00000073144	4930599N23Rik	RIKEN cDNA 4930599N23 gene [Source:MGI Symbol;Acc:MGI:1922629]	39.8911	5.31799	6.59e-09	3.38e-08	yes	up	7.69	4.45	5.67	0	0.45	0	5.93667	0.15
ENSMUSG00000031938	4931406C07Rik	RIKEN cDNA 4931406C07 gene [Source:MGI Symbol;Acc:MGI:1918234]	0.440059	-1.18423	1.13e-16	9.9e-16	yes	down	7.98	8	8.21	21.25	24.27	22.71	8.06333	22.7433
ENSMUSG00000014837	4931428F04Rik	RIKEN cDNA 4931428F04 gene [Source:MGI Symbol;Acc:MGI:1921606]	0.226338	-2.14345	3.26e-07	1.43e-06	yes	down	0.32	0.66	0.44	1.64	3.28	2.87	0.473333	2.59667
ENSMUSG00000037270	4932438A13Rik	RIKEN cDNA 4932438A13 gene [Source:MGI Symbol;Acc:MGI:2444631]	2.38425	1.25354	7.67e-27	1.05e-25	yes	up	22.02	20.35	20.4	9.75	9.95	11.39	20.9233	10.3633
ENSMUSG00000087475	4933406I18Rik	RIKEN cDNA 4933406I18 gene [Source:MGI Symbol;Acc:MGI:1918295]	18.6939	4.2245	9.15e-05	0.000301092	yes	up	2.89	0.83	1.44	0.25	0.09	0	1.72	0.113333
ENSMUSG00000087396	4933407K13Rik	RIKEN cDNA 4933407K13 gene [Source:MGI Symbol;Acc:MGI:1921646]	2.08113	1.05737	0.00528073	0.0129174	yes	up	1.26	1.21	1.38	0.96	0.65	0.73	1.28333	0.78
ENSMUSG00000112627	4933412E12Rik	RIKEN cDNA 4933412E12 gene [Source:MGI Symbol;Acc:MGI:1918336]	3.57282	1.83706	2.78e-17	2.5e-16	yes	up	16.58	15.65	13.18	6.25	5.42	5.01	15.1367	5.56
ENSMUSG00000089952	4933413C19Rik	RIKEN cDNA 4933413C19 gene [Source:MGI Symbol;Acc:MGI:1921702]	39.5317	5.30494	0.0109587	0.0251343	yes	up	0.36	0.22	0	0	0	0	0.193333	0
ENSMUSG00000101848	4933417E11Rik	RIKEN cDNA 4933417E11 gene [Source:MGI Symbol;Acc:MGI:1918384]	0.028719	-5.12185	0.00561229	0.0136643	yes	down	0	0	0	0.47	0.22	2.2	0	0.963333
ENSMUSG00000103715	4933431K14Rik	RIKEN cDNA 4933431K14 gene [Source:MGI Symbol;Acc:MGI:1918545]	0.107797	-3.21361	3.41e-05	0.000119178	yes	down	0.27	0.33	0	2.49	1.98	2.47	0.2	2.31333
ENSMUSG00000114980	4933432I03Rik	RIKEN cDNA 4933432I03 gene [Source:MGI Symbol;Acc:MGI:1918514]	3.17442	1.66649	0.00045565	0.00134781	yes	up	3.48	3.71	3.51	1.1	2.31	1.61	3.56667	1.67333
ENSMUSG00000072893	4933439C10Rik	RIKEN cDNA 4933439C10 gene [Source:MGI Symbol;Acc:MGI:1921726]	2.54568	1.34805	1.72e-05	6.22e-05	yes	up	4.92	4.59	6.5	2.6	2.52	2.81	5.33667	2.64333
ENSMUSG00000085129	5031425F14Rik	RIKEN cDNA 5031425F14 gene [Source:MGI Symbol;Acc:MGI:2442533]	0.492254	-1.02252	0.0179331	0.0390855	yes	down	1.9	0.79	0.74	2.83	3.43	2.44	1.14333	2.9
ENSMUSG00000104030	5330406M23Rik	RIKEN cDNA 5330406M23 gene [Source:MGI Symbol;Acc:MGI:1923921]	13.8993	3.79694	1.46e-08	7.27e-08	yes	up	2.25	1.76	3.66	0	0.29	0.38	2.55667	0.223333
ENSMUSG00000052291	5330438D12Rik	RIKEN cDNA 5330438D12 gene [Source:MGI Symbol;Acc:MGI:3026931]	3.62046	1.85617	0.00369003	0.0093166	yes	up	2.15	0.86	2.59	0.73	0.2	0.37	1.86667	0.433333
ENSMUSG00000085741	5430405H02Rik	RIKEN cDNA 5430405H02 gene [Source:MGI Symbol;Acc:MGI:1921737]	2.64871	1.40529	0.000201182	0.000628749	yes	up	5.2	4.95	4.06	1.48	2.49	2.73	4.73667	2.23333
ENSMUSG00000097766	5730420D15Rik	RIKEN cDNA 5730420D15 gene [Source:MGI Symbol;Acc:MGI:1917773]	0.149523	-2.74156	0.0150406	0.0334693	yes	down	0	0.08	0.32	8.81	0.73	1.54	0.133333	3.69333
ENSMUSG00000091370	5730435O14Rik	RIKEN cDNA 5730435O14 gene [Source:MGI Symbol;Acc:MGI:1917788]	0.0408718	-4.61275	0.0193138	0.041795	yes	down	0	0	0	0.38	2.19	1.56	0	1.37667
ENSMUSG00000113035	5830428M24Rik	RIKEN cDNA 5830428M24 gene [Source:MGI Symbol;Acc:MGI:1923312]	0.193408	-2.37028	8.35e-05	0.000276647	yes	down	0.29	0.86	1.25	3.98	4.37	6.53	0.8	4.96
ENSMUSG00000052658	5830454E08Rik	RIKEN cDNA 5830454E08 gene [Source:MGI Symbol;Acc:MGI:1923350]	0.0423843	-4.56033	0.0191025	0.0413771	yes	down	0	0	0	0.95	0.89	0.72	0	0.853333
ENSMUSG00002076072	5S_rRNA	5S ribosomal RNA [Source:RFAM;Acc:RF00001]	0.410311	-1.28521	8.18e-06	3.07e-05	yes	down	0.68	0.58	0.79	1.97	2.52	1.76	0.683333	2.08333
ENSMUSG00000075585	6330403L08Rik	RIKEN cDNA 6330403L08 gene [Source:MGI Symbol;Acc:MGI:1917994]	0.280353	-1.83468	3.31e-05	0.000115739	yes	down	0.25	0.19	0.4	0.67	1.44	1.7	0.28	1.27
ENSMUSG00000093424	6330562C20Rik	RIKEN cDNA 6330562C20 gene [Source:MGI Symbol;Acc:MGI:1923443]	0.159175	-2.65132	0.0198403	0.0427769	yes	down	1	0.24	0	2.31	3.43	2.46	0.413333	2.73333
ENSMUSG00000102555	6430511E19Rik	RIKEN cDNA 6430511E19 gene [Source:MGI Symbol;Acc:MGI:2443259]	4.93817	2.30398	1.35e-05	4.95e-05	yes	up	0.71	0.67	0.91	0.23	0.2	0.15	0.763333	0.193333
ENSMUSG00000031824	6430548M08Rik	RIKEN cDNA 6430548M08 gene [Source:MGI Symbol;Acc:MGI:2443793]	0.485699	-1.04187	7.44e-09	3.81e-08	yes	down	4.1	2.53	2.78	8.64	8.29	8.22	3.13667	8.38333
ENSMUSG00000037977	6430571L13Rik	RIKEN cDNA 6430571L13 gene [Source:MGI Symbol;Acc:MGI:2445137]	0.118975	-3.07127	3.27e-08	1.57e-07	yes	down	0.12	0.18	0.25	1.29	2.49	2.16	0.183333	1.98
ENSMUSG00000079499	6530402F18Rik	RIKEN cDNA 6530402F18 gene [Source:MGI Symbol;Acc:MGI:1923470]	2.64731	1.40453	1.75e-15	1.43e-14	yes	up	11.28	11.56	13.01	3.96	6.51	6.75	11.95	5.74
ENSMUSG00000097375	6720427I07Rik	RIKEN cDNA 6720427I07 gene [Source:MGI Symbol;Acc:MGI:1924398]	2.82157	1.4965	1.1e-05	4.07e-05	yes	up	1.13	0.94	1.05	0.46	0.38	0.55	1.04	0.463333
ENSMUSG00000117655	6720468P15Rik	RIKEN cDNA 6720468P15 gene [Source:MGI Symbol;Acc:MGI:1925323]	0.0784825	-3.67148	0.010726	0.0246379	yes	down	0.05	0.21	0	0.82	0.82	0.94	0.0866667	0.86
ENSMUSG00002076111	7SK	7SK RNA [Source:RFAM;Acc:RF00100]	46.8391	5.54964	0.000749019	0.0021339	yes	up	3.42	52.96	9.4	0	2.12	0	21.9267	0.706667
ENSMUSG00002076161	7SK	7SK RNA [Source:RFAM;Acc:RF00100]	8.53138	3.09278	0.0138485	0.031059	yes	up	3.29	16.28	17.18	0	7.27	0	12.25	2.42333
ENSMUSG00000117431	8430430B14Rik	RIKEN cDNA 8430430B14 gene [Source:MGI Symbol;Acc:MGI:1925398]	48.4675	5.59895	0.00196816	0.00522132	yes	up	0.84	2.39	3.64	0	0	0	2.29	0
ENSMUSG00000054951	9130008F23Rik	RIKEN cDNA 9130008F23 gene [Source:MGI Symbol;Acc:MGI:1918833]	0.48941	-1.03088	0.000394251	0.0011785	yes	down	1.76	1.87	2.33	5.52	4.54	5.21	1.98667	5.09
ENSMUSG00000054598	9130230L23Rik	RIKEN cDNA 9130230L23 gene [Source:MGI Symbol;Acc:MGI:3041166]	11.6287	3.53962	9.13e-19	8.87e-18	yes	up	9.22	9.47	8.63	0.16	0.85	1.25	9.10667	0.753333
ENSMUSG00000101892	9130401M01Rik	RIKEN cDNA 9130401M01 gene [Source:MGI Symbol;Acc:MGI:1923008]	0.481274	-1.05507	3.49e-08	1.68e-07	yes	down	10.46	14.61	10.18	26.99	36.78	34.53	11.75	32.7667
ENSMUSG00000097177	9330159M07Rik	RIKEN cDNA 9330159M07 gene [Source:MGI Symbol;Acc:MGI:2442519]	2.39729	1.26141	6.45e-08	3.02e-07	yes	up	10.92	8.44	16.72	4.05	5.87	3.76	12.0267	4.56
ENSMUSG00000109536	9330162G02Rik	RIKEN cDNA 9330162G02 gene [Source:MGI Symbol;Acc:MGI:2442217]	2.49213	1.31738	0.00110253	0.00305139	yes	up	0.13	0.17	0.11	0.07	0.05	0.09	0.136667	0.07
ENSMUSG00000097194	9330175E14Rik	RIKEN cDNA 9330175E14 gene [Source:MGI Symbol;Acc:MGI:2443913]	3.24636	1.69883	1.97e-10	1.15e-09	yes	up	8.4	9.16	5.97	1.88	2.25	2.42	7.84333	2.18333
ENSMUSG00000097166	9330179D12Rik	RIKEN cDNA 9330179D12 gene [Source:MGI Symbol;Acc:MGI:1924808]	2.5487	1.34976	0.00653212	0.0157295	yes	up	3.73	3.96	3.61	1.4	1.44	2.52	3.76667	1.78667
ENSMUSG00000040139	9430038I01Rik	RIKEN cDNA 9430038I01 gene [Source:MGI Symbol;Acc:MGI:1924502]	0.485996	-1.04098	0.000327851	0.000990342	yes	down	3.74	4.6	3.8	11.07	12.82	10.83	4.04667	11.5733
ENSMUSG00000108402	9430064I24Rik	RIKEN cDNA 9430064I24 gene [Source:MGI Symbol;Acc:MGI:3704302]	3.11066	1.63722	0.000212086	0.00066045	yes	up	1.06	1.55	2.23	0.51	0.67	0.81	1.61333	0.663333
ENSMUSG00000097006	9530082P21Rik	RIKEN cDNA 9530082P21 gene [Source:MGI Symbol;Acc:MGI:3603340]	6.66435	2.73646	1.3e-16	1.13e-15	yes	up	5.12	6.24	3.75	0.9	1.29	0.91	5.03667	1.03333
ENSMUSG00000097493	9930014A18Rik	RIKEN cDNA 9930014A18 gene [Source:MGI Symbol;Acc:MGI:2444091]	0.0156795	-5.99497	7.06e-05	0.000236111	yes	down	0	0	0	0.34	0.41	0.45	0	0.4
ENSMUSG00000069893	9930111J21Rik1	RIKEN cDNA 9930111J21 gene 1 [Source:MGI Symbol;Acc:MGI:3041173]	2.88037	1.52626	4.6e-24	5.62e-23	yes	up	24.25	17.13	18.24	7.71	8.82	9.37	19.8733	8.63333
ENSMUSG00000069892	9930111J21Rik2	RIKEN cDNA 9930111J21 gene 2 [Source:MGI Symbol;Acc:MGI:3711310]	4.38136	2.13138	2.69e-96	1.58e-94	yes	up	44.51	41.32	38.29	11.04	14.59	12.41	41.3733	12.68
ENSMUSG00000079144	A130010J15Rik	RIKEN cDNA A130010J15 gene [Source:MGI Symbol;Acc:MGI:2441776]	0.370316	-1.43317	1.41e-06	5.74e-06	yes	down	1.89	2.89	2.57	4.88	6.42	5.44	2.45	5.58
ENSMUSG00000097845	A230020J21Rik	RIKEN cDNA A230020J21 gene [Source:MGI Symbol;Acc:MGI:3704207]	0.0255404	-5.29108	0.00203959	0.00538963	yes	down	0	0	0	0.41	0.98	0.22	0	0.536667
ENSMUSG00000096960	A230028O05Rik	RIKEN cDNA A230028O05 gene [Source:MGI Symbol;Acc:MGI:2442126]	4.88269	2.28768	4.13e-06	1.61e-05	yes	up	2.54	5.86	1.24	0.73	0.8	0.55	3.21333	0.693333
ENSMUSG00000087178	A230056P14Rik	RIKEN cDNA A230056P14 gene [Source:MGI Symbol;Acc:MGI:2444856]	0.28377	-1.81721	0.000822435	0.00232743	yes	down	14.55	0.43	0.25	1.12	2.1	1.99	5.07667	1.73667
ENSMUSG00000096929	A330023F24Rik	RIKEN cDNA A330023F24 gene [Source:MGI Symbol;Acc:MGI:2443958]	3.14708	1.65401	0.00108937	0.00301819	yes	up	11.36	0.63	1.18	0.2	0.32	2.41	4.39	0.976667
ENSMUSG00000086213	A330040F15Rik	RIKEN cDNA A330040F15 gene [Source:MGI Symbol;Acc:MGI:3698434]	10.545	3.39849	2.56e-07	1.13e-06	yes	up	1.67	47.44	1.55	0.67	0.24	0.08	16.8867	0.33
ENSMUSG00000093385	A330044P14Rik	RIKEN cDNA A330044P14 gene [Source:MGI Symbol;Acc:MGI:2441792]	3.23885	1.69548	5.21e-05	0.000177824	yes	up	1.29	1.67	1.68	0.51	0.73	0.57	1.54667	0.603333
ENSMUSG00000097960	A330074K22Rik	RIKEN cDNA A330074K22 gene [Source:MGI Symbol;Acc:MGI:3045392]	4.82651	2.27098	0.00158057	0.00425877	yes	up	0.48	0.67	0.99	0.25	0.09	0.21	0.713333	0.183333
ENSMUSG00000047878	A4galt	alpha 1,4-galactosyltransferase [Source:MGI Symbol;Acc:MGI:3512453]	23.111	4.53051	0.00131911	0.00360162	yes	up	0.31	0.62	0.43	0	0.08	0	0.453333	0.0266667
ENSMUSG00000110682	A530010L16Rik	RIKEN cDNA A530010L16 gene [Source:MGI Symbol;Acc:MGI:3037766]	0.153274	-2.70582	0.0137917	0.0309394	yes	down	0.07	0.1	0	0.48	1.11	0.48	0.0566667	0.69
ENSMUSG00000006462	A530013C23Rik	RIKEN cDNA A530013C23 gene [Source:MGI Symbol;Acc:MGI:3041178]	3.09994	1.63224	0.00430627	0.0107192	yes	up	4.47	5.6	2.15	0.76	1.13	0.45	4.07333	0.78
ENSMUSG00000072847	A530017D24Rik	RIKEN cDNA A530017D24 gene [Source:MGI Symbol;Acc:MGI:2144320]	0.42886	-1.22142	0.00684062	0.0163988	yes	down	1	0.6	1.41	3.54	3.03	2.74	1.00333	3.10333
ENSMUSG00000089844	A530032D15Rik	RIKEN cDNA A530032D15Rik gene [Source:MGI Symbol;Acc:MGI:3037746]	5.75032	2.52364	1.82e-21	2e-20	yes	up	14.55	24.73	21.22	2.07	5.39	2.75	20.1667	3.40333
ENSMUSG00000072109	A530040E14Rik	RIKEN cDNA A530040E14 gene [Source:MGI Symbol;Acc:MGI:3612703]	12.4248	3.63516	1.1e-59	3.6e-58	yes	up	44.51	50.14	32.54	3.53	2.72	4.01	42.3967	3.42
ENSMUSG00000043939	A530064D06Rik	RIKEN cDNA A530064D06 gene [Source:MGI Symbol;Acc:MGI:2443476]	3.04627	1.60704	6.42e-53	1.79e-51	yes	up	147.22	131.57	157.36	54.41	64.7	65.32	145.383	61.4767
ENSMUSG00000085112	A530072M11Rik	RIKEN cDNA gene A530072M11 [Source:MGI Symbol;Acc:MGI:4440477]	0.274148	-1.86697	0.00779669	0.0184434	yes	down	0.57	0.85	0.14	1.95	2.71	2.48	0.52	2.38
ENSMUSG00000086124	A530076I17Rik	RIKEN cDNA A530076I17 gene [Source:MGI Symbol;Acc:MGI:2443897]	0.250125	-1.99928	0.000239558	0.000741066	yes	down	0.28	0.54	0.25	2.02	1.85	1.8	0.356667	1.89
ENSMUSG00000055110	A630012P03Rik	RIKEN cDNA A630012P03 gene [Source:MGI Symbol;Acc:MGI:2442968]	67.3666	6.07396	0.000240837	0.000744515	yes	up	0.5	0.5	0.13	0	0	0	0.376667	0
ENSMUSG00000084846	A730011C13Rik	RIKEN cDNA A730011C13 gene [Source:MGI Symbol;Acc:MGI:2442973]	2.97462	1.57271	0.00169937	0.00455598	yes	up	2.07	1.43	2.06	0.49	1.06	0.89	1.85333	0.813333
ENSMUSG00000054426	A930005H10Rik	RIKEN cDNA A930005H10 gene [Source:MGI Symbol;Acc:MGI:1915411]	0.189057	-2.4031	0.0161956	0.0356983	yes	down	0	1.38	0.91	4.84	4.09	4.06	0.763333	4.33
ENSMUSG00000084866	A930006K02Rik	RIKEN cDNA A930006K02 gene [Source:MGI Symbol;Acc:MGI:1925683]	9.88303	3.30495	0.00157192	0.00423733	yes	up	2.29	2.65	0.43	0.12	0.42	0.13	1.79	0.223333
ENSMUSG00000097855	A930007I19Rik	RIKEN cDNA A930007I19 gene [Source:MGI Symbol;Acc:MGI:1925029]	2.22223	1.15201	4.69e-26	6.21e-25	yes	up	50.65	50.8	49.48	21.35	22.96	25.74	50.31	23.35
ENSMUSG00000109408	A930037H05Rik	RIKEN cDNA A930037H05 gene [Source:MGI Symbol;Acc:MGI:1925689]	12.3062	3.62131	8.14e-15	6.35e-14	yes	up	10.31	2.35	2.61	0.08	0.46	2.35	5.09	0.963333
ENSMUSG00000083307	AA414768	expressed sequence AA414768 [Source:MGI Symbol;Acc:MGI:3035137]	0.451178	-1.14823	0.00115983	0.00319739	yes	down	2.44	1.64	2.82	5.43	7.15	6.85	2.3	6.47667
ENSMUSG00000033213	AA467197	expressed sequence AA467197 [Source:MGI Symbol;Acc:MGI:3034182]	3.09114	1.62814	8.52e-58	2.67e-56	yes	up	4991.05	4895.33	4443.13	1990.17	2025.59	2013.72	4776.5	2009.83
ENSMUSG00000036678	Aaas	achalasia, adrenocortical insufficiency, alacrimia [Source:MGI Symbol;Acc:MGI:2443767]	0.376365	-1.4098	2.08e-10	1.21e-09	yes	down	7.11	7.27	6.28	15.18	26.26	22.07	6.88667	21.17
ENSMUSG00000075528	Aarsd1	alanyl-tRNA synthetase domain containing 1 [Source:MGI Symbol;Acc:MGI:1916934]	0.467057	-1.09833	5.17e-07	2.22e-06	yes	down	7.5	6.25	6.31	18.07	15.59	16.41	6.68667	16.69
ENSMUSG00000018697	Aatf	apoptosis antagonizing transcription factor [Source:MGI Symbol;Acc:MGI:1929608]	0.453898	-1.13956	1.71e-05	6.19e-05	yes	down	3.43	3.46	4.63	9.08	8.56	11.48	3.84	9.70667
ENSMUSG00000025375	Aatk	apoptosis-associated tyrosine kinase [Source:MGI Symbol;Acc:MGI:1197518]	0.051427	-4.28133	2.68e-50	7.04e-49	yes	down	0.65	0.26	0.18	4.92	7.05	7.98	0.363333	6.65
ENSMUSG00000015243	Abca1	ATP-binding cassette, sub-family A (ABC1), member 1 [Source:MGI Symbol;Acc:MGI:99607]	7.54029	2.91462	1.6e-166	1.96e-164	yes	up	69.11	59.52	63.61	9.72	9.93	12.08	64.08	10.5767
ENSMUSG00000018800	Abca5	ATP-binding cassette, sub-family A (ABC1), member 5 [Source:MGI Symbol;Acc:MGI:2386607]	2.35075	1.23312	0.0114084	0.0260739	yes	up	0.69	0.47	2.7	0.61	0.12	0.22	1.28667	0.316667
ENSMUSG00000020620	Abca8b	ATP-binding cassette, sub-family A (ABC1), member 8b [Source:MGI Symbol;Acc:MGI:1351668]	9.04734	3.17749	2.29e-12	1.53e-11	yes	up	6.99	0.65	0.62	0.11	0.16	0.09	2.75333	0.12
ENSMUSG00000041797	Abca9	ATP-binding cassette, sub-family A (ABC1), member 9 [Source:MGI Symbol;Acc:MGI:2386796]	0.0559787	-4.15898	0.000225553	0.000699877	yes	down	0	0	0.04	0.26	0.24	0.3	0.0133333	0.266667
ENSMUSG00000040584	Abcb1a	ATP-binding cassette, sub-family B (MDR/TAP), member 1A [Source:MGI Symbol;Acc:MGI:97570]	2.30413	1.20422	2.12e-07	9.45e-07	yes	up	3.44	3.15	3.41	1.45	1.67	2.29	3.33333	1.80333
ENSMUSG00000028973	Abcb8	ATP-binding cassette, sub-family B (MDR/TAP), member 8 [Source:MGI Symbol;Acc:MGI:1351667]	0.30776	-1.70012	1.73e-21	1.9e-20	yes	down	4.65	4.72	3.19	14.97	22.15	15.43	4.18667	17.5167
ENSMUSG00000023088	Abcc1	ATP-binding cassette, sub-family C (CFTR/MRP), member 1 [Source:MGI Symbol;Acc:MGI:102676]	3.43562	1.78057	4.81e-37	8.9e-36	yes	up	54.12	45.03	56.02	13.54	20.39	21.89	51.7233	18.6067
ENSMUSG00000022822	Abcc5	ATP-binding cassette, sub-family C (CFTR/MRP), member 5 [Source:MGI Symbol;Acc:MGI:1351644]	7.52543	2.91177	1.3e-191	1.96e-189	yes	up	232.81	223.27	232.46	41.72	42.05	37.5	229.513	40.4233
ENSMUSG00000055782	Abcd2	ATP-binding cassette, sub-family D (ALD), member 2 [Source:MGI Symbol;Acc:MGI:1349467]	0.0604868	-4.04724	1.11e-102	7.22e-101	yes	down	2	2	1.02	33.98	30.71	27.87	1.67333	30.8533
ENSMUSG00000029802	Abcg2	ATP binding cassette subfamily G member 2 (Junior blood group) [Source:MGI Symbol;Acc:MGI:1347061]	0.242298	-2.04515	8.27e-17	7.31e-16	yes	down	3.86	2.82	2.88	14.59	19.74	9.54	3.18667	14.6233
ENSMUSG00000029299	Abcg3	ATP binding cassette subfamily G member 3 [Source:MGI Symbol;Acc:MGI:1351624]	0.0889988	-3.49007	2.43e-39	4.81e-38	yes	down	0.76	0.7	0.96	13.19	10.48	9.69	0.806667	11.12
ENSMUSG00000006638	Abhd1	abhydrolase domain containing 1 [Source:MGI Symbol;Acc:MGI:1931013]	3.12075	1.64189	0.00121114	0.00332928	yes	up	2.37	2.67	2.44	1.33	0.61	1.1	2.49333	1.01333
ENSMUSG00000040532	Abhd11	abhydrolase domain containing 11 [Source:MGI Symbol;Acc:MGI:1916008]	0.428336	-1.22319	4.92e-10	2.78e-09	yes	down	9.95	8.38	9.89	24.26	24.49	25	9.40667	24.5833
ENSMUSG00000042210	Abhd14a	abhydrolase domain containing 14A [Source:MGI Symbol;Acc:MGI:1915894]	0.146362	-2.77239	4.03e-09	2.11e-08	yes	down	1.72	0.5	0.66	5.01	7.03	6.77	0.96	6.27
ENSMUSG00000042073	Abhd14b	abhydrolase domain containing 14b [Source:MGI Symbol;Acc:MGI:1923741]	0.481275	-1.05507	0.000296707	0.000903298	yes	down	4.45	2.23	4.82	8.01	7.48	6.52	3.83333	7.33667
ENSMUSG00000002475	Abhd3	abhydrolase domain containing 3 [Source:MGI Symbol;Acc:MGI:2147183]	7.23345	2.85468	2.05e-14	1.56e-13	yes	up	7.64	8.68	4.61	1.59	0.86	0.59	6.97667	1.01333
ENSMUSG00000025277	Abhd6	abhydrolase domain containing 6 [Source:MGI Symbol;Acc:MGI:1913332]	3.4679	1.79406	0.00134305	0.00365877	yes	up	1.15	1.48	1.42	0.52	0.2	0.91	1.35	0.543333
ENSMUSG00000026782	Abi2	abl interactor 2 [Source:MGI Symbol;Acc:MGI:106913]	0.439771	-1.18517	1.23e-09	6.72e-09	yes	down	3.16	2.82	1.97	7.68	7.53	7.16	2.65	7.45667
ENSMUSG00000035258	Abi3bp	ABI family member 3 binding protein [Source:MGI Symbol;Acc:MGI:2444583]	0.233443	-2.09886	3.86e-09	2.02e-08	yes	down	0.55	0.42	0.56	3.17	2.37	2.38	0.51	2.64
ENSMUSG00000029095	Ablim2	actin-binding LIM protein 2 [Source:MGI Symbol;Acc:MGI:2385758]	2.66965	1.41665	0.00328695	0.00837045	yes	up	0.82	1.21	2.32	0.64	0.62	1.22	1.45	0.826667
ENSMUSG00000017631	Abr	active BCR-related gene [Source:MGI Symbol;Acc:MGI:107771]	2.28158	1.19004	1.22e-20	1.28e-19	yes	up	83.11	74.13	88.88	34.64	45.79	51.38	82.04	43.9367
ENSMUSG00000078453	Abracl	ABRA C-terminal like [Source:MGI Symbol;Acc:MGI:1920362]	0.478224	-1.06424	9.69e-09	4.92e-08	yes	down	28.03	30.64	20.61	80.87	74.99	71.62	26.4267	75.8267
ENSMUSG00000035234	Abraxas1	BRCA1 A complex subunit [Source:MGI Symbol;Acc:MGI:1917931]	0.300926	-1.73252	1.94e-05	6.98e-05	yes	down	2.26	1.1	5.3	7.28	6.7	7.73	2.88667	7.23667
ENSMUSG00000036880	Acaa2	acetyl-Coenzyme A acyltransferase 2 (mitochondrial 3-oxoacyl-Coenzyme A thiolase) [Source:MGI Symbol;Acc:MGI:1098623]	0.457747	-1.12738	8.07e-16	6.71e-15	yes	down	17.96	16	15.27	41.92	48.48	45.74	16.41	45.38
ENSMUSG00000020532	Acaca	acetyl-Coenzyme A carboxylase alpha [Source:MGI Symbol;Acc:MGI:108451]	0.301066	-1.73185	4.78e-16	4.03e-15	yes	down	2.35	1.24	4.04	4.24	6.49	7.77	2.54333	6.16667
ENSMUSG00000062908	Acadm	acyl-Coenzyme A dehydrogenase, medium chain [Source:MGI Symbol;Acc:MGI:87867]	0.417888	-1.25881	1.53e-17	1.41e-16	yes	down	13.11	10.65	13.28	35.05	34.9	35.65	12.3467	35.2
ENSMUSG00000001588	Acap1	ArfGAP with coiled-coil, ankyrin repeat and PH domains 1 [Source:MGI Symbol;Acc:MGI:2388270]	0.277951	-1.8471	1.68e-28	2.44e-27	yes	down	11.06	10.09	14.4	40.54	60.76	56.72	11.85	52.6733
ENSMUSG00000049076	Acap2	ArfGAP with coiled-coil, ankyrin repeat and PH domains 2 [Source:MGI Symbol;Acc:MGI:1925868]	2.37844	1.25001	9.76e-45	2.24e-43	yes	up	67.6	61.25	66.12	30.97	35.3	36.07	64.99	34.1133
ENSMUSG00000029033	Acap3	ArfGAP with coiled-coil, ankyrin repeat and PH domains 3 [Source:MGI Symbol;Acc:MGI:2153589]	0.423386	-1.23995	1.88e-11	1.18e-10	yes	down	3.66	3.74	3.72	7.4	11.42	11.24	3.70667	10.02
ENSMUSG00000032047	Acat1	acetyl-Coenzyme A acetyltransferase 1 [Source:MGI Symbol;Acc:MGI:87870]	0.207551	-2.26847	1.28e-45	3.02e-44	yes	down	5.66	5.75	3.83	29.39	32.66	30.36	5.08	30.8033
ENSMUSG00000026499	Acbd3	acyl-Coenzyme A binding domain containing 3 [Source:MGI Symbol;Acc:MGI:2181074]	2.09141	1.06448	6.66e-23	7.76e-22	yes	up	43.11	40.92	45.36	25.76	25.25	25.96	43.13	25.6567
ENSMUSG00000033701	Acbd6	acyl-Coenzyme A binding domain containing 6 [Source:MGI Symbol;Acc:MGI:1919732]	0.262805	-1.92793	5.97e-19	5.84e-18	yes	down	8.89	6.12	7.88	27.93	52.32	44.87	7.63	41.7067
ENSMUSG00000040272	Accs	1-aminocyclopropane-1-carboxylate synthase (non-functional) [Source:MGI Symbol;Acc:MGI:1919717]	0.494216	-1.01679	0.000303828	0.000922973	yes	down	3.08	1.83	3.48	3.43	7.36	6.1	2.79667	5.63
ENSMUSG00000038007	Acer2	alkaline ceramidase 2 [Source:MGI Symbol;Acc:MGI:1920932]	6.28054	2.65089	0.00776009	0.0183616	yes	up	0.39	0.07	0.3	0.05	0.09	0.02	0.253333	0.0533333
ENSMUSG00000030760	Acer3	alkaline ceramidase 3 [Source:MGI Symbol;Acc:MGI:1913440]	0.382941	-1.38481	2.84e-14	2.14e-13	yes	down	11.74	6.53	87.92	32.73	27.26	26.08	35.3967	28.69
ENSMUSG00000023328	Ache	acetylcholinesterase [Source:MGI Symbol;Acc:MGI:87876]	2.77101	1.47041	0.00240068	0.00626348	yes	up	1.12	1.7	1.29	0.4	1.49	0.52	1.37	0.803333
ENSMUSG00000044337	Ackr3	atypical chemokine receptor 3 [Source:MGI Symbol;Acc:MGI:109562]	126.888	6.98741	3.74e-14	2.79e-13	yes	up	3.34	1.54	2.2	0.07	0	0	2.36	0.0233333
ENSMUSG00000022126	Acod1	aconitate decarboxylase 1 [Source:MGI Symbol;Acc:MGI:103206]	25.4444	4.66928	0	0	yes	up	1302.23	1217.57	1247.78	54.1	63.85	63.82	1255.86	60.59
ENSMUSG00000072949	Acot1	acyl-CoA thioesterase 1 [Source:MGI Symbol;Acc:MGI:1349396]	0.078015	-3.6801	1.89e-06	7.61e-06	yes	down	0.2	0.54	0.24	2.69	2.68	2.51	0.326667	2.62667
ENSMUSG00000006717	Acot13	acyl-CoA thioesterase 13 [Source:MGI Symbol;Acc:MGI:1914084]	0.493593	-1.01861	4.67e-08	2.22e-07	yes	down	30.71	22.88	27.49	73.14	66.33	70.51	27.0267	69.9933
ENSMUSG00000021226	Acot2	acyl-CoA thioesterase 2 [Source:MGI Symbol;Acc:MGI:2159605]	0.2035	-2.2969	1e-14	7.77e-14	yes	down	0.92	1.28	1.36	6.9	6.3	8.96	1.18667	7.38667
ENSMUSG00000043487	Acot6	acyl-CoA thioesterase 6 [Source:MGI Symbol;Acc:MGI:1921287]	0.318943	-1.64863	2.56e-06	1.02e-05	yes	down	0.52	0.54	0.63	2.26	2.18	2.23	0.563333	2.22333
ENSMUSG00000002103	Acp2	acid phosphatase 2, lysosomal [Source:MGI Symbol;Acc:MGI:87882]	2.42658	1.27893	1.45e-33	2.4e-32	yes	up	40.07	37.96	40.11	16.92	20.7	22.43	39.38	20.0167
ENSMUSG00000001348	Acp5	acid phosphatase 5, tartrate resistant [Source:MGI Symbol;Acc:MGI:87883]	2.03788	1.02707	1.9e-21	2.08e-20	yes	up	231.8	236.06	266.62	142.6	147.12	165.26	244.827	151.66
ENSMUSG00000032561	Acpp	acid phosphatase, prostate [Source:MGI Symbol;Acc:MGI:1928480]	7.35476	2.87868	1.43e-232	3.03e-230	yes	up	311.68	298.12	289.48	32.81	35.33	37.19	299.76	35.11
ENSMUSG00000032281	Acsbg1	acyl-CoA synthetase bubblegum family member 1 [Source:MGI Symbol;Acc:MGI:2385656]	6.23999	2.64154	2.77e-12	1.85e-11	yes	up	4.74	4.9	2.16	0.96	0.63	1.07	3.93333	0.886667
ENSMUSG00000024209	Acsbg3	acyl-CoA synthetase bubblegum family member 3 [Source:MGI Symbol;Acc:MGI:1925875]	0.0848985	-3.55812	1.09e-06	4.48e-06	yes	down	0.15	0.12	0	1.3	1.53	1.1	0.09	1.31
ENSMUSG00000076435	Acsf2	acyl-CoA synthetase family member 2 [Source:MGI Symbol;Acc:MGI:2388287]	0.298566	-1.74388	8.52e-16	7.08e-15	yes	down	2.13	1.52	2.13	6.89	8.71	8.84	1.92667	8.14667
ENSMUSG00000018796	Acsl1	acyl-CoA synthetase long-chain family member 1 [Source:MGI Symbol;Acc:MGI:102797]	15.0557	3.91224	0	0	yes	up	214.01	195.45	219.41	15.96	17.82	18.59	209.623	17.4567
ENSMUSG00000032883	Acsl3	acyl-CoA synthetase long-chain family member 3 [Source:MGI Symbol;Acc:MGI:1921455]	0.24947	-2.00306	1.12e-08	5.63e-08	yes	down	0.81	0.83	3.88	3.27	3.77	3.28	1.84	3.44
ENSMUSG00000031278	Acsl4	acyl-CoA synthetase long-chain family member 4 [Source:MGI Symbol;Acc:MGI:1354713]	2.05576	1.03967	1.66e-12	1.12e-11	yes	up	62.24	57.33	51.24	40.61	34.04	31.03	56.9367	35.2267
ENSMUSG00000027605	Acss2	acyl-CoA synthetase short-chain family member 2 [Source:MGI Symbol;Acc:MGI:1890410]	5.72563	2.51743	1.02e-67	3.87e-66	yes	up	45.88	44.14	57.94	6.83	7.06	7.64	49.32	7.17667
ENSMUSG00000000532	Acvr1b	activin A receptor, type 1B [Source:MGI Symbol;Acc:MGI:1338944]	2.50687	1.32589	3.09e-19	3.06e-18	yes	up	19.37	16.36	18.3	6.69	10.4	10.19	18.01	9.09333
ENSMUSG00000052155	Acvr2a	activin receptor IIA [Source:MGI Symbol;Acc:MGI:102806]	2.86548	1.51878	1.54e-08	7.66e-08	yes	up	2.97	2.72	2.22	1.49	0.9	1.03	2.63667	1.14
ENSMUSG00000023262	Acy1	aminoacylase 1 [Source:MGI Symbol;Acc:MGI:87913]	0.0895162	-3.48171	5.26e-21	5.65e-20	yes	down	0.8	1.01	0.51	7.59	12.49	11.34	0.773333	10.4733
ENSMUSG00000008822	Acyp1	acylphosphatase 1, erythrocyte (common) type [Source:MGI Symbol;Acc:MGI:1913454]	0.191126	-2.38741	1.09e-08	5.52e-08	yes	down	2.26	3.9	1.93	14.28	18.96	18	2.69667	17.08
ENSMUSG00000060923	Acyp2	acylphosphatase 2, muscle type [Source:MGI Symbol;Acc:MGI:1922822]	3.44862	1.78602	0.0102136	0.0235676	yes	up	32.81	12.44	2.22	1.47	0.79	0.46	15.8233	0.906667
ENSMUSG00000017697	Ada	adenosine deaminase [Source:MGI Symbol;Acc:MGI:87916]	0.33821	-1.56401	0.00504115	0.0123679	yes	down	0.85	0.25	0.67	2.2	1.68	2.68	0.59	2.18667
ENSMUSG00000027259	Adal	adenosine deaminase-like [Source:MGI Symbol;Acc:MGI:1923144]	0.228745	-2.12819	1.9e-11	1.2e-10	yes	down	1.16	1.17	0.71	4.32	5.54	4.04	1.01333	4.63333
ENSMUSG00000020926	Adam11	a disintegrin and metallopeptidase domain 11 [Source:MGI Symbol;Acc:MGI:1098667]	0.111159	-3.1693	1.74e-14	1.33e-13	yes	down	0.2	0.15	0.29	1.38	2.11	2.92	0.213333	2.13667
ENSMUSG00000054555	Adam12	a disintegrin and metallopeptidase domain 12 (meltrin alpha) [Source:MGI Symbol;Acc:MGI:105378]	0.0682327	-3.87339	6.98e-07	2.96e-06	yes	down	0.15	0.02	0.02	0.3	0.55	0.39	0.0633333	0.413333
ENSMUSG00000028041	Adam15	a disintegrin and metallopeptidase domain 15 (metargidin) [Source:MGI Symbol;Acc:MGI:1333882]	0.474084	-1.07679	1.78e-17	1.62e-16	yes	down	45.74	37.52	48.13	85.34	134.94	139.12	43.7967	119.8
ENSMUSG00000011256	Adam19	a disintegrin and metallopeptidase domain 19 (meltrin beta) [Source:MGI Symbol;Acc:MGI:105377]	0.485615	-1.04211	8.85e-10	4.9e-09	yes	down	4.61	4.63	4.52	8.09	13.54	14.32	4.58667	11.9833
ENSMUSG00000062438	Adam1b	a disintegrin and metallopeptidase domain 1b [Source:MGI Symbol;Acc:MGI:2429506]	35.1094	5.13379	0.0169834	0.0372292	yes	up	0.16	0	0.17	0	0	0	0.11	0
ENSMUSG00000025964	Adam23	a disintegrin and metallopeptidase domain 23 [Source:MGI Symbol;Acc:MGI:1345162]	0.237538	-2.07377	1.04e-19	1.06e-18	yes	down	1.35	1.08	6.53	3.94	10.6	7.84	2.98667	7.46
ENSMUSG00000027318	Adam33	a disintegrin and metallopeptidase domain 33 [Source:MGI Symbol;Acc:MGI:1341813]	3.05921	1.61316	0.00588825	0.0142904	yes	up	0.74	1.4	1.2	0.59	1.28	0.57	1.11333	0.813333
ENSMUSG00000025473	Adam8	a disintegrin and metallopeptidase domain 8 [Source:MGI Symbol;Acc:MGI:107825]	2.15686	1.10893	6.29e-21	6.71e-20	yes	up	784.29	736.52	816.66	368.85	516.01	545.13	779.157	476.663
ENSMUSG00000022893	Adamts1	a disintegrin-like and metallopeptidase (reprolysin type) with thrombospondin type 1 motif, 1 [Source:MGI Symbol;Acc:MGI:109249]	6.55885	2.71344	1.66e-12	1.12e-11	yes	up	2.05	1.35	1.61	0.26	0.34	0.9	1.67	0.5
ENSMUSG00000024299	Adamts10	a disintegrin-like and metallopeptidase (reprolysin type) with thrombospondin type 1 motif, 10 [Source:MGI Symbol;Acc:MGI:2449112]	0.291273	-1.77956	8.66e-14	6.34e-13	yes	down	2.15	2.97	4	7.95	10.18	10.3	3.04	9.47667
ENSMUSG00000059901	Adamts14	a disintegrin-like and metallopeptidase (reprolysin type) with thrombospondin type 1 motif, 14 [Source:MGI Symbol;Acc:MGI:2179942]	8.37024	3.06527	2.38e-12	1.6e-11	yes	up	1.77	1.37	0.98	0.17	0.11	0.35	1.37333	0.21
ENSMUSG00000043635	Adamts3	a disintegrin-like and metallopeptidase (reprolysin type) with thrombospondin type 1 motif, 3 [Source:MGI Symbol;Acc:MGI:3045353]	0.0711742	-3.8125	0.00187923	0.00500213	yes	down	0.35	0	0.18	0.9	5.3	3.5	0.176667	3.23333
ENSMUSG00000032363	Adamts7	a disintegrin-like and metallopeptidase (reprolysin type) with thrombospondin type 1 motif, 7 [Source:MGI Symbol;Acc:MGI:1347346]	9.07278	3.18154	3.18e-05	0.000111403	yes	up	0.87	0.61	0.78	0	0.17	0.1	0.753333	0.09
ENSMUSG00000015850	Adamtsl4	ADAMTS-like 4 [Source:MGI Symbol;Acc:MGI:2389008]	2.60026	1.37866	4.91e-11	3e-10	yes	up	6.16	6.35	6.28	3.02	4.56	3.66	6.26333	3.74667
ENSMUSG00000020709	Adap2	ArfGAP with dual PH domains 2 [Source:MGI Symbol;Acc:MGI:2663075]	4.71318	2.2367	2.56e-91	1.38e-89	yes	up	35.22	33.46	38.58	8.32	12.41	10.31	35.7533	10.3467
ENSMUSG00000027951	Adar	adenosine deaminase, RNA-specific [Source:MGI Symbol;Acc:MGI:1889575]	3.4346	1.78014	5.32e-63	1.88e-61	yes	up	61.79	54.98	55.02	15.96	22.57	23.85	57.2633	20.7933
ENSMUSG00000022220	Adcy4	adenylate cyclase 4 [Source:MGI Symbol;Acc:MGI:99674]	0.201105	-2.31398	2.6e-07	1.15e-06	yes	down	1.14	0.31	0.26	1.59	2.1	1.82	0.57	1.83667
ENSMUSG00000031659	Adcy7	adenylate cyclase 7 [Source:MGI Symbol;Acc:MGI:102891]	0.45557	-1.13426	1.06e-18	1.03e-17	yes	down	18.36	16.95	18.28	38.48	52.03	54.64	17.8633	48.3833
ENSMUSG00000005580	Adcy9	adenylate cyclase 9 [Source:MGI Symbol;Acc:MGI:108450]	2.08403	1.05938	1.73e-07	7.78e-07	yes	up	5.64	5.86	6.19	2.47	4.35	4.04	5.89667	3.62
ENSMUSG00000025026	Add3	adducin 3 (gamma) [Source:MGI Symbol;Acc:MGI:1351615]	0.119894	-3.06017	7.61e-129	6.48e-127	yes	down	5.35	4.93	4.05	45.9	53.57	51.44	4.77667	50.3033
ENSMUSG00000050994	Adgb	androglobin [Source:MGI Symbol;Acc:MGI:3605549]	92.1581	6.52604	2.27e-81	1.07e-79	yes	up	6.79	7.94	7.02	0.13	0.12	0.1	7.25	0.116667
ENSMUSG00000004730	Adgre1	adhesion G protein-coupled receptor E1 [Source:MGI Symbol;Acc:MGI:106912]	3.49209	1.80409	2.77e-83	1.36e-81	yes	up	235.17	235.61	254.24	85.15	88.65	92.33	241.673	88.71
ENSMUSG00000013033	Adgrl1	adhesion G protein-coupled receptor L1 [Source:MGI Symbol;Acc:MGI:1929461]	0.246798	-2.0186	0.000600078	0.00173644	yes	down	0.14	0.07	0.1	1.21	0.53	1.66	0.103333	1.13333
ENSMUSG00000069170	Adgrv1	adhesion G protein-coupled receptor V1 [Source:MGI Symbol;Acc:MGI:1274784]	52.6059	5.71715	0.000844194	0.00238544	yes	up	0.21	0.27	0.67	0	0	0	0.383333	0
ENSMUSG00000055301	Adh7	alcohol dehydrogenase 7 (class IV), mu or sigma polypeptide [Source:MGI Symbol;Acc:MGI:87926]	107.89	6.75341	4.31e-07	1.87e-06	yes	up	0.81	0.68	0.42	0.02	0	0	0.636667	0.00666667
ENSMUSG00000025911	Adhfe1	alcohol dehydrogenase, iron containing, 1 [Source:MGI Symbol;Acc:MGI:1923437]	0.46288	-1.11129	0.000755273	0.0021487	yes	down	3.06	1.05	2.32	2.78	4.43	6.33	2.14333	4.51333
ENSMUSG00000039197	Adk	adenosine kinase [Source:MGI Symbol;Acc:MGI:87930]	0.196383	-2.34826	4.42e-19	4.35e-18	yes	down	3.34	8.36	4.17	15.63	15.3	12.74	5.29	14.5567
ENSMUSG00000030790	Adm	adrenomedullin [Source:MGI Symbol;Acc:MGI:108058]	2.08787	1.06203	0.0201699	0.0434054	yes	up	2.4	2.45	3.33	0.95	2.97	3.09	2.72667	2.33667
ENSMUSG00000053950	Adnp2	ADNP homeobox 2 [Source:MGI Symbol;Acc:MGI:2448562]	2.02867	1.02053	3.51e-15	2.81e-14	yes	up	11.03	9.78	10.43	5.99	6.65	6.8	10.4133	6.48
ENSMUSG00000057134	Ado	2-aminoethanethiol (cysteamine) dioxygenase [Source:MGI Symbol;Acc:MGI:2685083]	0.498557	-1.00417	1.05e-17	9.71e-17	yes	down	12.09	10.96	11.45	29.24	28.88	28.57	11.5	28.8967
ENSMUSG00000020178	Adora2a	adenosine A2a receptor [Source:MGI Symbol;Acc:MGI:99402]	5.98989	2.58253	1.43e-73	6.04e-72	yes	up	45.01	41.33	41.54	7.68	7.36	8.97	42.6267	8.00333
ENSMUSG00000018500	Adora2b	adenosine A2b receptor [Source:MGI Symbol;Acc:MGI:99403]	4.69733	2.23184	1.21e-68	4.73e-67	yes	up	52.37	48.83	46.47	11.74	13.56	14.49	49.2233	13.2633
ENSMUSG00000025236	Adpgk	ADP-dependent glucokinase [Source:MGI Symbol;Acc:MGI:1919391]	0.469482	-1.09086	1.18e-09	6.45e-09	yes	down	15.67	3.94	3.98	11.38	12.98	13.54	7.86333	12.6333
ENSMUSG00000020910	Adprm	ADP-ribose/CDP-alcohol diphosphatase, manganese dependent [Source:MGI Symbol;Acc:MGI:1913608]	2.38515	1.25408	2.85e-10	1.64e-09	yes	up	30.83	27.63	26.67	20.75	13.87	15.94	28.3767	16.8533
ENSMUSG00000033717	Adra2a	adrenergic receptor, alpha 2a [Source:MGI Symbol;Acc:MGI:87934]	0.124478	-3.00604	5.97e-25	7.56e-24	yes	down	0.37	0.47	0.66	4.39	4.92	5.64	0.5	4.98333
ENSMUSG00000058620	Adra2b	adrenergic receptor, alpha 2b [Source:MGI Symbol;Acc:MGI:87935]	37.8904	5.24376	0.00617076	0.0149244	yes	up	0.1	0.04	0.16	0	0	0	0.1	0
ENSMUSG00000035283	Adrb1	adrenergic receptor, beta 1 [Source:MGI Symbol;Acc:MGI:87937]	0.110434	-3.17875	1.78e-08	8.78e-08	yes	down	0.24	0.21	0.03	1.65	2.11	1.68	0.16	1.81333
ENSMUSG00000045730	Adrb2	adrenergic receptor, beta 2 [Source:MGI Symbol;Acc:MGI:87938]	0.343208	-1.54284	2.49e-09	1.32e-08	yes	down	4.31	2.22	5.12	13.23	16.62	12.8	3.88333	14.2167
ENSMUSG00000015961	Adss	adenylosuccinate synthetase, non muscle [Source:MGI Symbol;Acc:MGI:87948]	0.38431	-1.37966	2.39e-25	3.09e-24	yes	down	25.01	22.54	19.46	73.77	71.83	66.1	22.3367	70.5667
ENSMUSG00000033032	Afap1l1	actin filament associated protein 1-like 1 [Source:MGI Symbol;Acc:MGI:2147199]	0.223903	-2.15906	0.00243474	0.00634374	yes	down	0.26	0.11	0.06	0.85	0.75	0.64	0.143333	0.746667
ENSMUSG00000031189	Aff2	AF4/FMR2 family, member 2 [Source:MGI Symbol;Acc:MGI:1202294]	13.0718	3.70839	2.11e-07	9.42e-07	yes	up	0.84	0.59	0.72	0.08	0.05	0.03	0.716667	0.0533333
ENSMUSG00000054932	Afp	alpha fetoprotein [Source:MGI Symbol;Acc:MGI:87951]	16.3268	4.02917	2.81e-05	9.93e-05	yes	up	0.63	2.09	0.78	0.1	0	0.07	1.16667	0.0566667
ENSMUSG00000049659	Aftph	aftiphilin [Source:MGI Symbol;Acc:MGI:1923012]	2.18621	1.12844	8.21e-21	8.71e-20	yes	up	61.23	59.82	53.89	31.87	26.98	29.25	58.3133	29.3667
ENSMUSG00000040812	Agbl2	ATP/GTP binding protein-like 2 [Source:MGI Symbol;Acc:MGI:2443254]	13.7868	3.78521	0.0010207	0.00284306	yes	up	0.35	0.08	0.42	0	0	0.08	0.283333	0.0266667
ENSMUSG00000015452	Ager	advanced glycosylation end product-specific receptor [Source:MGI Symbol;Acc:MGI:893592]	0.323465	-1.62832	0.00787966	0.0186228	yes	down	0.99	0.7	0.15	1.32	1.69	1.3	0.613333	1.43667
ENSMUSG00000029722	Agfg2	ArfGAP with FG repeats 2 [Source:MGI Symbol;Acc:MGI:2443267]	0.437318	-1.19325	3.13e-09	1.65e-08	yes	down	3.56	6.16	4.43	11.85	14.12	14.49	4.71667	13.4867
ENSMUSG00000029916	Agk	acylglycerol kinase [Source:MGI Symbol;Acc:MGI:1917173]	0.371754	-1.42758	5.61e-09	2.9e-08	yes	down	1.72	2.08	3.22	6.16	6.58	7.24	2.34	6.66
ENSMUSG00000050103	Agmo	alkylglycerol monooxygenase [Source:MGI Symbol;Acc:MGI:2442495]	0.00789504	-6.98484	4.19e-07	1.82e-06	yes	down	0	0	0	2.39	0.61	0.91	0	1.30333
ENSMUSG00000028842	Ago3	argonaute RISC catalytic subunit 3 [Source:MGI Symbol;Acc:MGI:2446634]	5.68627	2.50748	1.4e-111	1e-109	yes	up	24.16	26.11	23.59	3.25	4.71	4.4	24.62	4.12
ENSMUSG00000001211	Agpat3	1-acylglycerol-3-phosphate O-acyltransferase 3 [Source:MGI Symbol;Acc:MGI:1336186]	0.43862	-1.18896	8.96e-11	5.37e-10	yes	down	16.98	17.35	12.88	17.46	32.62	47.57	15.7367	32.55
ENSMUSG00000023827	Agpat4	1-acylglycerol-3-phosphate O-acyltransferase 4 (lysophosphatidic acid acyltransferase, delta) [Source:MGI Symbol;Acc:MGI:1915512]	4.34625	2.11977	3.6e-36	6.46e-35	yes	up	53.76	52.78	38.48	6.83	10.5	12.48	48.34	9.93667
ENSMUSG00000041936	Agrn	agrin [Source:MGI Symbol;Acc:MGI:87961]	5.86039	2.551	7e-77	3.14e-75	yes	up	28.89	26.68	27.08	4.73	6.03	7.55	27.55	6.10333
ENSMUSG00000005705	Agrp	agouti related neuropeptide [Source:MGI Symbol;Acc:MGI:892013]	9.72245	3.28132	0.00225462	0.00591162	yes	up	3.93	3.93	1.62	1.02	0	0.23	3.16	0.416667
ENSMUSG00000027597	Ahcy	S-adenosylhomocysteine hydrolase [Source:MGI Symbol;Acc:MGI:87968]	0.272056	-1.87802	2.25e-35	3.92e-34	yes	down	6.51	5.09	5.61	23.23	29.47	28.17	5.73667	26.9567
ENSMUSG00000029772	Ahcyl2	S-adenosylhomocysteine hydrolase-like 2 [Source:MGI Symbol;Acc:MGI:1921590]	0.458468	-1.12511	5.33e-23	6.22e-22	yes	down	16.54	12.2	15.05	28.57	30.99	35.47	14.5967	31.6767
ENSMUSG00000019986	Ahi1	Abelson helper integration site 1 [Source:MGI Symbol;Acc:MGI:87971]	4.46322	2.15809	6.17e-20	6.35e-19	yes	up	5.11	6.75	6.54	1.98	1.83	1.39	6.13333	1.73333
ENSMUSG00000019256	Ahr	aryl-hydrocarbon receptor [Source:MGI Symbol;Acc:MGI:105043]	2.22968	1.15684	1e-10	5.99e-10	yes	up	5.19	5.69	7.25	3.18	3.28	3.86	6.04333	3.44
ENSMUSG00000105987	AI506816	expressed sequence AI506816 [Source:MGI Symbol;Acc:MGI:2140929]	0.179223	-2.48018	7.88e-55	2.31e-53	yes	down	6.21	3.93	5.47	28.67	39.78	38.28	5.20333	35.5767
ENSMUSG00000022763	Aifm3	apoptosis-inducing factor, mitochondrion-associated 3 [Source:MGI Symbol;Acc:MGI:1919418]	0.0101554	-6.62161	2.69e-06	1.07e-05	yes	down	0	0	0	0.48	0.82	0.82	0	0.706667
ENSMUSG00000028029	Aimp1	aminoacyl tRNA synthetase complex-interacting multifunctional protein 1 [Source:MGI Symbol;Acc:MGI:102774]	0.463546	-1.10922	1.24e-12	8.46e-12	yes	down	23.01	27.62	22.29	67.27	68.43	64.24	24.3067	66.6467
ENSMUSG00000029610	Aimp2	aminoacyl tRNA synthetase complex-interacting multifunctional protein 2 [Source:MGI Symbol;Acc:MGI:2385237]	0.470928	-1.08642	1.58e-06	6.41e-06	yes	down	7.46	7.63	8.47	21.9	21.39	18.43	7.85333	20.5733
ENSMUSG00000078247	Airn	antisense Igf2r RNA [Source:MGI Symbol;Acc:MGI:1353471]	3.22318	1.68848	0.000136185	0.000435697	yes	up	8.25	5.82	16.47	2.55	2.01	1.42	10.18	1.99333
ENSMUSG00000026817	Ak1	adenylate kinase 1 [Source:MGI Symbol;Acc:MGI:87977]	0.294556	-1.76339	3.41e-10	1.96e-09	yes	down	1.69	2	1.29	6.66	7.11	7.3	1.66	7.02333
ENSMUSG00000028792	Ak2	adenylate kinase 2 [Source:MGI Symbol;Acc:MGI:87978]	0.422304	-1.24364	7.71e-36	1.37e-34	yes	down	88.84	85.52	79.68	223.08	260.84	252.36	84.68	245.427
ENSMUSG00000024782	Ak3	adenylate kinase 3 [Source:MGI Symbol;Acc:MGI:1860835]	0.397841	-1.32973	7.31e-29	1.07e-27	yes	down	17.81	23.65	18.1	58.05	55.57	60.79	19.8533	58.1367
ENSMUSG00000026807	Ak8	adenylate kinase 8 [Source:MGI Symbol;Acc:MGI:1916120]	0.0342069	-4.86957	1.39e-17	1.27e-16	yes	down	0	0.33	0.22	5.44	7.1	6.69	0.183333	6.41
ENSMUSG00000018428	Akap1	A kinase (PRKA) anchor protein 1 [Source:MGI Symbol;Acc:MGI:104729]	0.438603	-1.18901	1.02e-05	3.78e-05	yes	down	1.09	1.1	0.97	2.87	3.13	3.06	1.05333	3.02
ENSMUSG00000030344	Akap3	A kinase (PRKA) anchor protein 3 [Source:MGI Symbol;Acc:MGI:1341149]	9.29967	3.21718	0.000435086	0.0012918	yes	up	0.44	0.57	0.38	0	0.08	0.13	0.463333	0.07
ENSMUSG00000061603	Akap6	A kinase (PRKA) anchor protein 6 [Source:MGI Symbol;Acc:MGI:3050566]	4.29118	2.10137	0.0115847	0.0264206	yes	up	0.13	0.04	0.07	0.08	0.01	0.02	0.08	0.0366667
ENSMUSG00000028692	Akr1a1	aldo-keto reductase family 1, member A1 (aldehyde reductase) [Source:MGI Symbol;Acc:MGI:1929955]	3.87158	1.95292	6.87e-95	3.94e-93	yes	up	2555.02	2695.66	2755.65	766.18	819.38	890.14	2668.78	825.233
ENSMUSG00000029762	Akr1b8	aldo-keto reductase family 1, member B8 [Source:MGI Symbol;Acc:MGI:107673]	29.4399	4.8797	6.92e-228	1.42e-225	yes	up	138.15	140.86	164.25	6.82	5.8	6.4	147.753	6.34
ENSMUSG00000021214	Akr1c18	aldo-keto reductase family 1, member C18 [Source:MGI Symbol;Acc:MGI:2145420]	0.0257691	-5.27822	1.11e-05	4.12e-05	yes	down	0.09	0	0.08	3.1	1.79	2.59	0.0566667	2.49333
ENSMUSG00000028743	Akr7a5	aldo-keto reductase family 7, member A5 (aflatoxin aldehyde reductase) [Source:MGI Symbol;Acc:MGI:107796]	0.303232	-1.7215	9.61e-09	4.88e-08	yes	down	3.83	4.93	2.4	10.93	16.79	18.87	3.72	15.53
ENSMUSG00000019699	Akt3	thymoma viral proto-oncogene 3 [Source:MGI Symbol;Acc:MGI:1345147]	2.87388	1.523	1.3e-38	2.52e-37	yes	up	32.58	27.21	29.9	9.91	9.08	10.19	29.8967	9.72667
ENSMUSG00000032786	Alas1	aminolevulinic acid synthase 1 [Source:MGI Symbol;Acc:MGI:87989]	3.22037	1.68723	2.85e-82	1.37e-80	yes	up	1242.79	1288.36	1421.48	528.5	591.71	617.01	1317.54	579.073
ENSMUSG00000022636	Alcam	activated leukocyte cell adhesion molecule [Source:MGI Symbol;Acc:MGI:1313266]	2.16771	1.11617	5.98e-22	6.67e-21	yes	up	82.87	72.68	69.63	32.5	37.02	34.86	75.06	34.7933
ENSMUSG00000007833	Aldh16a1	aldehyde dehydrogenase 16 family, member A1 [Source:MGI Symbol;Acc:MGI:1916998]	0.39769	-1.33028	7.11e-15	5.57e-14	yes	down	10.78	11.65	10.84	27.15	17.7	25.21	11.09	23.3533
ENSMUSG00000025007	Aldh18a1	aldehyde dehydrogenase 18 family, member A1 [Source:MGI Symbol;Acc:MGI:1888908]	0.0919588	-3.44287	1.32e-104	8.73e-103	yes	down	2.42	2.71	2.52	31.84	37.19	38.56	2.55	35.8633
ENSMUSG00000030088	Aldh1l1	aldehyde dehydrogenase 1 family, member L1 [Source:MGI Symbol;Acc:MGI:1340024]	0.385701	-1.37445	8.13e-11	4.89e-10	yes	down	2.04	3.22	2.49	5.7	9.38	9.73	2.58333	8.27
ENSMUSG00000020256	Aldh1l2	aldehyde dehydrogenase 1 family, member L2 [Source:MGI Symbol;Acc:MGI:2444680]	0.131344	-2.92858	7.01e-14	5.16e-13	yes	down	0.31	0.26	0.62	1.25	2.42	2.25	0.396667	1.97333
ENSMUSG00000029455	Aldh2	aldehyde dehydrogenase 2, mitochondrial [Source:MGI Symbol;Acc:MGI:99600]	0.342604	-1.54539	1.23e-17	1.13e-16	yes	down	76.19	82.73	108.75	215.56	391.54	404.41	89.2233	337.17
ENSMUSG00000019102	Aldh3a1	aldehyde dehydrogenase family 3, subfamily A1 [Source:MGI Symbol;Acc:MGI:1353451]	0.00389061	-8.00579	3.31e-10	1.9e-09	yes	down	0	0	0	2.07	3.28	3.58	0	2.97667
ENSMUSG00000035936	Aldh5a1	aldhehyde dehydrogenase family 5, subfamily A1 [Source:MGI Symbol;Acc:MGI:2441982]	0.298916	-1.74219	0.0112131	0.0256725	yes	down	0.16	0.09	0.03	0.29	0.43	0.45	0.0933333	0.39
ENSMUSG00000021238	Aldh6a1	aldehyde dehydrogenase family 6, subfamily A1 [Source:MGI Symbol;Acc:MGI:1915077]	0.423729	-1.23879	1.75e-11	1.11e-10	yes	down	3.55	3.56	2.94	10.19	9.39	10.01	3.35	9.86333
ENSMUSG00000017390	Aldoc	aldolase C, fructose-bisphosphate [Source:MGI Symbol;Acc:MGI:101863]	0.187565	-2.41454	5.84e-44	1.32e-42	yes	down	6.64	6.01	5.74	26.43	48.19	51.19	6.13	41.9367
ENSMUSG00000035845	Alg12	asparagine-linked glycosylation 12 (alpha-1,6-mannosyltransferase) [Source:MGI Symbol;Acc:MGI:2385025]	2.85349	1.51273	1.82e-21	2e-20	yes	up	20.04	20.92	19.63	7.5	8.13	9.74	20.1967	8.45667
ENSMUSG00000035704	Alg8	asparagine-linked glycosylation 8 (alpha-1,3-glucosyltransferase) [Source:MGI Symbol;Acc:MGI:2141959]	0.186424	-2.42334	1.57e-17	1.44e-16	yes	down	1.86	2.57	1.91	20.69	11.97	10.96	2.11333	14.54
ENSMUSG00000044339	Alkbh2	alkB homolog 2, alpha-ketoglutarate-dependent dioxygenase [Source:MGI Symbol;Acc:MGI:2141032]	0.392283	-1.35003	0.000256058	0.000786901	yes	down	4.93	4.23	2.03	11.42	10.94	13.83	3.73	12.0633
ENSMUSG00000063810	Alms1	ALMS1, centrosome and basal body associated [Source:MGI Symbol;Acc:MGI:1934606]	0.186596	-2.42201	2.04e-19	2.05e-18	yes	down	0.23	0.48	0.33	1.67	2.34	2.5	0.346667	2.17
ENSMUSG00000018907	Alox12e	arachidonate lipoxygenase, epidermal [Source:MGI Symbol;Acc:MGI:1274790]	0.0776324	-3.6872	4.55e-06	1.76e-05	yes	down	0.34	0	0.17	1.05	1.19	1.69	0.17	1.31
ENSMUSG00000018924	Alox15	arachidonate 15-lipoxygenase [Source:MGI Symbol;Acc:MGI:87997]	0.134704	-2.89213	4.44e-31	6.87e-30	yes	down	1.42	4.35	1.34	9.01	13.24	18.99	2.37	13.7467
ENSMUSG00000025701	Alox5	arachidonate 5-lipoxygenase [Source:MGI Symbol;Acc:MGI:87999]	0.167931	-2.57406	2.95e-83	1.44e-81	yes	down	7.57	7.08	6.48	39.01	51.09	47.27	7.04333	45.79
ENSMUSG00000044037	Als2cl	ALS2 C-terminal like [Source:MGI Symbol;Acc:MGI:2447532]	0.424129	-1.23743	4.75e-09	2.47e-08	yes	down	5.93	7.49	9.56	8.83	14.58	10.01	7.66	11.14
ENSMUSG00000025134	Alyref	Aly/REF export factor [Source:MGI Symbol;Acc:MGI:1341044]	0.444071	-1.17114	3.84e-13	2.7e-12	yes	down	11.27	11.11	7.76	22.45	23.68	29.24	10.0467	25.1233
ENSMUSG00000022244	Amacr	alpha-methylacyl-CoA racemase [Source:MGI Symbol;Acc:MGI:1098273]	0.264745	-1.91733	2.33e-09	1.24e-08	yes	down	1.88	0.67	0.83	3.87	4.43	6.09	1.12667	4.79667
ENSMUSG00000050947	Amigo1	adhesion molecule with Ig like domain 1 [Source:MGI Symbol;Acc:MGI:2653612]	0.267956	-1.89993	0.00320187	0.00817319	yes	down	0.55	0.15	0.33	1.71	0.39	0.94	0.343333	1.01333
ENSMUSG00000048218	Amigo2	adhesion molecule with Ig like domain 2 [Source:MGI Symbol;Acc:MGI:2145995]	0.168789	-2.56671	3.25e-15	2.61e-14	yes	down	0.46	0.88	1.06	6.38	5	6.14	0.8	5.84
ENSMUSG00000041688	Amot	angiomotin [Source:MGI Symbol;Acc:MGI:108440]	0.342618	-1.54533	0.0208219	0.0446401	yes	down	0.07	0.16	0.19	0.24	0.39	0.63	0.14	0.42
ENSMUSG00000027889	Ampd2	adenosine monophosphate deaminase 2 [Source:MGI Symbol;Acc:MGI:88016]	0.267791	-1.90082	1.73e-50	4.58e-49	yes	down	8.6	8.98	7.88	29.85	43.82	36.54	8.48667	36.7367
ENSMUSG00000005686	Ampd3	adenosine monophosphate deaminase 3 [Source:MGI Symbol;Acc:MGI:1096344]	9.56667	3.25802	6.07e-111	4.32e-109	yes	up	39.43	35.98	44.62	4.43	5.5	4.31	40.01	4.74667
ENSMUSG00000074264	Amy1	amylase 1, salivary [Source:MGI Symbol;Acc:MGI:88019]	16.8903	4.07812	0.000155839	0.00049467	yes	up	0.5	1.2	0.85	0.16	0.24	0	0.85	0.133333
ENSMUSG00000050022	Amz1	archaelysin family metallopeptidase 1 [Source:MGI Symbol;Acc:MGI:2442258]	0.299495	-1.73939	2.73e-36	4.93e-35	yes	down	6.92	7.75	8.75	27.8	32.31	32.69	7.80667	30.9333
ENSMUSG00000030649	Anapc15	anaphase promoting complex C subunit 15 [Source:MGI Symbol;Acc:MGI:1922680]	0.211486	-2.24137	6.53e-20	6.71e-19	yes	down	9.59	8.26	10.12	40.2	56.9	40.1	9.32333	45.7333
ENSMUSG00000072115	Ang	angiogenin, ribonuclease, RNase A family, 5 [Source:MGI Symbol;Acc:MGI:88022]	0.458943	-1.12361	0.00494061	0.0121424	yes	down	3.57	5.33	2.83	9.11	12.02	9.21	3.91	10.1133
ENSMUSG00000038742	Angptl6	angiopoietin-like 6 [Source:MGI Symbol;Acc:MGI:1917976]	0.0883166	-3.50117	1.34e-11	8.53e-11	yes	down	0.16	0.27	0.54	4.64	4.23	5.2	0.323333	4.69
ENSMUSG00000022265	Ank	progressive ankylosis [Source:MGI Symbol;Acc:MGI:3045421]	0.225275	-2.15024	2.57e-46	6.15e-45	yes	down	4.17	5.83	4.81	27.86	26.46	26.26	4.93667	26.86
ENSMUSG00000066510	Ankdd1a	ankyrin repeat and death domain containing 1A [Source:MGI Symbol;Acc:MGI:2686319]	0.276897	-1.85258	5.1e-05	0.000174245	yes	down	1.77	1.63	0.39	8.61	4.25	2.23	1.26333	5.03
ENSMUSG00000020790	Ankfy1	ankyrin repeat and FYVE domain containing 1 [Source:MGI Symbol;Acc:MGI:1337008]	2.37415	1.24741	5.96e-34	9.98e-33	yes	up	46.13	40.23	48.81	20.46	25.53	25.22	45.0567	23.7367
ENSMUSG00000040351	Ankib1	ankyrin repeat and IBR domain containing 1 [Source:MGI Symbol;Acc:MGI:1918047]	2.05838	1.04151	2.45e-22	2.79e-21	yes	up	21	20.84	20.54	12.41	11.86	13.6	20.7933	12.6233
ENSMUSG00000046295	Ankle1	ankyrin repeat and LEM domain containing 1 [Source:MGI Symbol;Acc:MGI:1918775]	0.0475063	-4.39574	6.69e-05	0.000224478	yes	down	0	0	0.13	0.64	1.89	1.69	0.0433333	1.40667
ENSMUSG00000037907	Ankrd13b	ankyrin repeat domain 13b [Source:MGI Symbol;Acc:MGI:2144501]	0.0926926	-3.4314	1.65e-15	1.35e-14	yes	down	0.32	0.4	0.11	2.45	3.69	3.34	0.276667	3.16
ENSMUSG00000054708	Ankrd24	ankyrin repeat domain 24 [Source:MGI Symbol;Acc:MGI:1890394]	4.70022	2.23273	1.9e-42	4.11e-41	yes	up	28.36	31.24	39.13	8.92	9.03	9.37	32.91	9.10667
ENSMUSG00000007827	Ankrd26	ankyrin repeat domain 26 [Source:MGI Symbol;Acc:MGI:1917887]	0.42109	-1.2478	0.00113344	0.00313221	yes	down	0.29	0.24	0.23	0.68	0.73	0.87	0.253333	0.76
ENSMUSG00000014496	Ankrd28	ankyrin repeat domain 28 [Source:MGI Symbol;Acc:MGI:2145661]	3.97262	1.99009	6.39e-42	1.36e-40	yes	up	19.54	14.22	13.15	5.92	4.45	3.99	15.6367	4.78667
ENSMUSG00000022237	Ankrd33b	ankyrin repeat domain 33B [Source:MGI Symbol;Acc:MGI:1917904]	6.81633	2.769	1.25e-48	3.16e-47	yes	up	18.41	18.11	19.55	1.96	2.94	3.82	18.69	2.90667
ENSMUSG00000044864	Ankrd50	ankyrin repeat domain 50 [Source:MGI Symbol;Acc:MGI:2139777]	3.27347	1.71082	5.67e-31	8.73e-30	yes	up	22.08	18.05	24.78	5.68	9.07	9.12	21.6367	7.95667
ENSMUSG00000049985	Ankrd55	ankyrin repeat domain 55 [Source:MGI Symbol;Acc:MGI:1924568]	0.228674	-2.12864	6.53e-13	4.52e-12	yes	down	1.64	1.2	1.11	6.03	7.67	11.03	1.31667	8.24333
ENSMUSG00000078137	Ankrd63	ankyrin repeat domain 63 [Source:MGI Symbol;Acc:MGI:2686183]	0.0986616	-3.34137	2.62e-19	2.6e-18	yes	down	0.35	0.22	0.1	2.36	2.89	3.28	0.223333	2.84333
ENSMUSG00000036777	Anln	anillin, actin binding protein [Source:MGI Symbol;Acc:MGI:1920174]	0.0153211	-6.02834	5.25e-65	1.9e-63	yes	down	0.11	0.18	0.07	10.73	10.97	9.93	0.12	10.5433
ENSMUSG00000028333	Anp32b	acidic (leucine-rich) nuclear phosphoprotein 32 family, member B [Source:MGI Symbol;Acc:MGI:1914878]	0.420902	-1.24844	1.29e-31	2.01e-30	yes	down	60.02	63.35	60.45	182.71	178.31	186.33	61.2733	182.45
ENSMUSG00000015749	Anp32e	acidic (leucine-rich) nuclear phosphoprotein 32 family, member E [Source:MGI Symbol;Acc:MGI:1913721]	0.330663	-1.59657	7.35e-35	1.26e-33	yes	down	22.18	27.26	19.34	72.31	65.89	53.67	22.9267	63.9567
ENSMUSG00000033420	Antxr1	anthrax toxin receptor 1 [Source:MGI Symbol;Acc:MGI:1916788]	22.2612	4.47646	5.79e-49	1.47e-47	yes	up	4.65	5.69	5.11	0.33	0.16	0.19	5.15	0.226667
ENSMUSG00000029338	Antxr2	anthrax toxin receptor 2 [Source:MGI Symbol;Acc:MGI:1919164]	2.20238	1.13906	1.11e-23	1.34e-22	yes	up	30.97	25.45	28.3	15.01	15.22	16.49	28.24	15.5733
ENSMUSG00000021866	Anxa11	annexin A11 [Source:MGI Symbol;Acc:MGI:108481]	2.11649	1.08167	5.49e-20	5.67e-19	yes	up	61.24	62.48	70.45	32.32	41.43	43.32	64.7233	39.0233
ENSMUSG00000098609	Anxa11os	annexin A11, opposite strand [Source:MGI Symbol;Acc:MGI:3642737]	17.332	4.11537	8.3e-05	0.000275054	yes	up	0.7	0.62	0.82	0.07	0	0.08	0.713333	0.05
ENSMUSG00000029994	Anxa4	annexin A4 [Source:MGI Symbol;Acc:MGI:88030]	0.484768	-1.04463	2.74e-24	3.36e-23	yes	down	334.86	341.61	353.98	911.82	850.52	875.89	343.483	879.41
ENSMUSG00000027712	Anxa5	annexin A5 [Source:MGI Symbol;Acc:MGI:106008]	2.29308	1.19729	7.95e-32	1.25e-30	yes	up	364.74	361.18	379.22	204.65	191.06	211.86	368.38	202.523
ENSMUSG00000021950	Anxa8	annexin A8 [Source:MGI Symbol;Acc:MGI:1201374]	0.0239891	-5.38148	6.47e-06	2.46e-05	yes	down	0	0	0.09	1.55	1.97	1.16	0.03	1.56
ENSMUSG00000015702	Anxa9	annexin A9 [Source:MGI Symbol;Acc:MGI:1923711]	0.239501	-2.0619	1.33e-06	5.44e-06	yes	down	0.45	0.71	0.77	3.28	3.05	3.36	0.643333	3.23
ENSMUSG00000021322	Aoah	acyloxyacyl hydrolase [Source:MGI Symbol;Acc:MGI:1350928]	3.40823	1.76902	9.35e-33	1.51e-31	yes	up	32.57	39.69	44.74	12.86	10.01	12.21	39	11.6933
ENSMUSG00000029811	Aoc1	amine oxidase, copper-containing 1 [Source:MGI Symbol;Acc:MGI:1923757]	0.0846058	-3.5631	0.000158097	0.000501141	yes	down	0	0	0.18	0.7	1.11	0.85	0.06	0.886667
ENSMUSG00000021458	Aopep	aminopeptidase O [Source:MGI Symbol;Acc:MGI:1919311]	2.2185	1.14958	2.68e-20	2.79e-19	yes	up	75.31	68.9	72.77	41.35	43.07	48.9	72.3267	44.44
ENSMUSG00000063558	Aox1	aldehyde oxidase 1 [Source:MGI Symbol;Acc:MGI:88035]	29.0298	4.85946	2.06e-08	1.01e-07	yes	up	0.77	0.55	0.42	0.02	0.06	0	0.58	0.0266667
ENSMUSG00000009090	Ap1b1	adaptor protein complex AP-1, beta 1 subunit [Source:MGI Symbol;Acc:MGI:1096368]	0.39482	-1.34073	4.03e-34	6.77e-33	yes	down	19.23	18.25	17.44	52.6	64.39	63.31	18.3067	60.1
ENSMUSG00000040701	Ap1g2	adaptor protein complex AP-1, gamma 2 subunit [Source:MGI Symbol;Acc:MGI:1328307]	0.419963	-1.25166	8.89e-15	6.91e-14	yes	down	7.53	9.5	7.97	27.28	29.56	31.43	8.33333	29.4233
ENSMUSG00000031539	Ap3m2	adaptor-related protein complex 3, mu 2 subunit [Source:MGI Symbol;Acc:MGI:1929214]	3.64169	1.86461	9.85e-33	1.58e-31	yes	up	18.12	16.44	18.95	4.79	6.4	7.73	17.8367	6.30667
ENSMUSG00000117679	Apbb3	amyloid beta (A4) precursor protein-binding, family B, member 3 [Source:MGI Symbol;Acc:MGI:108404]	3.55225	1.82873	1.77e-18	1.7e-17	yes	up	17.98	17.77	12.27	4	9.21	7.2	16.0067	6.80333
ENSMUSG00000035960	Apex1	apurinic/apyrimidinic endonuclease 1 [Source:MGI Symbol;Acc:MGI:88042]	0.0435445	-4.52137	1.48e-67	5.64e-66	yes	down	1.55	2.42	1.9	40.15	50.54	46.43	1.95667	45.7067
ENSMUSG00000037010	Apln	apelin [Source:MGI Symbol;Acc:MGI:1353624]	0.0535995	-4.22164	4.78e-12	3.14e-11	yes	down	0.15	0.02	0.1	1.45	1.9	3.13	0.09	2.16
ENSMUSG00000006651	Aplp1	amyloid beta (A4) precursor-like protein 1 [Source:MGI Symbol;Acc:MGI:88046]	2.01795	1.01289	0.00525189	0.0128503	yes	up	2.69	3.51	2.3	1.42	2.96	1.67	2.83333	2.01667
ENSMUSG00000033096	Apmap	adipocyte plasma membrane associated protein [Source:MGI Symbol;Acc:MGI:1919131]	3.19913	1.67768	3.58e-44	8.1e-43	yes	up	57.96	58.95	62.14	20.3	26.27	24.3	59.6833	23.6233
ENSMUSG00000040613	Apobec1	apolipoprotein B mRNA editing enzyme, catalytic polypeptide 1 [Source:MGI Symbol;Acc:MGI:103298]	2.85296	1.51246	9.86e-48	2.43e-46	yes	up	127.11	120.98	116.85	38.01	42.56	48.62	121.647	43.0633
ENSMUSG00000055547	Apobec4	apolipoprotein B mRNA editing enzyme, catalytic polypeptide-like 4 (putative) [Source:MGI Symbol;Acc:MGI:1918531]	64.6845	6.01535	0.00028094	0.000857588	yes	up	0.77	0.44	0.23	0	0	0	0.48	0
ENSMUSG00000022548	Apod	apolipoprotein D [Source:MGI Symbol;Acc:MGI:88056]	40.717	5.34756	0.00455266	0.0112848	yes	up	0.3	0.3	0.79	0	0	0	0.463333	0
ENSMUSG00000057346	Apol9a	apolipoprotein L 9a [Source:MGI Symbol;Acc:MGI:3606001]	2419.15	11.2403	6.37e-21	6.78e-20	yes	up	11.58	14.75	14.02	0	0	0	13.45	0
ENSMUSG00000068246	Apol9b	apolipoprotein L 9b [Source:MGI Symbol;Acc:MGI:1919148]	2411.35	11.2356	3.73e-21	4.03e-20	yes	up	26.55	30.15	30.55	0	0	0.05	29.0833	0.0166667
ENSMUSG00000079508	Apoo	apolipoprotein O [Source:MGI Symbol;Acc:MGI:1915566]	0.426968	-1.2278	1.3e-05	4.79e-05	yes	down	5.33	5.34	6.02	18.59	19.56	15.33	5.56333	17.8267
ENSMUSG00000049233	Apoo-ps	apolipoprotein O, pseudogene [Source:MGI Symbol;Acc:MGI:3649039]	36.5789	5.19294	0.02008	0.0432478	yes	up	3.16	0.29	0	0	0	0	1.15	0
ENSMUSG00000022892	App	amyloid beta (A4) precursor protein [Source:MGI Symbol;Acc:MGI:88059]	2.18665	1.12872	4.63e-33	7.53e-32	yes	up	559.82	549.56	631.49	310.51	307.56	320.99	580.29	313.02
ENSMUSG00000028435	Aqp3	aquaporin 3 [Source:MGI Symbol;Acc:MGI:1333777]	0.0185482	-5.75257	2.18e-77	9.79e-76	yes	down	0.43	0.71	0.34	29.23	38.1	35.74	0.493333	34.3567
ENSMUSG00000032204	Aqp9	aquaporin 9 [Source:MGI Symbol;Acc:MGI:1891066]	0.156954	-2.67159	2.37e-98	1.43e-96	yes	down	9.56	10.02	8.38	61.46	76.25	78.89	9.32	72.2
ENSMUSG00000042350	Arel1	apoptosis resistant E3 ubiquitin protein ligase 1 [Source:MGI Symbol;Acc:MGI:1915747]	3.01472	1.59202	1.99e-46	4.78e-45	yes	up	33.69	28.98	33.66	11.4	14.49	14.86	32.11	13.5833
ENSMUSG00000062421	Arf2	ADP-ribosylation factor 2 [Source:MGI Symbol;Acc:MGI:99595]	2.87461	1.52336	1.8e-33	2.96e-32	yes	up	42.54	40.48	36.31	15.97	16.97	21.56	39.7767	18.1667
ENSMUSG00000067851	Arfgef1	ADP-ribosylation factor guanine nucleotide-exchange factor 1(brefeldin A-inhibited) [Source:MGI Symbol;Acc:MGI:2442988]	2.78871	1.4796	2.92e-50	7.66e-49	yes	up	66.75	58.74	70.23	29.8	34.15	27.41	65.24	30.4533
ENSMUSG00000019852	Arfgef3	ARFGEF family member 3 [Source:MGI Symbol;Acc:MGI:106387]	5.78353	2.53195	3.21e-60	1.06e-58	yes	up	4.41	4.48	58.26	0.79	1.21	0.99	22.3833	0.996667
ENSMUSG00000021125	Arg2	arginase type II [Source:MGI Symbol;Acc:MGI:1330806]	61.7604	5.94861	5.21e-59	1.67e-57	yes	up	22.96	18.25	24.65	0.22	0.88	0.28	21.9533	0.46
ENSMUSG00000049744	Arhgap15	Rho GTPase activating protein 15 [Source:MGI Symbol;Acc:MGI:1923367]	0.0803387	-3.63776	2.16e-43	4.81e-42	yes	down	1.26	1.93	0.92	26.6	21.34	18.12	1.37	22.02
ENSMUSG00000025154	Arhgap19	Rho GTPase activating protein 19 [Source:MGI Symbol;Acc:MGI:1918335]	0.169678	-2.55913	6.43e-27	8.81e-26	yes	down	0.59	0.79	1.06	4.93	6.69	6.81	0.813333	6.14333
ENSMUSG00000057315	Arhgap24	Rho GTPase activating protein 24 [Source:MGI Symbol;Acc:MGI:1922647]	0.207259	-2.2705	4.19e-05	0.000144763	yes	down	0.06	0.34	0.45	1.9	1.58	1.82	0.283333	1.76667
ENSMUSG00000030047	Arhgap25	Rho GTPase activating protein 25 [Source:MGI Symbol;Acc:MGI:2443687]	0.45698	-1.1298	6.34e-14	4.68e-13	yes	down	17.58	10.84	13.04	26.4	36.36	40.33	13.82	34.3633
ENSMUSG00000085733	Arhgap27os1	Rho GTPase activating protein 27, opposite strand 1 [Source:MGI Symbol;Acc:MGI:3705097]	6.7486	2.75459	0.0227961	0.0483609	yes	up	0.47	0.94	1.23	0.11	0.27	0.12	0.88	0.166667
ENSMUSG00000085360	Arhgap27os2	Rho GTPase activating protein 27, opposite strand 2 [Source:MGI Symbol;Acc:MGI:3650160]	0.292979	-1.77113	0.00409016	0.010226	yes	down	0.39	0.6	0.5	1.35	2.25	2.86	0.496667	2.15333
ENSMUSG00000024043	Arhgap28	Rho GTPase activating protein 28 [Source:MGI Symbol;Acc:MGI:2147003]	6.82381	2.77058	2.29e-30	3.5e-29	yes	up	6.42	5.05	4.11	1.03	0.88	0.99	5.19333	0.966667
ENSMUSG00000031389	Arhgap4	Rho GTPase activating protein 4 [Source:MGI Symbol;Acc:MGI:2159577]	0.227176	-2.13812	5.56e-24	6.76e-23	yes	down	4.69	6.86	5.1	26.79	31.85	28.13	5.55	28.9233
ENSMUSG00000031355	Arhgap6	Rho GTPase activating protein 6 [Source:MGI Symbol;Acc:MGI:1196332]	0.178168	-2.48869	2.53e-61	8.57e-60	yes	down	16.71	3.03	2.51	19.62	19.69	20.35	7.41667	19.8867
ENSMUSG00000078954	Arhgap8	Rho GTPase activating protein 8 [Source:MGI Symbol;Acc:MGI:1920417]	11.3894	3.50962	0.000528898	0.00154781	yes	up	0.83	1.27	0.8	0.05	0.28	0	0.966667	0.11
ENSMUSG00000040964	Arhgef10l	Rho guanine nucleotide exchange factor (GEF) 10-like [Source:MGI Symbol;Acc:MGI:1920004]	3.93861	1.97769	0.000104783	0.000341159	yes	up	0.97	0.85	1.89	0.14	0.24	1.34	1.23667	0.573333
ENSMUSG00000032875	Arhgef17	Rho guanine nucleotide exchange factor (GEF) 17 [Source:MGI Symbol;Acc:MGI:2673002]	0.133426	-2.90589	0.000122441	0.000394704	yes	down	0.12	0.08	0.01	0.33	0.72	0.49	0.07	0.513333
ENSMUSG00000045094	Arhgef37	Rho guanine nucleotide exchange factor (GEF) 37 [Source:MGI Symbol;Acc:MGI:3045339]	23.6822	4.56573	4.82e-06	1.86e-05	yes	up	0.34	0.21	0.64	0.02	0	0.04	0.396667	0.02
ENSMUSG00000051517	Arhgef39	Rho guanine nucleotide exchange factor (GEF) 39 [Source:MGI Symbol;Acc:MGI:3036286]	0.397483	-1.33104	0.00849775	0.0199543	yes	down	0.83	1.93	1.15	3.12	2.93	2.51	1.30333	2.85333
ENSMUSG00000031133	Arhgef6	Rac/Cdc42 guanine nucleotide exchange factor (GEF) 6 [Source:MGI Symbol;Acc:MGI:1920591]	0.424392	-1.23653	5.54e-23	6.47e-22	yes	down	24.28	19.44	21.38	67	61.39	63.08	21.7	63.8233
ENSMUSG00000025656	Arhgef9	CDC42 guanine nucleotide exchange factor (GEF) 9 [Source:MGI Symbol;Acc:MGI:2442233]	2.27133	1.18354	0.000204752	0.00063925	yes	up	2.51	2.63	1.79	1.45	1.72	0.93	2.31	1.36667
ENSMUSG00000019564	Arid3a	AT rich interactive domain 3A (BRIGHT-like) [Source:MGI Symbol;Acc:MGI:1328360]	2.07613	1.05389	3.68e-15	2.94e-14	yes	up	14.26	13.85	15.35	6.59	9.04	9.77	14.4867	8.46667
ENSMUSG00000019947	Arid5b	AT rich interactive domain 5B (MRF1-like) [Source:MGI Symbol;Acc:MGI:2175912]	3.31387	1.72852	3.01e-47	7.38e-46	yes	up	12.27	10.66	11.34	4	4.37	4.56	11.4233	4.31
ENSMUSG00000025870	Arl10	ADP-ribosylation factor-like 10 [Source:MGI Symbol;Acc:MGI:1930788]	0.337696	-1.5662	7.12e-13	4.92e-12	yes	down	2.55	2.63	3.16	9.88	10.71	10.72	2.78	10.4367
ENSMUSG00000043157	Arl11	ADP-ribosylation factor-like 11 [Source:MGI Symbol;Acc:MGI:2444054]	0.397998	-1.32917	2.01e-21	2.19e-20	yes	down	18.01	19.29	19.29	59.85	62.73	70.61	18.8633	64.3967
ENSMUSG00000042348	Arl15	ADP-ribosylation factor-like 15 [Source:MGI Symbol;Acc:MGI:2442308]	0.32187	-1.63545	2.18e-07	9.7e-07	yes	down	1.49	1.23	0.67	4.32	4.34	4.35	1.13	4.33667
ENSMUSG00000017418	Arl5b	ADP-ribosylation factor-like 5B [Source:MGI Symbol;Acc:MGI:1923119]	2.83775	1.50475	1.53e-27	2.15e-26	yes	up	13.88	10	13.88	7.06	6.21	6.78	12.5867	6.68333
ENSMUSG00000038352	Arl5c	ADP-ribosylation factor-like 5C [Source:MGI Symbol;Acc:MGI:3028577]	2.20666	1.14187	1.79e-11	1.13e-10	yes	up	37.3	43.61	46.99	17.52	28.21	25.82	42.6333	23.85
ENSMUSG00000022722	Arl6	ADP-ribosylation factor-like 6 [Source:MGI Symbol;Acc:MGI:1927136]	2.27731	1.18733	0.000227944	0.000706695	yes	up	5.85	3.36	4.2	2.01	2.4	2.2	4.47	2.20333
ENSMUSG00000030654	Arl6ip1	ADP-ribosylation factor-like 6 interacting protein 1 [Source:MGI Symbol;Acc:MGI:1858943]	2.88028	1.52621	1.99e-59	6.46e-58	yes	up	291.27	283.99	294.26	125.41	128.09	126.74	289.84	126.747
ENSMUSG00000071324	Armc2	armadillo repeat containing 2 [Source:MGI Symbol;Acc:MGI:1916449]	0.0207299	-5.59214	0.00052896	0.00154781	yes	down	0	0	0	0.4	0.12	0.31	0	0.276667
ENSMUSG00000002343	Armc6	armadillo repeat containing 6 [Source:MGI Symbol;Acc:MGI:1924063]	0.350354	-1.51311	6.2e-06	2.37e-05	yes	down	2.38	1.25	0.95	4.9	4.93	4.9	1.52667	4.91
ENSMUSG00000057219	Armc7	armadillo repeat containing 7 [Source:MGI Symbol;Acc:MGI:2679719]	2.29587	1.19904	9.56e-12	6.17e-11	yes	up	16.72	13.82	13.92	7.62	8.8	9.73	14.82	8.71667
ENSMUSG00000033436	Armcx2	armadillo repeat containing, X-linked 2 [Source:MGI Symbol;Acc:MGI:1914666]	0.203765	-2.29502	0.000271492	0.000830972	yes	down	0.16	0.15	0.16	1.03	1.05	0.58	0.156667	0.886667
ENSMUSG00000049804	Armcx4	armadillo repeat containing, X-linked 4 [Source:MGI Symbol;Acc:MGI:2147887]	7.96009	2.99279	3.26e-12	2.16e-11	yes	up	0.69	0.86	0.58	0.13	0.08	0.13	0.71	0.113333
ENSMUSG00000050394	Armcx6	armadillo repeat containing, X-linked 6 [Source:MGI Symbol;Acc:MGI:2147993]	5.71934	2.51585	0.0124629	0.0281872	yes	up	0.27	1.01	0.21	0.12	0.23	0.11	0.496667	0.153333
ENSMUSG00000015709	Arnt2	aryl hydrocarbon receptor nuclear translocator 2 [Source:MGI Symbol;Acc:MGI:107188]	0.41856	-1.25649	1.44e-06	5.86e-06	yes	down	0.94	1.27	2	1.98	3.25	4.13	1.40333	3.12
ENSMUSG00000074794	Arrdc3	arrestin domain containing 3 [Source:MGI Symbol;Acc:MGI:2145242]	3.09742	1.63107	1.25e-40	2.56e-39	yes	up	36.52	31.11	31.05	12.96	12.24	14.78	32.8933	13.3267
ENSMUSG00000022620	Arsa	arylsulfatase A [Source:MGI Symbol;Acc:MGI:88077]	0.486302	-1.04008	3.61e-08	1.73e-07	yes	down	5.24	6.5	7.18	11.91	18.01	19.9	6.30667	16.6067
ENSMUSG00000020604	Arsg	arylsulfatase G [Source:MGI Symbol;Acc:MGI:1921258]	0.167217	-2.58021	6.72e-17	5.96e-16	yes	down	0.61	0.91	0.64	3.72	7.47	5.83	0.72	5.67333
ENSMUSG00000092517	Art2a	ADP-ribosyltransferase 2a [Source:MGI Symbol;Acc:MGI:107546]	2.97991	1.57527	1.38e-16	1.2e-15	yes	up	6.43	6.31	6.28	3.25	3.66	3.27	6.34	3.39333
ENSMUSG00000030651	Art2b	ADP-ribosyltransferase 2b [Source:MGI Symbol;Acc:MGI:107545]	0.280738	-1.8327	9.45e-05	0.000310571	yes	down	0.54	0.26	0.29	1.97	1.8	2.49	0.363333	2.08667
ENSMUSG00000118669	ARVCF	armadillo repeat deleted in velocardiofacial syndrome [Source:NCBI gene (formerly Entrezgene);Acc:11877]	0.155826	-2.68199	6.13e-05	0.000206934	yes	down	0.42	0.05	0.33	0.44	2.87	2.09	0.266667	1.8
ENSMUSG00000003559	As3mt	arsenite methyltransferase [Source:MGI Symbol;Acc:MGI:1929882]	0.333038	-1.58624	3.21e-11	1.99e-10	yes	down	4.01	3.4	2.84	13.41	11.9	12.42	3.41667	12.5767
ENSMUSG00000052632	Asap2	ArfGAP with SH3 domain, ankyrin repeat and PH domain 2 [Source:MGI Symbol;Acc:MGI:2685438]	0.389074	-1.36188	3.58e-19	3.53e-18	yes	down	3.27	3.83	3.36	9.26	11.83	12.17	3.48667	11.0867
ENSMUSG00000021200	Asb2	ankyrin repeat and SOCS box-containing 2 [Source:MGI Symbol;Acc:MGI:1929743]	0.457808	-1.12718	3.58e-09	1.88e-08	yes	down	8.12	7.22	7.81	14.44	25.71	24.44	7.71667	21.53
ENSMUSG00000042607	Asb4	ankyrin repeat and SOCS box-containing 4 [Source:MGI Symbol;Acc:MGI:1929751]	0.113206	-3.14298	2.73e-27	3.8e-26	yes	down	0.59	0.42	0.59	4.93	5.48	5.97	0.533333	5.46
ENSMUSG00000038774	Ascc3	activating signal cointegrator 1 complex subunit 3 [Source:MGI Symbol;Acc:MGI:1925237]	2.45093	1.29333	4.79e-24	5.85e-23	yes	up	18.55	16.66	17.85	12.05	16	11.53	17.6867	13.1933
ENSMUSG00000019857	Asf1a	anti-silencing function 1A histone chaperone [Source:MGI Symbol;Acc:MGI:1913653]	2.17475	1.12085	3.79e-08	1.82e-07	yes	up	43.61	43.65	31.44	26.85	17.17	17.35	39.5667	20.4567
ENSMUSG00000005470	Asf1b	anti-silencing function 1B histone chaperone [Source:MGI Symbol;Acc:MGI:1914179]	0.114909	-3.12144	1.1e-29	1.64e-28	yes	down	2.43	1.58	0.87	15.88	20.08	17.94	1.62667	17.9667
ENSMUSG00000040963	Asgr2	asialoglycoprotein receptor 2 [Source:MGI Symbol;Acc:MGI:88082]	0.0330214	-4.92045	4.93e-110	3.45e-108	yes	down	4.06	1.39	2.75	80.48	131.21	127.79	2.73333	113.16
ENSMUSG00000031575	Ash2l	ASH2 like histone lysine methyltransferase complex subunit [Source:MGI Symbol;Acc:MGI:1344416]	0.494743	-1.01525	1.21e-11	7.78e-11	yes	down	8.84	9.16	9.25	22.69	24.98	22.19	9.08333	23.2867
ENSMUSG00000029752	Asns	asparagine synthetase [Source:MGI Symbol;Acc:MGI:1350929]	0.116758	-3.09841	1.16e-124	9.39e-123	yes	down	10.4	7.67	7.06	87.31	88.1	84.39	8.37667	86.6
ENSMUSG00000033952	Aspm	abnormal spindle microtubule assembly [Source:MGI Symbol;Acc:MGI:1334448]	0.0497629	-4.32879	6.33e-23	7.38e-22	yes	down	0.02	0.14	0.09	1.2	1.62	2.19	0.0833333	1.67
ENSMUSG00000024654	Asrgl1	asparaginase like 1 [Source:MGI Symbol;Acc:MGI:1913764]	0.181828	-2.45935	8.41e-12	5.45e-11	yes	down	0.32	0.34	0.32	1.74	2.29	2.83	0.326667	2.28667
ENSMUSG00000042548	Asxl1	ASXL transcriptional regulator 1 [Source:MGI Symbol;Acc:MGI:2684063]	0.442495	-1.17627	1.49e-16	1.3e-15	yes	down	4.19	3.42	3.39	8.08	11.22	11.47	3.66667	10.2567
ENSMUSG00000022360	Atad2	ATPase family, AAA domain containing 2 [Source:MGI Symbol;Acc:MGI:1917722]	0.448569	-1.1566	1.1e-16	9.62e-16	yes	down	10.43	9.12	10.27	28.54	23.36	21.83	9.94	24.5767
ENSMUSG00000029036	Atad3a	ATPase family, AAA domain containing 3A [Source:MGI Symbol;Acc:MGI:1919214]	0.260356	-1.94144	2.97e-23	3.51e-22	yes	down	7.77	4.34	6.35	15.76	17.69	18.38	6.15333	17.2767
ENSMUSG00000026628	Atf3	activating transcription factor 3 [Source:MGI Symbol;Acc:MGI:109384]	2.72384	1.44564	1.04e-68	4.09e-67	yes	up	601.31	582	594.34	253.2	280.42	284.06	592.55	272.56
ENSMUSG00000038539	Atf5	activating transcription factor 5 [Source:MGI Symbol;Acc:MGI:2141857]	0.378308	-1.40237	6.44e-30	9.69e-29	yes	down	41.01	51.11	53.44	141.83	208.73	240.07	48.52	196.877
ENSMUSG00000038295	Atg9b	autophagy related 9B [Source:MGI Symbol;Acc:MGI:2685420]	0.265055	-1.91564	0.000151645	0.000482197	yes	down	0.3	0.27	0.44	1.31	2.36	1.79	0.336667	1.82
ENSMUSG00000026192	Atic	5-aminoimidazole-4-carboxamide ribonucleotide formyltransferase/IMP cyclohydrolase [Source:MGI Symbol;Acc:MGI:1351352]	0.242061	-2.04656	2.21e-54	6.43e-53	yes	down	7.37	7.97	12.19	38.03	40.47	43.58	9.17667	40.6933
ENSMUSG00000034218	Atm	ataxia telangiectasia mutated [Source:MGI Symbol;Acc:MGI:107202]	0.461611	-1.11525	6.18e-12	4.03e-11	yes	down	1.28	1.87	1.05	3.19	3.35	3.19	1.4	3.24333
ENSMUSG00000025324	Atp10a	ATPase, class V, type 10A [Source:MGI Symbol;Acc:MGI:1330809]	2.05363	1.03817	5.18e-11	3.16e-10	yes	up	6.03	6.36	6.12	3.12	3.94	4.33	6.17	3.79667
ENSMUSG00000033161	Atp1a1	ATPase, Na+/K+ transporting, alpha 1 polypeptide [Source:MGI Symbol;Acc:MGI:88105]	0.319047	-1.64816	8.64e-71	3.48e-69	yes	down	50.69	47.52	51.65	173.32	200.55	216.28	49.9533	196.717
ENSMUSG00000040907	Atp1a3	ATPase, Na+/K+ transporting, alpha 3 polypeptide [Source:MGI Symbol;Acc:MGI:88107]	0.216884	-2.205	2.46e-66	9.12e-65	yes	down	31.62	33.79	39.48	159.44	217.27	236.3	34.9633	204.337
ENSMUSG00000026576	Atp1b1	ATPase, Na+/K+ transporting, beta 1 polypeptide [Source:MGI Symbol;Acc:MGI:88108]	0.277258	-1.8507	0.0118426	0.0269212	yes	down	0.21	0.16	0.1	0.54	0.84	0.99	0.156667	0.79
ENSMUSG00000032412	Atp1b3	ATPase, Na+/K+ transporting, beta 3 polypeptide [Source:MGI Symbol;Acc:MGI:107788]	2.91504	1.54351	5.85e-38	1.12e-36	yes	up	348.91	331.99	333.99	160.26	136.05	141.96	338.297	146.09
ENSMUSG00000025436	Atp23	ATP23 metallopeptidase and ATP synthase assembly factor homolog [Source:MGI Symbol;Acc:MGI:1916984]	0.296771	-1.75258	0.000200627	0.000627337	yes	down	1	0.5	0.23	3.6	4.71	6.02	0.576667	4.77667
ENSMUSG00000020788	Atp2a3	ATPase, Ca++ transporting, ubiquitous [Source:MGI Symbol;Acc:MGI:1194503]	0.261051	-1.9376	4.67e-34	7.84e-33	yes	down	7.34	5.49	5.56	21.34	33.82	30.63	6.13	28.5967
ENSMUSG00000019943	Atp2b1	ATPase, Ca++ transporting, plasma membrane 1 [Source:MGI Symbol;Acc:MGI:104653]	0.480533	-1.05729	1.05e-30	1.62e-29	yes	down	22.08	23.83	28.99	63.08	50.04	62.45	24.9667	58.5233
ENSMUSG00000026463	Atp2b4	ATPase, Ca++ transporting, plasma membrane 4 [Source:MGI Symbol;Acc:MGI:88111]	7.98849	2.99792	8.65e-60	2.84e-58	yes	up	4.93	13.47	20.2	0.47	0.78	0.82	12.8667	0.69
ENSMUSG00000006057	Atp5g1	ATP synthase, H+ transporting, mitochondrial F0 complex, subunit C1 (subunit 9) [Source:MGI Symbol;Acc:MGI:107653]	0.294375	-1.76427	2.78e-37	5.19e-36	yes	down	64.78	66.9	52.92	263.14	270.71	275.22	61.5333	269.69
ENSMUSG00000062683	Atp5g2	ATP synthase, H+ transporting, mitochondrial F0 complex, subunit C2 (subunit 9) [Source:MGI Symbol;Acc:MGI:1915192]	0.387509	-1.3677	0.000176706	0.000556742	yes	down	10.83	21.13	7.65	21.21	63.23	51.56	13.2033	45.3333
ENSMUSG00000034566	Atp5h	ATP synthase, H+ transporting, mitochondrial F0 complex, subunit D [Source:MGI Symbol;Acc:MGI:1918929]	0.48504	-1.04382	3.01e-14	2.27e-13	yes	down	162.08	189.17	169.45	444.3	448.73	452.52	173.567	448.517
ENSMUSG00000050856	Atp5k	ATP synthase, H+ transporting, mitochondrial F1F0 complex, subunit E [Source:MGI Symbol;Acc:MGI:106636]	0.390775	-1.35559	3.07e-09	1.62e-08	yes	down	40.26	54.8	61.49	153.61	248.8	226.23	52.1833	209.547
ENSMUSG00000022956	Atp5o	ATP synthase, H+ transporting, mitochondrial F1 complex, O subunit [Source:MGI Symbol;Acc:MGI:106341]	0.327134	-1.61204	6.78e-48	1.68e-46	yes	down	81.32	89.29	91.27	305.18	360.78	365.67	87.2933	343.877
ENSMUSG00000019302	Atp6v0a1	ATPase, H+ transporting, lysosomal V0 subunit A1 [Source:MGI Symbol;Acc:MGI:103286]	0.365864	-1.45062	2.66e-49	6.81e-48	yes	down	32.81	29.52	31.36	89.07	100.92	113.62	31.23	101.203
ENSMUSG00000028238	Atp6v0d2	ATPase, H+ transporting, lysosomal V0 subunit D2 [Source:MGI Symbol;Acc:MGI:1924415]	0.295266	-1.75991	3.37e-29	4.97e-28	yes	down	74.64	77.91	77.26	399.36	278.46	291.36	76.6033	323.06
ENSMUSG00000015575	Atp6v0e	ATPase, H+ transporting, lysosomal V0 subunit E [Source:MGI Symbol;Acc:MGI:1328318]	2.12601	1.08815	1.08e-16	9.49e-16	yes	up	1089.26	1041.29	982.28	696.71	572.05	587.71	1037.61	618.823
ENSMUSG00000052459	Atp6v1a	ATPase, H+ transporting, lysosomal V1 subunit A [Source:MGI Symbol;Acc:MGI:1201780]	2.0865	1.06109	1.49e-24	1.86e-23	yes	up	201.85	196.23	204.44	125.55	113.18	120.62	200.84	119.783
ENSMUSG00000039105	Atp6v1g1	ATPase, H+ transporting, lysosomal V1 subunit G1 [Source:MGI Symbol;Acc:MGI:1913540]	0.399079	-1.32526	1.41e-26	1.9e-25	yes	down	50.8	57.92	63.86	172.27	186.44	194.43	57.5267	184.38
ENSMUSG00000033792	Atp7a	ATPase, Cu++ transporting, alpha polypeptide [Source:MGI Symbol;Acc:MGI:99400]	2.63252	1.39644	4.93e-21	5.29e-20	yes	up	31.32	24.09	22.27	9.58	11.2	15.45	25.8933	12.0767
ENSMUSG00000060131	Atp8b4	ATPase, class I, type 8B, member 4 [Source:MGI Symbol;Acc:MGI:1859664]	0.461039	-1.11704	4.99e-18	4.68e-17	yes	down	9.08	7.82	9.69	19.94	25.97	24.37	8.86333	23.4267
ENSMUSG00000027546	Atp9a	ATPase, class II, type 9A [Source:MGI Symbol;Acc:MGI:1330826]	0.469051	-1.09218	0.00672785	0.0161582	yes	down	0.47	0.94	0.64	1.22	2.21	2.82	0.683333	2.08333
ENSMUSG00000054428	Atpif1	ATPase inhibitory factor 1 [Source:MGI Symbol;Acc:MGI:1196457]	0.281662	-1.82796	1.7e-27	2.38e-26	yes	down	65.81	88.21	74.09	417.13	358.46	349.77	76.0367	375.12
ENSMUSG00000054843	Atrnl1	attractin like 1 [Source:MGI Symbol;Acc:MGI:2147749]	2.08575	1.06056	3.83e-15	3.05e-14	yes	up	11.55	9.9	11.67	5.39	7.06	7.58	11.04	6.67667
ENSMUSG00000020564	Atxn7l1	ataxin 7-like 1 [Source:MGI Symbol;Acc:MGI:3584458]	4.54388	2.18393	1.52e-101	9.68e-100	yes	up	113.36	114.38	115.06	23.35	24.25	25.4	114.267	24.3333
ENSMUSG00000078584	AU022252	expressed sequence AU022252 [Source:MGI Symbol;Acc:MGI:2140466]	0.477575	-1.0662	1.97e-06	7.93e-06	yes	down	1.77	1.84	4	2.4	3.58	3.61	2.53667	3.19667
ENSMUSG00000115230	AU022793	expressed sequence AU022793 [Source:MGI Symbol;Acc:MGI:2146144]	0.475515	-1.07244	1.19e-12	8.14e-12	yes	down	6.25	8.55	9.74	22.64	24.32	25.7	8.18	24.22
ENSMUSG00000078521	Aunip	aurora kinase A and ninein interacting protein [Source:MGI Symbol;Acc:MGI:1917135]	0.0219707	-5.50827	2.91e-06	1.15e-05	yes	down	0.14	0	0	2.23	3.31	2.66	0.0466667	2.73333
ENSMUSG00000027496	Aurka	aurora kinase A [Source:MGI Symbol;Acc:MGI:894678]	0.157617	-2.66551	1.2e-23	1.43e-22	yes	down	2.09	2.31	1.37	9.84	15.83	14.45	1.92333	13.3733
ENSMUSG00000020897	Aurkb	aurora kinase B [Source:MGI Symbol;Acc:MGI:107168]	0.041177	-4.60202	1.43e-50	3.8e-49	yes	down	0.5	1.05	0.96	15.59	23.02	22.95	0.836667	20.52
ENSMUSG00000108461	AV356131	expressed sequence AV356131 [Source:MGI Symbol;Acc:MGI:2142184]	0.110085	-3.18331	0.0155227	0.0343743	yes	down	0.3	0.15	0	2.59	1.13	1.28	0.15	1.66667
ENSMUSG00000003604	Aven	apoptosis, caspase activation inhibitor [Source:MGI Symbol;Acc:MGI:1921518]	0.441352	-1.18	0.000483882	0.00142393	yes	down	1.47	2.05	2.96	4.16	7.63	6.97	2.16	6.25333
ENSMUSG00000029787	Avl9	AVL9 cell migration associated [Source:MGI Symbol;Acc:MGI:1926187]	2.1559	1.10829	2.78e-23	3.29e-22	yes	up	16.93	16.41	17.42	9.52	9.98	9.64	16.92	9.71333
ENSMUSG00000078349	AW011738	expressed sequence AW011738 [Source:MGI Symbol;Acc:MGI:2140540]	59.8632	5.9036	2.47e-62	8.55e-61	yes	up	12.82	10.75	12.23	0.05	0.39	0.23	11.9333	0.223333
ENSMUSG00000075010	AW112010	expressed sequence AW112010 [Source:MGI Symbol;Acc:MGI:2147706]	15.1689	3.92304	4.09e-204	7.03e-202	yes	up	3437.43	3573.76	3521.57	328.91	298.46	279.04	3510.92	302.137
ENSMUSG00000039182	AW209491	expressed sequence AW209491 [Source:MGI Symbol;Acc:MGI:2145422]	0.33824	-1.56388	6.58e-07	2.79e-06	yes	down	1.04	1.24	2.61	6.6	4.35	5.8	1.63	5.58333
ENSMUSG00000031220	Awat2	acyl-CoA wax alcohol acyltransferase 2 [Source:MGI Symbol;Acc:MGI:3045345]	0.023343	-5.42086	0.00101689	0.00283287	yes	down	0	0	0	0.37	0.59	0.6	0	0.52
ENSMUSG00000026601	Axdnd1	axonemal dynein light chain domain containing 1 [Source:MGI Symbol;Acc:MGI:1924602]	6.65317	2.73404	0.00299019	0.0076715	yes	up	0.49	0.4	1.03	0.53	0.03	0.42	0.64	0.326667
ENSMUSG00000002602	Axl	AXL receptor tyrosine kinase [Source:MGI Symbol;Acc:MGI:1347244]	0.374507	-1.41694	1.57e-30	2.41e-29	yes	down	57.77	56.63	65.27	146.71	217.87	208.98	59.89	191.187
ENSMUSG00000039285	Azi2	5-azacytidine induced gene 2 [Source:MGI Symbol;Acc:MGI:1351332]	4.5112	2.17351	2.89e-73	1.21e-71	yes	up	157.04	112.14	198.41	20.75	41.88	29.24	155.863	30.6233
ENSMUSG00000089706	B230216N24Rik	RIKEN cDNA B230216N24 gene [Source:MGI Symbol;Acc:MGI:1925853]	7.39426	2.88641	0.000238955	0.000739451	yes	up	0.95	0.85	1.2	0.02	0.42	0.09	1	0.176667
ENSMUSG00000050538	B230217C12Rik	RIKEN cDNA B230217C12 gene [Source:MGI Symbol;Acc:MGI:1915377]	0.331599	-1.59249	6.47e-06	2.47e-05	yes	down	1.47	1.78	1.96	7.6	6.04	6.59	1.73667	6.74333
ENSMUSG00000113701	B230303A05Rik	RIKEN cDNA B230303A05 gene [Source:MGI Symbol;Acc:MGI:3646895]	13.1575	3.71781	1.83e-13	1.31e-12	yes	up	2.47	2.73	13.14	0.43	0.09	0.18	6.11333	0.233333
ENSMUSG00000106547	B230303O12Rik	RIKEN cDNA B230303O12 gene [Source:MGI Symbol;Acc:MGI:2442644]	2.97605	1.5734	0.00567306	0.0138031	yes	up	0.92	0.42	0.59	0.33	0.19	0.27	0.643333	0.263333
ENSMUSG00000080717	B230307C23Rik	RIKEN cDNA B230307C23 gene [Source:MGI Symbol;Acc:MGI:3643396]	2.37745	1.24941	1.55e-08	7.72e-08	yes	up	29.18	22.94	46.44	14.4	10.94	15.02	32.8533	13.4533
ENSMUSG00000060802	B2m	beta-2 microglobulin [Source:MGI Symbol;Acc:MGI:88127]	4.00185	2.00067	9.28e-35	1.59e-33	yes	up	20598.2	21594.4	20124.5	8207.87	5619.79	5797.76	20772.4	6541.81
ENSMUSG00000048406	B330016D10Rik	RIKEN cDNA B330016D10 gene [Source:MGI Symbol;Acc:MGI:2444063]	0.0407779	-4.61607	0.00412167	0.0102963	yes	down	0.05	0	0	0.22	0.97	0.51	0.0166667	0.566667
ENSMUSG00000026156	B3gat2	beta-1,3-glucuronyltransferase 2 (glucuronosyltransferase S) [Source:MGI Symbol;Acc:MGI:2389490]	3.94893	1.98146	9.35e-07	3.89e-06	yes	up	1.35	0.85	2.22	0.28	0.29	0.53	1.47333	0.366667
ENSMUSG00000051950	B3glct	beta-3-glucosyltransferase [Source:MGI Symbol;Acc:MGI:2685903]	2.31356	1.21012	1.43e-08	7.16e-08	yes	up	3.92	3.98	5.03	2.04	2.11	2.91	4.31	2.35333
ENSMUSG00000022686	B3gnt5	UDP-GlcNAc:betaGal beta-1,3-N-acetylglucosaminyltransferase 5 [Source:MGI Symbol;Acc:MGI:2137302]	2.77573	1.47287	1.02e-09	5.63e-09	yes	up	4.34	3.63	3.88	1.71	1.31	1.51	3.95	1.51
ENSMUSG00000079445	B3gnt7	UDP-GlcNAc:betaGal beta-1,3-N-acetylglucosaminyltransferase 7 [Source:MGI Symbol;Acc:MGI:2384394]	0.0501686	-4.31707	2.95e-09	1.56e-08	yes	down	0.18	1.04	0.25	9.95	13.58	14.64	0.49	12.7233
ENSMUSG00000046605	B3gntl1	UDP-GlcNAc:betaGal beta-1,3-N-acetylglucosaminyltransferase-like 1 [Source:MGI Symbol;Acc:MGI:2441705]	0.485573	-1.04224	6.27e-05	0.000211547	yes	down	1.8	2.63	2.44	4.19	4.33	4.6	2.29	4.37333
ENSMUSG00000053706	B430305J03Rik	RIKEN cDNA B430305J03 gene [Source:MGI Symbol;Acc:MGI:3697707]	0.00130709	-9.57943	0.0142172	0.031796	yes	down	0	0	0	0	5.41	6.12	0	3.84333
ENSMUSG00000006731	B4galnt1	beta-1,4-N-acetyl-galactosaminyl transferase 1 [Source:MGI Symbol;Acc:MGI:1342057]	0.426666	-1.22882	8.85e-26	1.16e-24	yes	down	35.82	32.65	37.66	84.81	118.83	121.07	35.3767	108.237
ENSMUSG00000055629	B4galnt4	beta-1,4-N-acetyl-galactosaminyl transferase 4 [Source:MGI Symbol;Acc:MGI:2652891]	15.7205	3.97457	0.000267039	0.000818441	yes	up	0.37	0.37	0.27	0	0.02	0.07	0.336667	0.03
ENSMUSG00000022793	B4galt4	UDP-Gal:betaGlcNAc beta 1,4-galactosyltransferase, polypeptide 4 [Source:MGI Symbol;Acc:MGI:1928387]	0.467333	-1.09748	0.0166537	0.036612	yes	down	1.41	0.44	1.09	2.43	2.21	2.23	0.98	2.29
ENSMUSG00000017929	B4galt5	UDP-Gal:betaGlcNAc beta 1,4-galactosyltransferase, polypeptide 5 [Source:MGI Symbol;Acc:MGI:1927169]	2.0374	1.02673	7.24e-18	6.75e-17	yes	up	179.75	151.5	159.11	55.43	60.42	46.67	163.453	54.1733
ENSMUSG00000021504	B4galt7	xylosylprotein beta1,4-galactosyltransferase, polypeptide 7 (galactosyltransferase I) [Source:MGI Symbol;Acc:MGI:2384987]	2.10224	1.07193	9.11e-15	7.07e-14	yes	up	25.84	25.67	23.37	14.55	15.19	15.81	24.96	15.1833
ENSMUSG00000052364	B630019K06Rik	RIKEN cDNA B630019K06 gene [Source:MGI Symbol;Acc:MGI:2147918]	0.215132	-2.2167	0.00151564	0.00409532	yes	down	0.18	0.06	0.22	0.76	1.05	0.92	0.153333	0.91
ENSMUSG00000108847	B830042I05Rik	RIKEN cDNA B830042I05 gene [Source:MGI Symbol;Acc:MGI:1925942]	7.22441	2.85288	0.00100485	0.00280148	yes	up	0.46	1.59	0.97	0.19	0.29	0.06	1.00667	0.18
ENSMUSG00000086150	Bach2os	BTB and CNC homology 2, opposite strand [Source:MGI Symbol;Acc:MGI:3041246]	0.0272505	-5.19757	0.00243019	0.00633279	yes	down	0	0	0	0.49	0.4	0.56	0	0.483333
ENSMUSG00000042215	Bag2	BCL2-associated athanogene 2 [Source:MGI Symbol;Acc:MGI:1891254]	0.211195	-2.24335	1.32e-19	1.34e-18	yes	down	2.88	3.36	1.71	17.38	14.5	15.95	2.65	15.9433
ENSMUSG00000039741	Bahcc1	BAH domain and coiled-coil containing 1 [Source:MGI Symbol;Acc:MGI:2679272]	0.340645	-1.55366	0.0202528	0.043553	yes	down	0.04	0.09	0.28	0.27	0.19	0.46	0.136667	0.306667
ENSMUSG00000047507	Baiap3	BAI1-associated protein 3 [Source:MGI Symbol;Acc:MGI:2685783]	0.290855	-1.78163	0.000428497	0.00127348	yes	down	1.21	0.69	0.24	1.66	1.69	1.4	0.713333	1.58333
ENSMUSG00000081219	Bambi-ps1	BMP and activin membrane-bound inhibitor, pseudogene (Xenopus laevis) [Source:MGI Symbol;Acc:MGI:1932402]	11.5794	3.53349	4.42e-07	1.91e-06	yes	up	5.97	5.81	10.17	0.38	0.64	1.5	7.31667	0.84
ENSMUSG00000024844	Banf1	BAF nuclear assembly factor 1 [Source:MGI Symbol;Acc:MGI:1346330]	0.241459	-2.05015	2.34e-25	3.03e-24	yes	down	11.68	18.41	17.08	74.2	88.91	82.92	15.7233	82.01
ENSMUSG00000037922	Bank1	B cell scaffold protein with ankyrin repeats 1 [Source:MGI Symbol;Acc:MGI:2442120]	0.229454	-2.12372	0.00938887	0.0218304	yes	down	0.06	0.16	0.1	0.44	0.58	0.86	0.106667	0.626667
ENSMUSG00000026196	Bard1	BRCA1 associated RING domain 1 [Source:MGI Symbol;Acc:MGI:1328361]	0.139587	-2.84077	1.02e-15	8.42e-15	yes	down	0.2	0.17	0.34	1.88	2.53	1.95	0.236667	2.12
ENSMUSG00000045763	Basp1	brain abundant, membrane attached signal protein 1 [Source:MGI Symbol;Acc:MGI:1917600]	2.51346	1.32967	3.38e-37	6.29e-36	yes	up	279.85	314.77	315.19	132.1	167.77	158.67	303.27	152.847
ENSMUSG00000039699	Batf2	basic leucine zipper transcription factor, ATF-like 2 [Source:MGI Symbol;Acc:MGI:1921731]	3.08806	1.6267	2.89e-24	3.55e-23	yes	up	32.59	28.18	29.17	11.41	13.4	13.62	29.98	12.81
ENSMUSG00000026630	Batf3	basic leucine zipper transcription factor, ATF-like 3 [Source:MGI Symbol;Acc:MGI:1925491]	0.313193	-1.67488	1.12e-33	1.84e-32	yes	down	53.57	58.29	44.64	212.78	274.01	270.43	52.1667	252.407
ENSMUSG00000002083	Bbc3	BCL2 binding component 3 [Source:MGI Symbol;Acc:MGI:2181667]	0.298095	-1.74615	6.17e-18	5.77e-17	yes	down	3.91	4.32	4.08	14.19	28.89	28.13	4.10333	23.7367
ENSMUSG00000025235	Bbs4	Bardet-Biedl syndrome 4 (human) [Source:MGI Symbol;Acc:MGI:2143311]	4.45379	2.15503	7.48e-22	8.33e-21	yes	up	11.53	10.74	11.24	1.95	3.42	3.9	11.17	3.09
ENSMUSG00000037325	Bbs7	Bardet-Biedl syndrome 7 (human) [Source:MGI Symbol;Acc:MGI:1918742]	0.320133	-1.64326	0.0144339	0.0322371	yes	down	0.21	0.23	0.2	1.05	0.65	0.66	0.213333	0.786667
ENSMUSG00000067722	BC003965	cDNA sequence BC003965 [Source:MGI Symbol;Acc:MGI:2670966]	0.481085	-1.05564	5.18e-05	0.000176848	yes	down	3.08	1.66	1.9	5.23	6.69	5.35	2.21333	5.75667
ENSMUSG00000063388	BC023105	cDNA sequence BC023105 [Source:MGI Symbol;Acc:MGI:2384767]	27.7043	4.79204	1.78e-28	2.58e-27	yes	up	4.16	5.08	5.33	0.16	0.21	0.28	4.85667	0.216667
ENSMUSG00000038543	BC028528	cDNA sequence BC028528 [Source:MGI Symbol;Acc:MGI:2385885]	3.17314	1.66591	1.55e-18	1.49e-17	yes	up	123.18	113.64	134.2	51.94	47.56	44.64	123.673	48.0467
ENSMUSG00000092564	BC051226	cDNA sequence BC051226 [Source:MGI Symbol;Acc:MGI:3039585]	6.04292	2.59525	1.73e-13	1.24e-12	yes	up	13.68	16.51	15.58	1.94	4.25	3.12	15.2567	3.10333
ENSMUSG00000103973	BC055308	cDNA sequence BC055308 [Source:MGI Symbol;Acc:MGI:3039612]	5.32047	2.41155	0.0184498	0.0400871	yes	up	0.5	0.31	0.16	0.08	0.06	0.09	0.323333	0.0766667
ENSMUSG00000041406	BC055324	cDNA sequence BC055324 [Source:MGI Symbol;Acc:MGI:3590554]	0.403511	-1.30932	8.39e-05	0.00027783	yes	down	1.91	0.58	1.47	3.96	3.98	2.66	1.32	3.53333
ENSMUSG00000087150	BC064078	cDNA sequence BC064078 [Source:MGI Symbol;Acc:MGI:3040692]	0.390914	-1.35508	0.000291899	0.000889252	yes	down	1.27	0.63	0.94	2.93	2.96	3.17	0.946667	3.02
ENSMUSG00000045231	BC106179	cDNA sequence BC106179 [Source:MGI Symbol;Acc:MGI:3702726]	0.058811	-4.08777	0.00332148	0.0084525	yes	down	0	0	0.04	0.17	0.42	0.38	0.0133333	0.323333
ENSMUSG00000094796	BC147527	cDNA sequence BC147527 [Source:MGI Symbol;Acc:MGI:4840510]	2.71247	1.43961	2.08e-05	7.45e-05	yes	up	6.15	5.69	5.57	3.99	3.43	2.18	5.80333	3.2
ENSMUSG00000002980	Bcam	basal cell adhesion molecule [Source:MGI Symbol;Acc:MGI:1929940]	0.176721	-2.50046	5.86e-26	7.73e-25	yes	down	1.48	1.37	2.1	9.75	13.95	13.59	1.65	12.43
ENSMUSG00000020650	Bcap29	B cell receptor associated protein 29 [Source:MGI Symbol;Acc:MGI:101917]	0.379322	-1.3985	1.58e-09	8.53e-09	yes	down	11.81	11.98	9.93	50.97	31.27	25.78	11.24	36.0067
ENSMUSG00000031955	Bcar1	breast cancer anti-estrogen resistance 1 [Source:MGI Symbol;Acc:MGI:108091]	12.4099	3.63341	2.95e-14	2.22e-13	yes	up	1.77	1.76	1.62	0.11	0.18	0.23	1.71667	0.173333
ENSMUSG00000028121	Bcar3	breast cancer anti-estrogen resistance 3 [Source:MGI Symbol;Acc:MGI:1352501]	0.456171	-1.13235	3.4e-18	3.21e-17	yes	down	12.98	11.58	13.22	28.86	36.66	37.46	12.5933	34.3267
ENSMUSG00000013523	Bcas1	breast carcinoma amplified sequence 1 [Source:MGI Symbol;Acc:MGI:1924210]	0.12415	-3.00984	7.28e-07	3.07e-06	yes	down	0.41	1.3	0.11	4.65	4.37	5.06	0.606667	4.69333
ENSMUSG00000030268	Bcat1	branched chain aminotransferase 1, cytosolic [Source:MGI Symbol;Acc:MGI:104861]	0.291629	-1.77779	2.36e-16	2.03e-15	yes	down	6.38	1.98	2.03	7.99	9.61	10.93	3.46333	9.51
ENSMUSG00000030826	Bcat2	branched chain aminotransferase 2, mitochondrial [Source:MGI Symbol;Acc:MGI:1276534]	0.365218	-1.45317	2.14e-27	2.98e-26	yes	down	14.28	18.41	16.26	48.03	57.93	57.6	16.3167	54.52
ENSMUSG00000000861	Bcl11a	B cell CLL/lymphoma 11A (zinc finger protein) [Source:MGI Symbol;Acc:MGI:106190]	0.136194	-2.87626	4.33e-06	1.68e-05	yes	down	0.12	0.05	0.04	0.61	0.75	1.12	0.07	0.826667
ENSMUSG00000057329	Bcl2	B cell leukemia/lymphoma 2 [Source:MGI Symbol;Acc:MGI:88138]	0.293963	-1.7663	1.17e-37	2.23e-36	yes	down	3.49	3.45	3.5	15.16	14.43	15.05	3.48	14.88
ENSMUSG00000102037	Bcl2a1a	B cell leukemia/lymphoma 2 related protein A1a [Source:MGI Symbol;Acc:MGI:102687]	0.429729	-1.2185	8.92e-16	7.39e-15	yes	down	70.93	79.02	68.87	241.97	202.22	209.72	72.94	217.97
ENSMUSG00000099974	Bcl2a1d	B cell leukemia/lymphoma 2 related protein A1d [Source:MGI Symbol;Acc:MGI:1278325]	0.454941	-1.13625	4.42e-13	3.09e-12	yes	down	79.5	103.73	78.91	263.7	223.36	247.25	87.38	244.77
ENSMUSG00000053175	Bcl3	B cell leukemia/lymphoma 3 [Source:MGI Symbol;Acc:MGI:88140]	3.13562	1.64875	1.14e-44	2.59e-43	yes	up	58.12	54.85	63.59	21.24	24.67	24.58	58.8533	23.4967
ENSMUSG00000022508	Bcl6	B cell leukemia/lymphoma 6 [Source:MGI Symbol;Acc:MGI:107187]	3.72577	1.89754	2.82e-26	3.77e-25	yes	up	10.99	10.81	9.09	2.79	3.78	4.1	10.2967	3.55667
ENSMUSG00000029438	Bcl7a	B cell CLL/lymphoma 7A [Source:MGI Symbol;Acc:MGI:1924295]	0.285226	-1.80982	1.05e-05	3.88e-05	yes	down	0.28	0.26	0.43	1.6	1.13	1.39	0.323333	1.37333
ENSMUSG00000030814	Bcl7c	B cell CLL/lymphoma 7C [Source:MGI Symbol;Acc:MGI:1332237]	0.347026	-1.52689	1.25e-08	6.27e-08	yes	down	4.21	4.4	4.33	11.24	21.59	20.23	4.31333	17.6867
ENSMUSG00000044150	Bclaf3	Bclaf1 and Thrap3 family member 3 [Source:MGI Symbol;Acc:MGI:2685992]	2.39264	1.25861	1.82e-07	8.19e-07	yes	up	12.05	7.13	6.41	5.27	4.38	4.27	8.53	4.64
ENSMUSG00000040363	Bcor	BCL6 interacting corepressor [Source:MGI Symbol;Acc:MGI:1918708]	0.374005	-1.41887	6.3e-21	6.72e-20	yes	down	5.5	4.68	5.08	14.82	21.19	23.1	5.08667	19.7033
ENSMUSG00000026172	Bcs1l	BCS1-like (yeast) [Source:MGI Symbol;Acc:MGI:1914071]	0.153673	-2.70207	1.31e-12	8.94e-12	yes	down	1.67	0.39	0.9	6.43	8.18	8.23	0.986667	7.61333
ENSMUSG00000046598	Bdh1	3-hydroxybutyrate dehydrogenase, type 1 [Source:MGI Symbol;Acc:MGI:1919161]	0.20383	-2.29456	3.44e-14	2.58e-13	yes	down	1.27	1.36	2.6	6.28	8.75	8.82	1.74333	7.95
ENSMUSG00000099757	BE692007	expressed sequence BE692007 [Source:MGI Symbol;Acc:MGI:3035348]	11.3064	3.49906	7.21e-24	8.73e-23	yes	up	4.33	3.35	2.32	0.62	0.41	0.38	3.33333	0.47
ENSMUSG00000038214	Bend3	BEN domain containing 3 [Source:MGI Symbol;Acc:MGI:2677212]	0.294677	-1.76279	3.05e-07	1.34e-06	yes	down	0.3	0.24	0.38	1.09	1.39	1.45	0.306667	1.31
ENSMUSG00000092060	Bend4	BEN domain containing 4 [Source:MGI Symbol;Acc:MGI:3648414]	5.66509	2.5021	1.24e-21	1.37e-20	yes	up	2.36	2.18	2.03	0.4	0.37	0.71	2.19	0.493333
ENSMUSG00000042182	Bend6	BEN domain containing 6 [Source:MGI Symbol;Acc:MGI:2444572]	5.45925	2.4487	3.01e-06	1.19e-05	yes	up	0.96	1.66	1.62	0.32	0.55	0.31	1.41333	0.393333
ENSMUSG00000048186	Bend7	BEN domain containing 7 [Source:MGI Symbol;Acc:MGI:2443100]	57.4801	5.84499	0.000542954	0.00158396	yes	up	0.3	0.28	0.15	0	0	0	0.243333	0
ENSMUSG00000046432	Bex3	brain expressed X-linked 3 [Source:MGI Symbol;Acc:MGI:1338016]	0.153334	-2.70525	7.4e-10	4.12e-09	yes	down	1.08	2.35	1.22	9.36	12.9	16.69	1.55	12.9833
ENSMUSG00000075269	Bex6	brain expressed family member 6 [Source:MGI Symbol;Acc:MGI:3588247]	0.03193	-4.96894	0.0055611	0.0135578	yes	down	0	0	0	0.78	0.63	0.95	0	0.786667
ENSMUSG00000022684	Bfar	bifunctional apoptosis regulator [Source:MGI Symbol;Acc:MGI:1914368]	2.17535	1.12125	6.22e-20	6.41e-19	yes	up	36.36	36.09	41.69	22.06	20.77	21.04	38.0467	21.29
ENSMUSG00000072964	Bhlhb9	basic helix-loop-helix domain containing, class B9 [Source:MGI Symbol;Acc:MGI:1917487]	0.337257	-1.56808	0.00845466	0.0198582	yes	down	0.5	0.33	0.1	0.89	1.35	1.22	0.31	1.15333
ENSMUSG00000098112	Bin2	bridging integrator 2 [Source:MGI Symbol;Acc:MGI:3611448]	0.219328	-2.18884	1.24e-59	4.05e-58	yes	down	15.19	18.95	16.59	75.04	97.13	88.93	16.91	87.0333
ENSMUSG00000032000	Birc3	baculoviral IAP repeat-containing 3 [Source:MGI Symbol;Acc:MGI:1197007]	3.44652	1.78514	4.08e-73	1.71e-71	yes	up	108.8	95.43	98.76	29.41	33	39.84	100.997	34.0833
ENSMUSG00000017716	Birc5	baculoviral IAP repeat-containing 5 [Source:MGI Symbol;Acc:MGI:1203517]	0.0656922	-3.92813	1.51e-39	3.03e-38	yes	down	1.03	1.61	1.2	32.08	32.17	33.59	1.28	32.6133
ENSMUSG00000067787	Blcap	bladder cancer associated protein [Source:MGI Symbol;Acc:MGI:1858907]	3.34478	1.74191	2.5e-62	8.64e-61	yes	up	84.95	77.71	78.38	27.17	30.86	32.19	80.3467	30.0733
ENSMUSG00000061132	Blnk	B cell linker [Source:MGI Symbol;Acc:MGI:96878]	3.03443	1.60143	1.88e-36	3.42e-35	yes	up	66.59	67.76	75.33	29.3	26	31	69.8933	28.7667
ENSMUSG00000001999	Blvra	biliverdin reductase A [Source:MGI Symbol;Acc:MGI:88170]	0.372563	-1.42445	1.6e-24	1.99e-23	yes	down	20.21	20.19	22.32	61.73	69.46	75.41	20.9067	68.8667
ENSMUSG00000040093	Bmf	BCL2 modifying factor [Source:MGI Symbol;Acc:MGI:2176433]	0.389943	-1.35866	5.3e-15	4.19e-14	yes	down	4.41	4.73	4.51	10.46	16.23	19.54	4.55	15.41
ENSMUSG00000008999	Bmp7	bone morphogenetic protein 7 [Source:MGI Symbol;Acc:MGI:103302]	0.230847	-2.11499	0.00214746	0.00565259	yes	down	0.2	0.29	0.09	0.5	0.62	1.12	0.193333	0.746667
ENSMUSG00000032726	Bmp8a	bone morphogenetic protein 8a [Source:MGI Symbol;Acc:MGI:104515]	7.13204	2.83431	0.000395109	0.00118042	yes	up	1.1	0.79	0.57	0.11	0.28	0.08	0.82	0.156667
ENSMUSG00000049086	Bmyc	brain expressed myelocytomatosis oncogene [Source:MGI Symbol;Acc:MGI:88184]	0.236458	-2.08034	4.36e-10	2.47e-09	yes	down	4.57	3.94	1.74	13.54	21.24	21.03	3.41667	18.6033
ENSMUSG00000048905	Bnip5	BCL2 interacting protein 5 [Source:MGI Symbol;Acc:MGI:1925441]	3.44417	1.78415	0.00122559	0.00336544	yes	up	0.89	0.54	0.44	0.12	1.66	0.18	0.623333	0.653333
ENSMUSG00000045160	Bola3	bolA-like 3 (E. coli) [Source:MGI Symbol;Acc:MGI:1925903]	0.355801	-1.49086	1.14e-13	8.31e-13	yes	down	20.67	24	15.3	41.64	77.5	83.64	19.99	67.5933
ENSMUSG00000022557	Bop1	block of proliferation 1 [Source:MGI Symbol;Acc:MGI:1334460]	0.456318	-1.13189	1.69e-10	9.9e-10	yes	down	7.39	4.9	6.74	16.18	18.24	19.24	6.34333	17.8867
ENSMUSG00000022070	Bora	bora, aurora kinase A activator [Source:MGI Symbol;Acc:MGI:1924994]	0.214169	-2.22318	3.27e-13	2.3e-12	yes	down	1.16	0.6	1.57	6.27	6.47	4.85	1.11	5.86333
ENSMUSG00000042992	Borcs5	BLOC-1 related complex subunit 5 [Source:MGI Symbol;Acc:MGI:1915024]	0.262874	-1.92756	1.33e-12	9.03e-12	yes	down	3.41	5.2	1.62	12.45	14.88	16.88	3.41	14.7367
ENSMUSG00000038286	Bphl	biphenyl hydrolase-like (serine hydrolase, breast epithelial mucin-associated antigen) [Source:MGI Symbol;Acc:MGI:1915271]	0.398105	-1.32878	6.88e-07	2.91e-06	yes	down	10.17	6.9	3.05	18.41	20.26	14.7	6.70667	17.79
ENSMUSG00000041147	Brca2	breast cancer 2, early onset [Source:MGI Symbol;Acc:MGI:109337]	0.137355	-2.86402	2.25e-18	2.14e-17	yes	down	0.69	1.04	0.48	3.76	6.98	6.21	0.736667	5.65
ENSMUSG00000024335	Brd2	bromodomain containing 2 [Source:MGI Symbol;Acc:MGI:99495]	2.33601	1.22405	3.27e-29	4.83e-28	yes	up	192.68	160.72	187.65	81.19	102.78	108.47	180.35	97.48
ENSMUSG00000109946	Brd3os	bromodomain containing 3, opposite strand [Source:MGI Symbol;Acc:MGI:106557]	0.125934	-2.98926	0.00131581	0.0035937	yes	down	0	0.09	0.22	1.04	0.65	1.43	0.103333	1.04
ENSMUSG00000037905	Bri3bp	Bri3 binding protein [Source:MGI Symbol;Acc:MGI:1924059]	0.357554	-1.48377	7.84e-26	1.03e-24	yes	down	4.36	5.1	3.47	13.53	18.18	20.97	4.31	17.56
ENSMUSG00000034329	Brip1	BRCA1 interacting protein C-terminal helicase 1 [Source:MGI Symbol;Acc:MGI:2442836]	0.145139	-2.78449	1.92e-16	1.66e-15	yes	down	0.28	0.36	0.11	1.96	2.26	2.85	0.25	2.35667
ENSMUSG00000022247	Brix1	BRX1, biogenesis of ribosomes [Source:MGI Symbol;Acc:MGI:1915082]	0.4712	-1.08559	4.64e-07	2e-06	yes	down	10.93	13.62	10.89	18.86	12.77	20.68	11.8133	17.4367
ENSMUSG00000032589	Bsn	bassoon [Source:MGI Symbol;Acc:MGI:1277955]	0.0707661	-3.8208	8.52e-07	3.57e-06	yes	down	0.06	0	0.02	0.21	0.5	0.44	0.0266667	0.383333
ENSMUSG00000029082	Bst1	bone marrow stromal cell antigen 1 [Source:MGI Symbol;Acc:MGI:105370]	6.45096	2.68951	2.77e-141	2.72e-139	yes	up	191.65	190.07	187.22	36.88	36.87	36.41	189.647	36.72
ENSMUSG00000046718	Bst2	bone marrow stromal cell antigen 2 [Source:MGI Symbol;Acc:MGI:1916800]	15.8515	3.98655	0	0	yes	up	1572.66	1681.72	1851.95	126.1	147.3	144.19	1702.11	139.197
ENSMUSG00000020042	Btbd11	BTB (POZ) domain containing 11 [Source:MGI Symbol;Acc:MGI:1921257]	0.054992	-4.18463	1.42e-125	1.17e-123	yes	down	1.58	1.4	1.52	26.8	31.55	31.58	1.5	29.9767
ENSMUSG00000000202	Btbd17	BTB (POZ) domain containing 17 [Source:MGI Symbol;Acc:MGI:1919264]	0.0119567	-6.38604	1.78e-05	6.41e-05	yes	down	0	0	0	0.25	0.94	1.72	0	0.97
ENSMUSG00000003344	Btbd2	BTB (POZ) domain containing 2 [Source:MGI Symbol;Acc:MGI:1933831]	0.456248	-1.13211	4.16e-13	2.91e-12	yes	down	14.24	11.3	9.33	25.01	35.44	36.94	11.6233	32.4633
ENSMUSG00000002803	Btbd6	BTB (POZ) domain containing 6 [Source:MGI Symbol;Acc:MGI:3026623]	0.471433	-1.08488	6.33e-05	0.000213277	yes	down	2.19	4.48	3.71	9.61	10.19	9.87	3.46	9.89
ENSMUSG00000021900	Btd	biotinidase [Source:MGI Symbol;Acc:MGI:1347001]	2.46477	1.30145	1.12e-11	7.19e-11	yes	up	19.04	13.38	14.37	7.58	8.46	6.16	15.5967	7.4
ENSMUSG00000028568	Btf3l4	basic transcription factor 3-like 4 [Source:MGI Symbol;Acc:MGI:1915312]	0.367391	-1.44461	4.24e-22	4.75e-21	yes	down	21.76	20.91	19.8	68.44	53.51	62.76	20.8233	61.57
ENSMUSG00000020423	Btg2	BTG anti-proliferation factor 2 [Source:MGI Symbol;Acc:MGI:108384]	0.433767	-1.20501	1.18e-17	1.09e-16	yes	down	9.79	10.86	9.68	25.8	33.69	28.85	10.11	29.4467
ENSMUSG00000022863	Btg3	BTG anti-proliferation factor 3 [Source:MGI Symbol;Acc:MGI:109532]	2.8438	1.50782	2.43e-18	2.32e-17	yes	up	49.77	48.48	38.77	13.52	13.78	17.19	45.6733	14.83
ENSMUSG00000031264	Btk	Bruton agammaglobulinemia tyrosine kinase [Source:MGI Symbol;Acc:MGI:88216]	0.472004	-1.08313	3.63e-22	4.08e-21	yes	down	21.37	18.86	19.32	50.38	53.37	57.8	19.85	53.85
ENSMUSG00000052013	Btla	B and T lymphocyte associated [Source:MGI Symbol;Acc:MGI:2658978]	4.20978	2.07374	0.0116082	0.0264676	yes	up	0.4	0.21	0.54	0.27	0.18	0.13	0.383333	0.193333
ENSMUSG00000027379	Bub1	BUB1, mitotic checkpoint serine/threonine kinase [Source:MGI Symbol;Acc:MGI:1100510]	0.0758893	-3.71996	1.57e-46	3.77e-45	yes	down	1.82	0.89	0.45	12.23	11.51	13.43	1.05333	12.39
ENSMUSG00000040084	Bub1b	BUB1B, mitotic checkpoint serine/threonine kinase [Source:MGI Symbol;Acc:MGI:1333889]	0.0771118	-3.6969	1.1e-62	3.85e-61	yes	down	1.19	0.63	1.19	12.1	18.2	18.45	1.00333	16.25
ENSMUSG00000098098	Bvht	braveheart long non-coding RNA [Source:MGI Symbol;Acc:MGI:5434104]	4.46689	2.15927	0.00300099	0.00769596	yes	up	3.36	7.74	3.31	0.8	1.52	1.74	4.80333	1.35333
ENSMUSG00000023988	Bysl	bystin-like [Source:MGI Symbol;Acc:MGI:1858419]	0.262797	-1.92798	1.24e-12	8.45e-12	yes	down	0.78	1.16	0.95	4.84	4.95	3.94	0.963333	4.57667
ENSMUSG00000020547	Bzw2	basic leucine zipper and W2 domains 2 [Source:MGI Symbol;Acc:MGI:1914162]	0.295127	-1.76059	1.74e-16	1.51e-15	yes	down	3.03	4.34	4.94	24.86	19.61	16.37	4.10333	20.28
ENSMUSG00000116138	C030006K11Rik	RIKEN cDNA C030006K11 gene [Source:MGI Symbol;Acc:MGI:1925941]	0.311828	-1.68118	1.11e-09	6.1e-09	yes	down	2.78	2.9	2.49	6.51	9.04	9.99	2.72333	8.51333
ENSMUSG00000108181	C030015A19Rik	RIKEN cDNA C030015A19 gene [Source:MGI Symbol;Acc:MGI:1924668]	4.62777	2.21032	3.35e-06	1.32e-05	yes	up	1.12	1.67	1.8	0.38	0.51	0.35	1.53	0.413333
ENSMUSG00000087574	C030037D09Rik	RIKEN cDNA C030037D09 gene [Source:MGI Symbol;Acc:MGI:1924865]	5.7063	2.51256	0.00455906	0.0112976	yes	up	0.62	0.61	0.59	0.15	0.09	0.21	0.606667	0.15
ENSMUSG00000052477	C130026I21Rik	RIKEN cDNA C130026I21 gene [Source:MGI Symbol;Acc:MGI:3612702]	6.19785	2.63177	1.69e-65	6.19e-64	yes	up	301.26	275.81	257.01	62.57	52.43	53.01	278.027	56.0033
ENSMUSG00000073627	C130036L24Rik	RIKEN cDNA C130036L24 gene [Source:MGI Symbol;Acc:MGI:2441877]	0.106506	-3.23099	0.011523	0.026293	yes	down	0	0.05	0.07	0.88	0.6	0.29	0.04	0.59
ENSMUSG00000097557	C130060C02Rik	RIKEN cDNA C130060C02 gene [Source:MGI Symbol;Acc:MGI:3041192]	34.8724	5.12401	0.00897686	0.0209498	yes	up	0.85	0.21	0.44	0	0	0	0.5	0
ENSMUSG00000036887	C1qa	complement component 1, q subcomponent, alpha polypeptide [Source:MGI Symbol;Acc:MGI:88223]	0.26729	-1.90352	6.53e-37	1.2e-35	yes	down	27.99	26.35	30.28	101.88	142.55	162.45	28.2067	135.627
ENSMUSG00000018446	C1qbp	complement component 1, q subcomponent binding protein [Source:MGI Symbol;Acc:MGI:1194505]	0.153973	-2.69925	1.16e-87	6.02e-86	yes	down	13.55	13.98	12.36	99.41	116.9	114.02	13.2967	110.11
ENSMUSG00000023571	C1qtnf12	C1q and tumor necrosis factor related 12 [Source:MGI Symbol;Acc:MGI:1914639]	0.263189	-1.92583	3.88e-18	3.65e-17	yes	down	7.6	4.19	5.1	18.86	21.31	26.12	5.63	22.0967
ENSMUSG00000055172	C1ra	complement component 1, r subcomponent A [Source:MGI Symbol;Acc:MGI:1355313]	2.28933	1.19493	4.11e-17	3.69e-16	yes	up	17.15	17.24	19.24	8.23	10.8	10.59	17.8767	9.87333
ENSMUSG00000038527	C1rl	complement component 1, r subcomponent-like [Source:MGI Symbol;Acc:MGI:2660692]	2.98052	1.57557	2.05e-11	1.29e-10	yes	up	4.62	4.31	5.37	1.96	1.9	2.18	4.76667	2.01333
ENSMUSG00000038521	C1s1	complement component 1, s subcomponent 1 [Source:MGI Symbol;Acc:MGI:1355312]	19.7697	4.30522	1.99e-39	3.96e-38	yes	up	8.16	9.12	6.7	0.38	0.46	0.5	7.99333	0.446667
ENSMUSG00000024371	C2	complement component 2 (within H-2S) [Source:MGI Symbol;Acc:MGI:88226]	9.36447	3.2272	1.83e-07	8.19e-07	yes	up	1.56	2.96	2.08	0.1	0.49	0.18	2.2	0.256667
ENSMUSG00000117171	C230013L11Rik	RIKEN cDNA C230013L11 gene [Source:MGI Symbol;Acc:MGI:2442581]	4.46153	2.15754	0.000560329	0.00162995	yes	up	1	0.52	0.9	0.14	0.41	0.14	0.806667	0.23
ENSMUSG00000030279	C2cd5	C2 calcium-dependent domain containing 5 [Source:MGI Symbol;Acc:MGI:1921991]	0.456493	-1.13134	4.39e-11	2.69e-10	yes	down	4.66	3.11	3.78	9.64	11.96	11.28	3.85	10.96
ENSMUSG00000040552	C3ar1	complement component 3a receptor 1 [Source:MGI Symbol;Acc:MGI:1097680]	3.4662	1.79335	3.65e-68	1.41e-66	yes	up	199.69	192.16	199.13	68.81	63.35	72.2	196.993	68.12
ENSMUSG00000101581	C430002N11Rik	RIKEN cDNA C430002N11 gene [Source:MGI Symbol;Acc:MGI:2442576]	5.95482	2.57406	0.000764565	0.00217249	yes	up	1.72	0.75	2.14	1.25	0.36	0.2	1.53667	0.603333
ENSMUSG00000073418	C4b	complement component 4B (Chido blood group) [Source:MGI Symbol;Acc:MGI:88228]	0.147642	-2.75982	3.49e-05	0.000121999	yes	down	0.02	0.15	0.18	0.65	0.72	0.59	0.116667	0.653333
ENSMUSG00000049130	C5ar1	complement component 5a receptor 1 [Source:MGI Symbol;Acc:MGI:88232]	3.01158	1.59052	8.74e-29	1.28e-27	yes	up	43.62	50.02	50.25	19.67	15.9	17.56	47.9633	17.71
ENSMUSG00000074361	C5ar2	complement component 5a receptor 2 [Source:MGI Symbol;Acc:MGI:2442013]	0.285138	-1.81027	0.000170951	0.00053954	yes	down	0.31	0.43	0.17	1.35	1.31	1.33	0.303333	1.33
ENSMUSG00000015083	C8g	complement component 8, gamma polypeptide [Source:MGI Symbol;Acc:MGI:88237]	0.130681	-2.93588	1.38e-05	5.04e-05	yes	down	0.88	0.75	0.31	3.01	4.38	3.83	0.646667	3.74
ENSMUSG00000080727	C920021L13Rik	RIKEN cDNA C920021L13 gene [Source:MGI Symbol;Acc:MGI:1923991]	2.63651	1.39863	0.0144037	0.0321817	yes	up	3.71	2.44	8.24	0.84	2.28	1.15	4.79667	1.42333
ENSMUSG00000028300	C9orf72	C9orf72, member of C9orf72-SMCR8 complex [Source:MGI Symbol;Acc:MGI:1920455]	4.28968	2.10087	7.63e-89	4.01e-87	yes	up	69.32	67.26	71.72	19.36	19.93	22	69.4333	20.43
ENSMUSG00000019945	Cabcoco1	ciliary associated calcium binding coiled-coil 1 [Source:MGI Symbol;Acc:MGI:1920537]	0.0152872	-6.03154	5.87e-05	0.000198485	yes	down	0	0	0	1.13	1.14	1.01	0	1.09333
ENSMUSG00000040957	Cables1	CDK5 and Abl enzyme substrate 1 [Source:MGI Symbol;Acc:MGI:1927065]	0.356466	-1.48816	3.06e-07	1.34e-06	yes	down	0.99	1.66	0.9	4.48	3.55	4.51	1.18333	4.18
ENSMUSG00000004113	Cacna1b	calcium channel, voltage-dependent, N type, alpha 1B subunit [Source:MGI Symbol;Acc:MGI:88296]	2.80995	1.49055	4.74e-09	2.47e-08	yes	up	2.8	1.52	1.6	0.72	0.82	1.61	1.97333	1.05
ENSMUSG00000015968	Cacna1d	calcium channel, voltage-dependent, L type, alpha 1D subunit [Source:MGI Symbol;Acc:MGI:88293]	15.1803	3.92412	1.71e-137	1.6e-135	yes	up	59.96	57.29	62.89	4.73	6.36	6.19	60.0467	5.76
ENSMUSG00000031142	Cacna1f	calcium channel, voltage-dependent, alpha 1F subunit [Source:MGI Symbol;Acc:MGI:1859639]	0.072612	-3.78365	0.00119864	0.0032974	yes	down	0	0.02	0.01	0.14	0.25	0.26	0.01	0.216667
ENSMUSG00000026407	Cacna1s	calcium channel, voltage-dependent, L type, alpha 1S subunit [Source:MGI Symbol;Acc:MGI:88294]	3.16027	1.66005	0.0170423	0.0373404	yes	up	2.19	1.61	1.5	0.77	0.96	0.49	1.76667	0.74
ENSMUSG00000010066	Cacna2d2	calcium channel, voltage-dependent, alpha 2/delta subunit 2 [Source:MGI Symbol;Acc:MGI:1929813]	0.147961	-2.75671	0.000503301	0.00147782	yes	down	0.03	0.06	0.04	0.27	0.58	0.41	0.0433333	0.42
ENSMUSG00000020882	Cacnb1	calcium channel, voltage-dependent, beta 1 subunit [Source:MGI Symbol;Acc:MGI:102522]	3.28459	1.71571	2.82e-10	1.63e-09	yes	up	6.77	6.15	6.45	1.95	3.79	2.76	6.45667	2.83333
ENSMUSG00000014226	Cacybp	calcyclin binding protein [Source:MGI Symbol;Acc:MGI:1270839]	2.09437	1.06651	0.00248901	0.00647774	yes	up	56.82	61.66	48.46	44.42	27.85	23.2	55.6467	31.8233
ENSMUSG00000013629	Cad	carbamoyl-phosphate synthetase 2, aspartate transcarbamylase, and dihydroorotase [Source:MGI Symbol;Acc:MGI:1916969]	0.146255	-2.77345	1.3e-39	2.62e-38	yes	down	1.2	1.21	1.58	5.57	10.71	12.17	1.33	9.48333
ENSMUSG00000003657	Calb2	calbindin 2 [Source:MGI Symbol;Acc:MGI:101914]	208.777	7.70582	8.35e-09	4.25e-08	yes	up	1.59	2.12	1.39	0	0	0	1.7	0
ENSMUSG00000023964	Calcr	calcitonin receptor [Source:MGI Symbol;Acc:MGI:101950]	74.0566	6.21056	0.000184448	0.000579845	yes	up	0.04	0.24	0.36	0	0	0	0.213333	0
ENSMUSG00000033033	Calhm2	calcium homeostasis modulator family member 2 [Source:MGI Symbol;Acc:MGI:1919941]	0.308076	-1.69864	2.45e-10	1.42e-09	yes	down	1.42	1.45	1.51	4.7	6.63	6.59	1.46	5.97333
ENSMUSG00000001175	Calm1	calmodulin 1 [Source:MGI Symbol;Acc:MGI:88251]	2.17233	1.11925	6.04e-16	5.07e-15	yes	up	370.71	409.46	398.62	265.68	249.6	253	392.93	256.093
ENSMUSG00000003814	Calr	calreticulin [Source:MGI Symbol;Acc:MGI:88252]	2.07242	1.05131	5.24e-28	7.48e-27	yes	up	567.74	593.63	658.28	335.55	374.03	386.34	606.55	365.307
ENSMUSG00000024617	Camk2a	calcium/calmodulin-dependent protein kinase II alpha [Source:MGI Symbol;Acc:MGI:88256]	0.102932	-3.28024	3.16e-06	1.24e-05	yes	down	0.06	0.23	0.05	1.11	0.72	0.68	0.113333	0.836667
ENSMUSG00000057897	Camk2b	calcium/calmodulin-dependent protein kinase II, beta [Source:MGI Symbol;Acc:MGI:88257]	0.479241	-1.06118	1.07e-09	5.88e-09	yes	down	6.9	7.07	7.46	19.04	18.49	13.86	7.14333	17.13
ENSMUSG00000038128	Camk4	calcium/calmodulin-dependent protein kinase IV [Source:MGI Symbol;Acc:MGI:88258]	2.78237	1.47631	0.000381459	0.00114187	yes	up	1.39	1.73	2	0.78	0.65	0.76	1.70667	0.73
ENSMUSG00000038357	Camp	cathelicidin antimicrobial peptide [Source:MGI Symbol;Acc:MGI:108443]	75.8395	6.24488	7.27e-05	0.000242879	yes	up	1.02	1.72	1.64	0	0	0	1.46	0
ENSMUSG00000026270	Capn10	calpain 10 [Source:MGI Symbol;Acc:MGI:1344392]	2.22049	1.15088	4.43e-09	2.31e-08	yes	up	9.62	8.84	8.88	5.61	6.02	5.37	9.11333	5.66667
ENSMUSG00000035547	Capn5	calpain 5 [Source:MGI Symbol;Acc:MGI:1100859]	0.435547	-1.1991	8.72e-07	3.65e-06	yes	down	1.77	1.46	2.64	3.22	6.08	6.01	1.95667	5.10333
ENSMUSG00000027555	Car13	carbonic anhydrase 13 [Source:MGI Symbol;Acc:MGI:1931322]	8.39948	3.0703	4.9e-132	4.4e-130	yes	up	78.16	80.26	88.81	11.99	11.38	12.79	82.41	12.0533
ENSMUSG00000000805	Car4	carbonic anhydrase 4 [Source:MGI Symbol;Acc:MGI:1096574]	0.0878836	-3.50826	6.24e-82	2.97e-80	yes	down	6.39	5.21	8.97	88.18	110.52	95.67	6.85667	98.1233
ENSMUSG00000031373	Car5b	carbonic anhydrase 5b, mitochondrial [Source:MGI Symbol;Acc:MGI:1926249]	0.149562	-2.74118	1.23e-42	2.69e-41	yes	down	2.17	1.5	1.3	13.47	14.23	13.93	1.65667	13.8767
ENSMUSG00000031883	Car7	carbonic anhydrase 7 [Source:MGI Symbol;Acc:MGI:103100]	0.230306	-2.11838	0.0159842	0.0353019	yes	down	0.34	0.17	0.06	0.74	1.01	1.16	0.19	0.97
ENSMUSG00000036526	Card11	caspase recruitment domain family, member 11 [Source:MGI Symbol;Acc:MGI:1916978]	0.112068	-3.15755	3.44e-49	8.75e-48	yes	down	1.61	1.56	1.9	16.05	26.1	23.84	1.69	21.9967
ENSMUSG00000026928	Card9	caspase recruitment domain family, member 9 [Source:MGI Symbol;Acc:MGI:2685628]	0.459666	-1.12134	3.71e-14	2.77e-13	yes	down	14.06	13.21	18.14	32.91	49.94	42.72	15.1367	41.8567
ENSMUSG00000008393	Carhsp1	calcium regulated heat stable protein 1 [Source:MGI Symbol;Acc:MGI:1196368]	2.49685	1.32011	1.54e-32	2.46e-31	yes	up	37.9	36.35	35.23	16.7	19.55	19.12	36.4933	18.4567
ENSMUSG00000097638	Carlr	cardiac and apoptosis-related long non-coding RNA [Source:MGI Symbol;Acc:MGI:1914024]	40.6355	5.34467	0.00592869	0.0143787	yes	up	0.03	0.34	0.13	0	0	0	0.166667	0
ENSMUSG00000021338	Carmil1	capping protein regulator and myosin 1 linker 1 [Source:MGI Symbol;Acc:MGI:1915982]	16.124	4.01114	2.92e-37	5.44e-36	yes	up	6.95	5.55	6.66	0.63	0.36	0.38	6.38667	0.456667
ENSMUSG00000034471	Caskin2	CASK-interacting protein 2 [Source:MGI Symbol;Acc:MGI:2157062]	2.02851	1.02042	8.93e-05	0.000294238	yes	up	2.44	1.87	1.93	0.91	1.35	1.52	2.08	1.26
ENSMUSG00000025888	Casp1	caspase 1 [Source:MGI Symbol;Acc:MGI:96544]	6.83707	2.77338	4.35e-66	1.61e-64	yes	up	316.16	320.38	293.46	68.12	46.5	48.29	310	54.3033
ENSMUSG00000025887	Casp12	caspase 12 [Source:MGI Symbol;Acc:MGI:1312922]	2.0194	1.01393	0.0210892	0.0451493	yes	up	2.87	2.02	3.98	2.49	1.19	0.9	2.95667	1.52667
ENSMUSG00000033538	Casp4	caspase 4, apoptosis-related cysteine peptidase [Source:MGI Symbol;Acc:MGI:107700]	9.41806	3.23543	1.75e-101	1.11e-99	yes	up	155.16	161.13	145.12	24.05	17.84	20.7	153.803	20.8633
ENSMUSG00000027997	Casp6	caspase 6 [Source:MGI Symbol;Acc:MGI:1312921]	0.444303	-1.17038	3.05e-17	2.75e-16	yes	down	23.09	23.93	21.29	58.69	57.61	60.66	22.77	58.9867
ENSMUSG00000025076	Casp7	caspase 7 [Source:MGI Symbol;Acc:MGI:109383]	2.64156	1.40139	9.08e-27	1.23e-25	yes	up	67.71	68.48	63.47	30.73	26.18	26.62	66.5533	27.8433
ENSMUSG00000026029	Casp8	caspase 8 [Source:MGI Symbol;Acc:MGI:1261423]	2.0723	1.05123	5.78e-18	5.41e-17	yes	up	93.99	92.13	78.78	54.97	52.41	50.5	88.3	52.6267
ENSMUSG00000074570	Cass4	Cas scaffolding protein family member 4 [Source:MGI Symbol;Acc:MGI:2444482]	0.0841734	-3.57049	7.5e-71	3.04e-69	yes	down	0.88	1.23	0.92	13.19	15.75	15.34	1.01	14.76
ENSMUSG00000020424	Castor1	cytosolic arginine sensor for mTORC1 subunit 1 [Source:MGI Symbol;Acc:MGI:1919212]	2.85445	1.51321	7.5e-12	4.87e-11	yes	up	18.21	16.27	12.4	5.17	8.34	7.42	15.6267	6.97667
ENSMUSG00000027187	Cat	catalase [Source:MGI Symbol;Acc:MGI:88271]	2.75667	1.46293	4.82e-41	1e-39	yes	up	149.27	133.39	164.81	58.67	71.08	75.43	149.157	68.3933
ENSMUSG00000033486	Catsper2	cation channel, sperm associated 2 [Source:MGI Symbol;Acc:MGI:2387404]	2.61438	1.38647	0.00124171	0.00340611	yes	up	2.59	2.56	1.55	1.17	1.3	1.21	2.23333	1.22667
ENSMUSG00000049676	Catsperg1	cation channel sperm associated auxiliary subunit gamma 1 [Source:MGI Symbol;Acc:MGI:2443617]	2.19582	1.13476	6.85e-05	0.000229222	yes	up	3.36	3.46	3.48	1.54	2.34	1.66	3.43333	1.84667
ENSMUSG00000007655	Cav1	caveolin 1, caveolae protein [Source:MGI Symbol;Acc:MGI:102709]	6.24637	2.64302	3.6e-94	2e-92	yes	up	50.59	45.79	51.15	9.5	9.61	10.14	49.1767	9.75
ENSMUSG00000000058	Cav2	caveolin 2 [Source:MGI Symbol;Acc:MGI:107571]	2.3111	1.20858	2.14e-11	1.34e-10	yes	up	29.44	28.79	27.56	19.4	13.6	13.22	28.5967	15.4067
ENSMUSG00000004044	Cavin1	caveolae associated 1 [Source:MGI Symbol;Acc:MGI:1277968]	0.0612214	-4.02982	4.96e-41	1.03e-39	yes	down	0.29	0.45	0.84	5.96	8.18	7.89	0.526667	7.34333
ENSMUSG00000045954	Cavin2	caveolae associated 2 [Source:MGI Symbol;Acc:MGI:99513]	0.353479	-1.50031	0.0100747	0.0232855	yes	down	0.1	0.38	0.37	0.81	1.25	1	0.283333	1.02
ENSMUSG00000006362	Cbfa2t3	CBFA2/RUNX1 translocation partner 3 [Source:MGI Symbol;Acc:MGI:1338013]	0.302962	-1.72279	3.08e-36	5.54e-35	yes	down	4.82	4.14	5.15	14.51	19.67	20.88	4.70333	18.3533
ENSMUSG00000031654	Cbln1	cerebellin 1 precursor protein [Source:MGI Symbol;Acc:MGI:88281]	40.4984	5.33979	1.78e-05	6.42e-05	yes	up	0.88	0.84	1.13	0	0.05	0.04	0.95	0.03
ENSMUSG00000040380	Cbln3	cerebellin 3 precursor protein [Source:MGI Symbol;Acc:MGI:1889286]	0.271014	-1.88356	0.00770805	0.0182527	yes	down	0.23	0.24	0.06	0.35	0.59	0.66	0.176667	0.533333
ENSMUSG00000025577	Cbx2	chromobox 2 [Source:MGI Symbol;Acc:MGI:88289]	0.252855	-1.98362	6.62e-09	3.4e-08	yes	down	0.76	0.42	0.52	1.98	3.1	3.54	0.566667	2.87333
ENSMUSG00000009575	Cbx5	chromobox 5 [Source:MGI Symbol;Acc:MGI:109372]	0.332321	-1.58935	2.79e-38	5.41e-37	yes	down	3.48	3.42	3.31	11.98	13.47	13.64	3.40333	13.03
ENSMUSG00000053411	Cbx7	chromobox 7 [Source:MGI Symbol;Acc:MGI:1196439]	0.452674	-1.14346	3.09e-06	1.22e-05	yes	down	1.92	1.71	1.66	3.55	6.59	6.76	1.76333	5.63333
ENSMUSG00000025578	Cbx8	chromobox 8 [Source:MGI Symbol;Acc:MGI:1353589]	0.387484	-1.36779	0.00441787	0.0109701	yes	down	0.36	0.96	0.27	1.34	1.52	1.81	0.53	1.55667
ENSMUSG00000039765	Cc2d2a	coiled-coil and C2 domain containing 2A [Source:MGI Symbol;Acc:MGI:1924487]	0.265192	-1.91489	1.3e-05	4.77e-05	yes	down	0.2	0.27	0.21	0.9	1.21	1.02	0.226667	1.04333
ENSMUSG00000046318	Ccbe1	collagen and calcium binding EGF domains 1 [Source:MGI Symbol;Acc:MGI:2445053]	2.92995	1.55087	1.41e-10	8.34e-10	yes	up	1.84	1.97	2.4	0.76	1.08	0.99	2.07	0.943333
ENSMUSG00000063605	Ccdc102a	coiled-coil domain containing 102A [Source:MGI Symbol;Acc:MGI:2686927]	0.13823	-2.85486	1.45e-08	7.25e-08	yes	down	0.1	0.35	0.54	2.09	3.57	3.49	0.33	3.05
ENSMUSG00000042111	Ccdc115	coiled-coil domain containing 115 [Source:MGI Symbol;Acc:MGI:1916918]	0.224721	-2.1538	3.33e-36	5.99e-35	yes	down	5.64	8.09	8.31	37.13	45.36	43.61	7.34667	42.0333
ENSMUSG00000068114	Ccdc134	coiled-coil domain containing 134 [Source:MGI Symbol;Acc:MGI:1923707]	2.91376	1.54288	5.85e-14	4.33e-13	yes	up	10.94	10.18	9.63	2.88	5.31	4.64	10.25	4.27667
ENSMUSG00000064280	Ccdc146	coiled-coil domain containing 146 [Source:MGI Symbol;Acc:MGI:1922422]	2.81188	1.49153	0.000309926	0.000939931	yes	up	7.47	8.98	6.12	4.58	1.72	3.64	7.52333	3.31333
ENSMUSG00000075225	Ccdc162	coiled-coil domain containing 162 [Source:MGI Symbol;Acc:MGI:1923223]	0.187309	-2.41651	2.21e-05	7.88e-05	yes	down	0.61	0.35	0.28	4.43	4.44	3.32	0.413333	4.06333
ENSMUSG00000070883	Ccdc173	coiled-coil domain containing 173 [Source:MGI Symbol;Acc:MGI:1923100]	2.99368	1.58192	0.00406638	0.0101707	yes	up	1.66	1.58	1.44	0.87	0.34	0.63	1.56	0.613333
ENSMUSG00000056531	Ccdc18	coiled-coil domain containing 18 [Source:MGI Symbol;Acc:MGI:1922974]	0.237877	-2.07171	0.00196936	0.00522367	yes	down	1.23	0.03	0.1	0.66	1.26	0.52	0.453333	0.813333
ENSMUSG00000029875	Ccdc184	coiled-coil domain containing 184 [Source:MGI Symbol;Acc:MGI:2146066]	4.87526	2.28548	0.000168981	0.000533692	yes	up	0.76	1.1	0.54	0.14	0.22	0.27	0.8	0.21
ENSMUSG00000022701	Ccdc191	coiled-coil domain containing 191 [Source:MGI Symbol;Acc:MGI:1922661]	0.47772	-1.06576	0.00299941	0.00769397	yes	down	0.99	0.87	0.87	15.13	3.21	24.16	0.91	14.1667
ENSMUSG00000031143	Ccdc22	coiled-coil domain containing 22 [Source:MGI Symbol;Acc:MGI:1859608]	0.382618	-1.38602	4.71e-11	2.88e-10	yes	down	3.65	4.56	5.89	12.4	16.67	17.73	4.7	15.6
ENSMUSG00000028637	Ccdc30	coiled-coil domain containing 30 [Source:MGI Symbol;Acc:MGI:1920582]	4.92177	2.29918	0.000225828	0.000700612	yes	up	1.76	0.95	0.94	0.45	0.23	0.35	1.21667	0.343333
ENSMUSG00000036168	Ccdc38	coiled-coil domain containing 38 [Source:MGI Symbol;Acc:MGI:2444738]	0.0533671	-4.2279	0.00172035	0.00460681	yes	down	0	0.04	0	0.37	0.44	0.39	0.0133333	0.4
ENSMUSG00000003354	Ccdc65	coiled-coil domain containing 65 [Source:MGI Symbol;Acc:MGI:2146001]	0.0841854	-3.57029	0.00300165	0.00769657	yes	down	0	0.09	0.04	0.46	0.73	0.82	0.0433333	0.67
ENSMUSG00000049588	Ccdc69	coiled-coil domain containing 69 [Source:MGI Symbol;Acc:MGI:1196234]	0.307323	-1.70217	1.84e-06	7.41e-06	yes	down	1.75	1.92	1.1	5.94	6.78	6.6	1.59	6.44
ENSMUSG00000041117	Ccdc8	coiled-coil domain containing 8 [Source:MGI Symbol;Acc:MGI:3612184]	0.243486	-2.03809	0.00697737	0.0166893	yes	down	0.07	0.08	0.05	0.33	0.29	0.44	0.0666667	0.353333
ENSMUSG00000022665	Ccdc80	coiled-coil domain containing 80 [Source:MGI Symbol;Acc:MGI:1915146]	0.0100203	-6.64093	9.86e-75	4.29e-73	yes	down	0.17	0.15	0.11	14.3	17.56	20.56	0.143333	17.4733
ENSMUSG00000043923	Ccdc84	coiled-coil domain containing 84 [Source:MGI Symbol;Acc:MGI:2685960]	2.17232	1.11924	7.72e-06	2.91e-05	yes	up	22.51	18.2	16.61	11.65	14.22	8.72	19.1067	11.53
ENSMUSG00000047810	Ccdc88b	coiled-coil domain containing 88B [Source:MGI Symbol;Acc:MGI:1925567]	2.31282	1.20965	7.97e-18	7.4e-17	yes	up	48.97	36.65	59.18	14.12	25.32	34.44	48.2667	24.6267
ENSMUSG00000021182	Ccdc88c	coiled-coil domain containing 88C [Source:MGI Symbol;Acc:MGI:1915589]	0.430145	-1.2171	7.39e-08	3.45e-07	yes	down	1.74	1.38	1.91	4.27	5.78	4.97	1.67667	5.00667
ENSMUSG00000031780	Ccl17	chemokine (C-C motif) ligand 17 [Source:MGI Symbol;Acc:MGI:1329039]	0.150725	-2.73	3.83e-115	2.79e-113	yes	down	504.2	647.19	559.59	4426.14	5419.74	5239.59	570.327	5028.49
ENSMUSG00000035385	Ccl2	chemokine (C-C motif) ligand 2 [Source:MGI Symbol;Acc:MGI:98259]	2.31477	1.21087	7.24e-13	4.99e-12	yes	up	764.1	815.69	652.35	482.77	390.25	316.18	744.047	396.4
ENSMUSG00000035042	Ccl5	chemokine (C-C motif) ligand 5 [Source:MGI Symbol;Acc:MGI:98262]	74.2305	6.21394	0	0	yes	up	16727.6	17738.1	18864.1	261.56	294.59	395.57	17776.6	317.24
ENSMUSG00000018927	Ccl6	chemokine (C-C motif) ligand 6 [Source:MGI Symbol;Acc:MGI:98263]	0.181217	-2.46421	7.33e-161	8.41e-159	yes	down	985.7	997.42	1048.11	6260.56	6178.4	6021.12	1010.41	6153.36
ENSMUSG00000009185	Ccl8	chemokine (C-C motif) ligand 8 [Source:MGI Symbol;Acc:MGI:101878]	11.3166	3.50037	9.33e-37	1.72e-35	yes	up	69.51	74.74	59.36	7.94	6.43	9.35	67.87	7.90667
ENSMUSG00000019122	Ccl9	chemokine (C-C motif) ligand 9 [Source:MGI Symbol;Acc:MGI:104533]	0.382553	-1.38627	1.24e-27	1.74e-26	yes	down	198.72	234.59	186.5	880.24	688.66	677.06	206.603	748.653
ENSMUSG00000037362	Ccn3	cellular communication network factor 3 [Source:MGI Symbol;Acc:MGI:109185]	0.0310833	-5.00772	6.9e-117	5.15e-115	yes	down	0.63	1.36	1.3	48.19	40.4	43.77	1.09667	44.12
ENSMUSG00000027715	Ccna2	cyclin A2 [Source:MGI Symbol;Acc:MGI:108069]	0.0225299	-5.47202	1.34e-96	7.9e-95	yes	down	0.73	0.48	0.28	24.26	25.24	24.65	0.496667	24.7167
ENSMUSG00000041431	Ccnb1	cyclin B1 [Source:MGI Symbol;Acc:MGI:88302]	0.0237606	-5.39528	1.11e-61	3.78e-60	yes	down	0.37	0.71	0.27	20.29	20.32	17.89	0.45	19.5
ENSMUSG00000032218	Ccnb2	cyclin B2 [Source:MGI Symbol;Acc:MGI:88311]	0.035394	-4.82035	1.3e-45	3.04e-44	yes	down	0.45	0.84	0.46	22.27	18.73	21.06	0.583333	20.6867
ENSMUSG00000029385	Ccng2	cyclin G2 [Source:MGI Symbol;Acc:MGI:1095734]	2.26319	1.17836	6.89e-34	1.15e-32	yes	up	77	71.15	72.66	38.52	41.01	43.31	73.6033	40.9467
ENSMUSG00000021548	Ccnh	cyclin H [Source:MGI Symbol;Acc:MGI:1913921]	0.396593	-1.33427	1.92e-09	1.03e-08	yes	down	9.79	9.85	5.54	33.76	26.23	20.35	8.39333	26.78
ENSMUSG00000025010	Ccnj	cyclin J [Source:MGI Symbol;Acc:MGI:2443297]	2.18055	1.12469	3.11e-06	1.22e-05	yes	up	3.01	3.35	2.99	1.62	1.98	1.83	3.11667	1.81
ENSMUSG00000027829	Ccnl1	cyclin L1 [Source:MGI Symbol;Acc:MGI:1922664]	2.05353	1.03811	6.22e-14	4.59e-13	yes	up	99.29	105.85	101.31	69.21	66.82	57.61	102.15	64.5467
ENSMUSG00000029068	Ccnl2	cyclin L2 [Source:MGI Symbol;Acc:MGI:1927119]	2.25661	1.17416	2.47e-22	2.81e-21	yes	up	71.61	78.82	70.03	42.67	53.83	42.97	73.4867	46.49
ENSMUSG00000025804	Ccr1	chemokine (C-C motif) receptor 1 [Source:MGI Symbol;Acc:MGI:104618]	2.19535	1.13445	2.16e-24	2.66e-23	yes	up	375.09	333.22	301.09	197.87	192.46	185.9	336.467	192.077
ENSMUSG00000049103	Ccr2	chemokine (C-C motif) receptor 2 [Source:MGI Symbol;Acc:MGI:106185]	0.01554	-6.00787	2.04e-290	6.64e-288	yes	down	2.31	1.8	1.17	159.46	140.96	136.2	1.76	145.54
ENSMUSG00000047898	Ccr4	chemokine (C-C motif) receptor 4 [Source:MGI Symbol;Acc:MGI:107824]	3.89124	1.96023	2.05e-05	7.34e-05	yes	up	1.67	1.77	0.92	0.45	0.44	0.76	1.45333	0.55
ENSMUSG00000029530	Ccr9	chemokine (C-C motif) receptor 9 [Source:MGI Symbol;Acc:MGI:1341902]	5.59946	2.48529	9.11e-08	4.21e-07	yes	up	1.17	1.2	1.29	0.19	0.29	0.28	1.22	0.253333
ENSMUSG00000043953	Ccrl2	chemokine (C-C motif) receptor-like 2 [Source:MGI Symbol;Acc:MGI:1920904]	27.6539	4.78941	1.42e-300	4.96e-298	yes	up	131.75	141.95	156.21	5.45	7.86	7.9	143.303	7.07
ENSMUSG00000031971	Ccsap	centriole, cilia and spindle associated protein [Source:MGI Symbol;Acc:MGI:1920670]	0.456126	-1.1325	0.0110527	0.0253308	yes	down	0.83	0.43	0.69	1.71	1.91	1.69	0.65	1.77
ENSMUSG00000039578	Ccser1	coiled-coil serine rich 1 [Source:MGI Symbol;Acc:MGI:3045354]	35.2595	5.13994	0.0168315	0.0369584	yes	up	0.83	0	0.21	0	0	0	0.346667	0
ENSMUSG00000058690	Ccser2	coiled-coil serine rich 2 [Source:MGI Symbol;Acc:MGI:101859]	2.21192	1.1453	1.01e-22	1.16e-21	yes	up	13.54	11.79	11.54	7.14	6.99	7.49	12.29	7.20667
ENSMUSG00000034024	Cct2	chaperonin containing Tcp1, subunit 2 (beta) [Source:MGI Symbol;Acc:MGI:107186]	0.452052	-1.14544	6.11e-26	8.05e-25	yes	down	43.8	49.69	52.23	127.67	140.99	141.53	48.5733	136.73
ENSMUSG00000022234	Cct5	chaperonin containing Tcp1, subunit 5 (epsilon) [Source:MGI Symbol;Acc:MGI:107185]	0.44608	-1.16463	6.92e-28	9.83e-27	yes	down	45.64	45.37	45.9	124.72	128.47	127.47	45.6367	126.887
ENSMUSG00000086564	Cd101	CD101 antigen [Source:MGI Symbol;Acc:MGI:2685862]	2.40662	1.26701	0.0222071	0.0472598	yes	up	0.84	0.62	0.67	0.19	0.58	0.35	0.71	0.373333
ENSMUSG00000046186	Cd109	CD109 antigen [Source:MGI Symbol;Acc:MGI:2445221]	2.3808	1.25145	8.33e-06	3.12e-05	yes	up	1.62	1.61	2.28	1.1	0.74	0.98	1.83667	0.94
ENSMUSG00000051439	Cd14	CD14 antigen [Source:MGI Symbol;Acc:MGI:88318]	43.2283	5.4339	0	0	yes	up	1510.83	1497.87	1398.16	42.47	53.36	49.31	1468.95	48.38
ENSMUSG00000021624	Cd180	CD180 antigen [Source:MGI Symbol;Acc:MGI:1194924]	4.97004	2.31326	2.6e-85	1.3e-83	yes	up	85.48	94.76	103.49	23.44	21.84	23.98	94.5767	23.0867
ENSMUSG00000030724	Cd19	CD19 antigen [Source:MGI Symbol;Acc:MGI:88319]	0.436197	-1.19695	0.0107185	0.0246298	yes	down	0.77	0.58	0.63	2.81	1.39	1.81	0.66	2.00333
ENSMUSG00000028076	Cd1d1	CD1d1 antigen [Source:MGI Symbol;Acc:MGI:107674]	3.09073	1.62795	3.29e-22	3.72e-21	yes	up	28.41	24.39	21.53	9.91	9.9	9.7	24.7767	9.83667
ENSMUSG00000041750	Cd1d2	CD1d2 antigen [Source:MGI Symbol;Acc:MGI:107675]	37.2418	5.21885	0.000883383	0.00248832	yes	up	0.68	0.72	0.43	0	0	0.08	0.61	0.0266667
ENSMUSG00000022661	Cd200	CD200 antigen [Source:MGI Symbol;Acc:MGI:1196990]	7.62167	2.93011	7.67e-100	4.7e-98	yes	up	171.46	184.4	167.12	44.08	27.97	25.45	174.327	32.5
ENSMUSG00000022667	Cd200r1	CD200 receptor 1 [Source:MGI Symbol;Acc:MGI:1889024]	0.155866	-2.68162	2.97e-83	1.45e-81	yes	down	15.05	16.06	11.47	162.52	133.91	130.42	14.1933	142.283
ENSMUSG00000030577	Cd22	CD22 antigen [Source:MGI Symbol;Acc:MGI:88322]	0.352988	-1.50231	4.79e-13	3.35e-12	yes	down	2.16	1.7	1.71	7.59	6.83	14.3	1.85667	9.57333
ENSMUSG00000034028	Cd226	CD226 antigen [Source:MGI Symbol;Acc:MGI:3039602]	0.139719	-2.8394	4.26e-43	9.4e-42	yes	down	6.13	3.64	2.85	29.78	25.27	28.87	4.20667	27.9733
ENSMUSG00000047139	Cd24a	CD24a antigen [Source:MGI Symbol;Acc:MGI:88323]	0.288405	-1.79383	8.86e-64	3.16e-62	yes	down	50.1	47.73	48.34	214.05	221.11	204.96	48.7233	213.373
ENSMUSG00000016496	Cd274	CD274 antigen [Source:MGI Symbol;Acc:MGI:1926446]	10.7181	3.42198	4.41e-196	6.77e-194	yes	up	1438.49	1343.8	1319.46	173.44	158.17	146.94	1367.25	159.517
ENSMUSG00000035914	Cd276	CD276 antigen [Source:MGI Symbol;Acc:MGI:2183926]	3.10899	1.63645	0.00179657	0.00479611	yes	up	0.73	0.61	1.16	0.32	0.45	0.26	0.833333	0.343333
ENSMUSG00000061665	Cd2ap	CD2-associated protein [Source:MGI Symbol;Acc:MGI:1330281]	0.338126	-1.56437	4.26e-21	4.59e-20	yes	down	5.15	6.37	4.52	22.1	17.65	17.58	5.34667	19.11
ENSMUSG00000058728	Cd300c	CD300C molecule [Source:MGI Symbol;Acc:MGI:3032626]	0.103721	-3.26922	0.00181522	0.00484153	yes	down	0.66	0.39	0	5.16	6.55	2.84	0.35	4.85
ENSMUSG00000048498	Cd300e	CD300E molecule [Source:MGI Symbol;Acc:MGI:2387602]	30.4387	4.92784	0.0159454	0.0352205	yes	up	0.12	0.08	0.28	0	0	0	0.16	0
ENSMUSG00000063193	Cd300lb	CD300 molecule like family member B [Source:MGI Symbol;Acc:MGI:2685099]	0.387502	-1.36773	4.01e-30	6.08e-29	yes	down	19.22	16.95	21.54	52.79	63.33	61.77	19.2367	59.2967
ENSMUSG00000069607	Cd300ld3	CD300 molecule like family member D3 [Source:MGI Symbol;Acc:MGI:2687214]	2.79269	1.48165	0.000274475	0.000839257	yes	up	6.95	8.3	5.38	2.67	4.05	2.79	6.87667	3.17
ENSMUSG00000017309	Cd300lg	CD300 molecule like family member G [Source:MGI Symbol;Acc:MGI:1289168]	0.0661801	-3.91746	0.000592062	0.00171433	yes	down	0.03	0	0.06	0.59	0.75	0.54	0.03	0.626667
ENSMUSG00000060703	Cd302	CD302 antigen [Source:MGI Symbol;Acc:MGI:1913455]	2.36702	1.24307	1.76e-12	1.19e-11	yes	up	62.54	61.45	64.02	42.1	29.97	30.37	62.67	34.1467
ENSMUSG00000004609	Cd33	CD33 antigen [Source:MGI Symbol;Acc:MGI:99440]	0.334705	-1.57904	1.68e-40	3.42e-39	yes	down	7.24	6.08	6.31	21.38	27.21	27.48	6.54333	25.3567
ENSMUSG00000029084	Cd38	CD38 antigen [Source:MGI Symbol;Acc:MGI:107474]	12.7549	3.67298	7.45e-132	6.63e-130	yes	up	353.18	351.42	358.79	42.32	29.66	32.28	354.463	34.7533
ENSMUSG00000047649	Cd3eap	CD3E antigen, epsilon polypeptide associated protein [Source:MGI Symbol;Acc:MGI:1917583]	0.206082	-2.27871	1.81e-10	1.06e-09	yes	down	0.9	1.11	1.04	3.27	7.84	7.93	1.01667	6.34667
ENSMUSG00000017652	Cd40	CD40 antigen [Source:MGI Symbol;Acc:MGI:88336]	21.6597	4.43694	1.04e-218	1.98e-216	yes	up	175.65	188.25	213.85	10.18	12.72	11.58	192.583	11.4933
ENSMUSG00000016493	Cd46	CD46 antigen, complement regulatory protein [Source:MGI Symbol;Acc:MGI:1203290]	3.08551	1.62551	0.00203142	0.00537352	yes	up	18.33	4.53	0.99	2.01	0.25	0.72	7.95	0.993333
ENSMUSG00000055447	Cd47	CD47 antigen (Rh-related antigen, integrin-associated signal transducer) [Source:MGI Symbol;Acc:MGI:96617]	2.20241	1.13909	1.34e-37	2.54e-36	yes	up	506.46	503.75	481.89	190.74	200.54	207.25	497.367	199.51
ENSMUSG00000040747	Cd53	CD53 antigen [Source:MGI Symbol;Acc:MGI:88341]	3.07543	1.62079	7.13e-29	1.04e-27	yes	up	1523.15	1502.03	1417.81	716.92	549.18	539.95	1481	602.017
ENSMUSG00000032679	Cd59a	CD59a antigen [Source:MGI Symbol;Acc:MGI:109177]	0.178611	-2.4851	1.53e-05	5.56e-05	yes	down	0.37	0.4	0.21	2.25	2.21	2.86	0.326667	2.44
ENSMUSG00000015854	Cd5l	CD5 antigen-like [Source:MGI Symbol;Acc:MGI:1334419]	0.248987	-2.00586	3.59e-33	5.86e-32	yes	down	6.29	5.88	7.54	27.3	38.56	34.52	6.57	33.46
ENSMUSG00000024670	Cd6	CD6 antigen [Source:MGI Symbol;Acc:MGI:103566]	0.489258	-1.03133	0.000216928	0.000674721	yes	down	1.51	1.62	1.66	3.8	5.4	7.25	1.59667	5.48333
ENSMUSG00000019489	Cd70	CD70 antigen [Source:MGI Symbol;Acc:MGI:1195273]	5.40132	2.43331	0.0126229	0.0285242	yes	up	1.74	1.59	1.53	0.44	0	0.71	1.62	0.383333
ENSMUSG00000003379	Cd79a	CD79A antigen (immunoglobulin-associated alpha) [Source:MGI Symbol;Acc:MGI:101774]	0.178443	-2.48647	1.23e-05	4.52e-05	yes	down	0.36	0.71	0.25	2.26	3.3	3.94	0.44	3.16667
ENSMUSG00000040592	Cd79b	CD79B antigen [Source:MGI Symbol;Acc:MGI:96431]	0.237566	-2.0736	2.46e-07	1.09e-06	yes	down	2.26	1.29	1.19	4.78	8.65	8.35	1.58	7.26
ENSMUSG00000075122	Cd80	CD80 antigen [Source:MGI Symbol;Acc:MGI:101775]	4.07744	2.02766	9.92e-52	2.71e-50	yes	up	44.32	43.88	38.2	10.13	12.35	11.49	42.1333	11.3233
ENSMUSG00000022901	Cd86	CD86 antigen [Source:MGI Symbol;Acc:MGI:101773]	5.33573	2.41568	3.67e-66	1.36e-64	yes	up	289.16	316.51	242.33	68.3	42.45	44.8	282.667	51.85
ENSMUSG00000027435	Cd93	CD93 antigen [Source:MGI Symbol;Acc:MGI:106664]	0.237227	-2.07566	2.63e-64	9.46e-63	yes	down	4.5	4.12	4.67	20.76	22.87	26.9	4.43	23.51
ENSMUSG00000021982	Cdadc1	cytidine and dCMP deaminase domain containing 1 [Source:MGI Symbol;Acc:MGI:1919141]	2.14206	1.099	9.86e-11	5.89e-10	yes	up	16.29	13.36	13.65	9.68	8.49	7.8	14.4333	8.65667
ENSMUSG00000006398	Cdc20	cell division cycle 20 [Source:MGI Symbol;Acc:MGI:1859866]	0.0389522	-4.68215	6.1e-11	3.71e-10	yes	down	1.47	0.19	0.43	15.34	17.13	11.23	0.696667	14.5667
ENSMUSG00000027330	Cdc25b	cell division cycle 25B [Source:MGI Symbol;Acc:MGI:99701]	0.257695	-1.95626	6.11e-28	8.7e-27	yes	down	3.4	3.68	2.74	13.45	19.15	16.87	3.27333	16.49
ENSMUSG00000044201	Cdc25c	cell division cycle 25C [Source:MGI Symbol;Acc:MGI:88350]	0.0739259	-3.75778	1.93e-07	8.66e-07	yes	down	0.28	0	0.06	1.79	3.73	3.3	0.113333	2.94
ENSMUSG00000019471	Cdc37	cell division cycle 37 [Source:MGI Symbol;Acc:MGI:109531]	0.43792	-1.19126	1.64e-16	1.43e-15	yes	down	29.14	29.28	29.4	66.57	94.52	106.38	29.2733	89.1567
ENSMUSG00000026490	Cdc42bpa	CDC42 binding protein kinase alpha [Source:MGI Symbol;Acc:MGI:2441841]	2.42991	1.2809	5.05e-09	2.62e-08	yes	up	2.53	2.41	2.87	0.95	1.12	1.53	2.60333	1.2
ENSMUSG00000045664	Cdc42ep2	CDC42 effector protein (Rho GTPase binding) 2 [Source:MGI Symbol;Acc:MGI:1929744]	2.81348	1.49236	9.39e-24	1.13e-22	yes	up	18.88	18.68	18.43	7.08	9.67	7.99	18.6633	8.24667
ENSMUSG00000036533	Cdc42ep3	CDC42 effector protein (Rho GTPase binding) 3 [Source:MGI Symbol;Acc:MGI:2384718]	0.366084	-1.44975	9.25e-08	4.26e-07	yes	down	3.13	3.05	1.76	9.38	9.64	6.07	2.64667	8.36333
ENSMUSG00000041598	Cdc42ep4	CDC42 effector protein (Rho GTPase binding) 4 [Source:MGI Symbol;Acc:MGI:1929760]	3.28878	1.71755	1.43e-35	2.51e-34	yes	up	29.63	26.95	25.28	8.59	12.36	11.47	27.2867	10.8067
ENSMUSG00000000028	Cdc45	cell division cycle 45 [Source:MGI Symbol;Acc:MGI:1338073]	0.139318	-2.84354	5.23e-28	7.46e-27	yes	down	1.07	1.32	2.11	12.38	15.27	14.25	1.5	13.9667
ENSMUSG00000017499	Cdc6	cell division cycle 6 [Source:MGI Symbol;Acc:MGI:1345150]	0.0744462	-3.74766	1.29e-21	1.43e-20	yes	down	0.43	0.19	0.69	4.28	5.7	3.83	0.436667	4.60333
ENSMUSG00000029283	Cdc7	cell division cycle 7 (S. cerevisiae) [Source:MGI Symbol;Acc:MGI:1309511]	0.313123	-1.6752	1.37e-07	6.23e-07	yes	down	2.02	1.01	0.9	4.5	2.84	4.84	1.31	4.06
ENSMUSG00000048922	Cdca2	cell division cycle associated 2 [Source:MGI Symbol;Acc:MGI:1919787]	0.0720042	-3.79578	1.72e-24	2.13e-23	yes	down	0.47	0.15	1.1	4.58	7.5	5.9	0.573333	5.99333
ENSMUSG00000023505	Cdca3	cell division cycle associated 3 [Source:MGI Symbol;Acc:MGI:1315198]	0.025393	-5.29943	3.7e-56	1.12e-54	yes	down	0.53	0.42	1.04	36.52	51.37	38.93	0.663333	42.2733
ENSMUSG00000024791	Cdca5	cell division cycle associated 5 [Source:MGI Symbol;Acc:MGI:1915099]	0.111432	-3.16576	4.98e-28	7.11e-27	yes	down	1.21	0.97	0.9	9.85	11.04	11.31	1.02667	10.7333
ENSMUSG00000055612	Cdca7	cell division cycle associated 7 [Source:MGI Symbol;Acc:MGI:1914203]	0.0479981	-4.38088	1.32e-18	1.27e-17	yes	down	0.32	0.07	0.32	4.47	4.93	4.68	0.236667	4.69333
ENSMUSG00000021175	Cdca7l	cell division cycle associated 7 like [Source:MGI Symbol;Acc:MGI:2384982]	0.170023	-2.5562	5.77e-24	7.01e-23	yes	down	2.23	1.08	1.7	12.29	9.91	9.86	1.67	10.6867
ENSMUSG00000028873	Cdca8	cell division cycle associated 8 [Source:MGI Symbol;Acc:MGI:1196274]	0.160014	-2.64373	1.01e-43	2.25e-42	yes	down	5.13	3.48	4.3	33.04	35.66	32.12	4.30333	33.6067
ENSMUSG00000000303	Cdh1	cadherin 1 [Source:MGI Symbol;Acc:MGI:88354]	0.0431523	-4.53442	4.36e-213	7.87e-211	yes	down	2.41	2.93	2.5	59.38	82.92	88.19	2.61333	76.83
ENSMUSG00000039155	Cdh26	cadherin-like 26 [Source:MGI Symbol;Acc:MGI:2685856]	5.46258	2.44958	0.0196509	0.0424237	yes	up	0.19	0.51	0.25	0.02	0.18	0.03	0.316667	0.0766667
ENSMUSG00000031871	Cdh5	cadherin 5 [Source:MGI Symbol;Acc:MGI:105057]	18.2034	4.18613	1.26e-05	4.64e-05	yes	up	0.32	0.38	0.57	0.07	0.02	0	0.423333	0.03
ENSMUSG00000019942	Cdk1	cyclin-dependent kinase 1 [Source:MGI Symbol;Acc:MGI:88351]	0.124975	-3.00029	8.98e-43	1.97e-41	yes	down	9.36	11.36	3.71	54.64	61.99	54.01	8.14333	56.88
ENSMUSG00000028926	Cdk14	cyclin-dependent kinase 14 [Source:MGI Symbol;Acc:MGI:894318]	3.14005	1.65079	2.29e-17	2.08e-16	yes	up	5.88	5.04	5.27	1.48	2.2	2.14	5.39667	1.94
ENSMUSG00000025358	Cdk2	cyclin-dependent kinase 2 [Source:MGI Symbol;Acc:MGI:104772]	0.395981	-1.3365	4.44e-16	3.75e-15	yes	down	8.38	8.31	6.43	20.68	28.91	25.19	7.70667	24.9267
ENSMUSG00000021483	Cdk20	cyclin-dependent kinase 20 [Source:MGI Symbol;Acc:MGI:2145349]	2.48928	1.31573	5.67e-17	5.06e-16	yes	up	21.84	20.56	21.01	9.32	10.72	14.16	21.1367	11.4
ENSMUSG00000006728	Cdk4	cyclin-dependent kinase 4 [Source:MGI Symbol;Acc:MGI:88357]	0.274276	-1.8663	1.34e-44	3.06e-43	yes	down	16.56	21.39	22.16	78.68	91.2	82.94	20.0367	84.2733
ENSMUSG00000048895	Cdk5r1	cyclin-dependent kinase 5, regulatory subunit 1 (p35) [Source:MGI Symbol;Acc:MGI:101764]	7.05178	2.81799	3.91e-18	3.68e-17	yes	up	2.29	3.34	2.48	0.29	0.44	0.87	2.70333	0.533333
ENSMUSG00000029403	Cdkl2	cyclin-dependent kinase-like 2 (CDC2-related kinase) [Source:MGI Symbol;Acc:MGI:1858227]	0.426884	-1.22808	8.66e-06	3.24e-05	yes	down	2.14	1.66	1.26	4.58	4.45	4.09	1.68667	4.37333
ENSMUSG00000031292	Cdkl5	cyclin-dependent kinase-like 5 [Source:MGI Symbol;Acc:MGI:1278336]	0.235011	-2.0892	5.44e-21	5.83e-20	yes	down	2.4	0.56	0.52	2.63	3.9	3.16	1.16	3.23
ENSMUSG00000037664	Cdkn1c	cyclin-dependent kinase inhibitor 1C (P57) [Source:MGI Symbol;Acc:MGI:104564]	8.67782	3.11733	1.13e-05	4.17e-05	yes	up	1.63	1.62	1.09	0.32	0.21	0.16	1.44667	0.23
ENSMUSG00000044303	Cdkn2a	cyclin dependent kinase inhibitor 2A [Source:MGI Symbol;Acc:MGI:104738]	0.34278	-1.54464	3.73e-18	3.51e-17	yes	down	33.35	41.29	22.43	103.42	94.88	111.63	32.3567	103.31
ENSMUSG00000028551	Cdkn2c	cyclin dependent kinase inhibitor 2C [Source:MGI Symbol;Acc:MGI:105388]	0.15683	-2.67273	4.67e-22	5.22e-21	yes	down	2.07	0.71	1.81	11.07	11.07	12.36	1.53	11.5
ENSMUSG00000037628	Cdkn3	cyclin-dependent kinase inhibitor 3 [Source:MGI Symbol;Acc:MGI:1919641]	0.0921425	-3.43999	1.97e-11	1.24e-10	yes	down	0.78	0.92	0.9	10.85	11.91	7.89	0.866667	10.2167
ENSMUSG00000030878	Cdr2	cerebellar degeneration-related 2 [Source:MGI Symbol;Acc:MGI:1100885]	2.62509	1.39237	1.36e-08	6.78e-08	yes	up	5.12	5.95	5.59	2.99	2.6	2.35	5.55333	2.64667
ENSMUSG00000050910	Cdr2l	cerebellar degeneration-related protein 2-like [Source:MGI Symbol;Acc:MGI:2684867]	0.116504	-3.10155	6.69e-05	0.000224399	yes	down	0.08	0.14	0	0.38	0.96	1.18	0.0733333	0.84
ENSMUSG00000074272	Ceacam1	carcinoembryonic antigen-related cell adhesion molecule 1 [Source:MGI Symbol;Acc:MGI:1347245]	0.32545	-1.61949	1.85e-27	2.59e-26	yes	down	6.15	5.76	6.6	20.63	22.31	20.51	6.17	21.15
ENSMUSG00000030472	Ceacam18	carcinoembryonic antigen-related cell adhesion molecule 18 [Source:MGI Symbol;Acc:MGI:1919681]	42.8118	5.41994	0.00283333	0.0072999	yes	up	0.25	0.17	0.3	0	0	0	0.24	0
ENSMUSG00000034957	Cebpa	CCAAT/enhancer binding protein (C/EBP), alpha [Source:MGI Symbol;Acc:MGI:99480]	0.333548	-1.58403	1.69e-42	3.66e-41	yes	down	19.04	16.08	17.34	56.31	70.8	71.63	17.4867	66.2467
ENSMUSG00000056501	Cebpb	CCAAT/enhancer binding protein (C/EBP), beta [Source:MGI Symbol;Acc:MGI:88373]	2.20575	1.14127	9.97e-23	1.15e-21	yes	up	772	793.97	800.4	344.41	506.17	519.79	788.79	456.79
ENSMUSG00000071637	Cebpd	CCAAT/enhancer binding protein (C/EBP), delta [Source:MGI Symbol;Acc:MGI:103573]	0.149194	-2.74474	4.26e-34	7.16e-33	yes	down	2.43	1.34	1.19	12.34	18	14.08	1.65333	14.8067
ENSMUSG00000052435	Cebpe	CCAAT/enhancer binding protein (C/EBP), epsilon [Source:MGI Symbol;Acc:MGI:103572]	0.376463	-1.40942	1.38e-11	8.81e-11	yes	down	6.57	8.91	7.98	21.32	28.87	29.59	7.82	26.5933
ENSMUSG00000056216	Cebpg	CCAAT/enhancer binding protein (C/EBP), gamma [Source:MGI Symbol;Acc:MGI:104982]	0.45935	-1.12233	1.41e-18	1.35e-17	yes	down	14.71	16.62	16.21	37.58	37.84	34.92	15.8467	36.78
ENSMUSG00000024081	Cebpz	CCAAT/enhancer binding protein zeta [Source:MGI Symbol;Acc:MGI:109386]	0.461069	-1.11694	6.39e-10	3.58e-09	yes	down	3.89	2.98	3.76	11.54	9.54	9.8	3.54333	10.2933
ENSMUSG00000028137	Celf3	CUGBP, Elav-like family member 3 [Source:MGI Symbol;Acc:MGI:1926034]	20.2021	4.33643	0.0235209	0.0496877	yes	up	5.88	0.43	0.91	0	0.12	0	2.40667	0.04
ENSMUSG00000024754	Cemip2	cell migration inducing hyaluronidase 2 [Source:MGI Symbol;Acc:MGI:1890373]	2.37369	1.24713	3.11e-15	2.5e-14	yes	up	7.96	6.42	6.28	2.92	3.89	4.19	6.88667	3.66667
ENSMUSG00000045328	Cenpe	centromere protein E [Source:MGI Symbol;Acc:MGI:1098230]	0.0827025	-3.59593	1.17e-34	2.01e-33	yes	down	0.11	0.3	0.5	6.39	5.18	5.43	0.303333	5.66667
ENSMUSG00000026605	Cenpf	centromere protein F [Source:MGI Symbol;Acc:MGI:1313302]	0.0300983	-5.05417	3.3e-30	5.03e-29	yes	down	0.05	0.19	0.03	1.48	1.8	1.97	0.09	1.75
ENSMUSG00000045273	Cenph	centromere protein H [Source:MGI Symbol;Acc:MGI:1349448]	0.177341	-2.49541	1.08e-07	4.94e-07	yes	down	0.72	1	0.52	5.4	6.2	4.57	0.746667	5.39
ENSMUSG00000031262	Cenpi	centromere protein I [Source:MGI Symbol;Acc:MGI:2147897]	0.146976	-2.76635	2.26e-15	1.82e-14	yes	down	0.51	0.92	0.39	4.83	4.76	3.82	0.606667	4.47
ENSMUSG00000021714	Cenpk	centromere protein K [Source:MGI Symbol;Acc:MGI:1926210]	0.132058	-2.92075	3.03e-07	1.33e-06	yes	down	0.53	0.5	1.15	9.93	12.06	4.32	0.726667	8.77
ENSMUSG00000068101	Cenpm	centromere protein M [Source:MGI Symbol;Acc:MGI:1913820]	0.00524624	-7.5745	1.17e-09	6.4e-09	yes	down	0	0	0.14	6.98	10.57	8.48	0.0466667	8.67667
ENSMUSG00000031756	Cenpn	centromere protein N [Source:MGI Symbol;Acc:MGI:1919405]	0.0536896	-4.21921	6.61e-25	8.35e-24	yes	down	0.26	0.4	0.54	7.09	10.03	9.64	0.4	8.92
ENSMUSG00000021391	Cenpp	centromere protein P [Source:MGI Symbol;Acc:MGI:1913586]	0.153775	-2.70111	0.000462622	0.00136599	yes	down	0.24	0.8	0	2.96	3.15	2.49	0.346667	2.86667
ENSMUSG00000073705	Cenps	centromere protein S [Source:MGI Symbol;Acc:MGI:1917178]	0.395038	-1.33994	0.0139363	0.0312336	yes	down	2.49	2.25	0.96	4.94	2.86	7.96	1.9	5.25333
ENSMUSG00000036672	Cenpt	centromere protein T [Source:MGI Symbol;Acc:MGI:2443939]	0.443287	-1.17369	2.03e-06	8.16e-06	yes	down	3.69	4.14	2.21	7.72	9.54	8.59	3.34667	8.61667
ENSMUSG00000031629	Cenpu	centromere protein U [Source:MGI Symbol;Acc:MGI:1919126]	0.46565	-1.10268	0.00455441	0.0112876	yes	down	1.3	0.91	1.57	3.67	3.98	4.1	1.26	3.91667
ENSMUSG00000018509	Cenpv	centromere protein V [Source:MGI Symbol;Acc:MGI:1920389]	0.349118	-1.51821	0.000128594	0.000413078	yes	down	3.08	2.15	1.63	6.52	9.83	7.61	2.28667	7.98667
ENSMUSG00000075266	Cenpw	centromere protein W [Source:MGI Symbol;Acc:MGI:1913561]	0.372016	-1.42656	0.000546925	0.00159427	yes	down	0.9	1.07	1.02	4.32	3.5	3.3	0.996667	3.70667
ENSMUSG00000085811	Cep112it	centrosomal protein 112, intronic transcript [Source:MGI Symbol;Acc:MGI:3649867]	3.01897	1.59406	0.00204959	0.00541451	yes	up	0.6	0.48	0.48	0.17	0.3	0.19	0.52	0.22
ENSMUSG00000061533	Cep128	centrosomal protein 128 [Source:MGI Symbol;Acc:MGI:1922466]	0.319597	-1.64567	1.02e-12	6.97e-12	yes	down	32.14	2.84	1.52	5.64	5.39	7.59	12.1667	6.20667
ENSMUSG00000039781	Cep131	centrosomal protein 131 [Source:MGI Symbol;Acc:MGI:107440]	0.152199	-2.71597	4.36e-10	2.47e-09	yes	down	0.32	1.03	0.32	3.39	4.33	5.12	0.556667	4.28
ENSMUSG00000022677	Cep20	centrosomal protein 20 [Source:MGI Symbol;Acc:MGI:1913336]	2.39012	1.25708	5.02e-15	3.98e-14	yes	up	54.09	38.73	41.88	24.26	23.05	20.44	44.9	22.5833
ENSMUSG00000033671	Cep350	centrosomal protein 350 [Source:MGI Symbol;Acc:MGI:1921331]	2.04771	1.03401	4.89e-19	4.8e-18	yes	up	19.87	17.02	17	9.27	10.3	10.3	17.9633	9.95667
ENSMUSG00000029790	Cep41	centrosomal protein 41 [Source:MGI Symbol;Acc:MGI:1891414]	0.428953	-1.22111	0.000749645	0.00213469	yes	down	0.85	0.5	0.76	2.65	2.21	2.88	0.703333	2.58
ENSMUSG00000069135	Cep43	centrosomal protein 43 [Source:MGI Symbol;Acc:MGI:1922546]	2.06992	1.04957	3.02e-08	1.46e-07	yes	up	8.92	12.04	8.55	6.57	6.71	5.4	9.83667	6.22667
ENSMUSG00000024989	Cep55	centrosomal protein 55 [Source:MGI Symbol;Acc:MGI:1921357]	0.0337548	-4.88877	1.17e-35	2.07e-34	yes	down	0.17	0.23	0.35	9.95	9.96	7.63	0.25	9.18
ENSMUSG00000019813	Cep57l1	centrosomal protein 57-like 1 [Source:MGI Symbol;Acc:MGI:1915511]	0.394439	-1.34213	6.1e-06	2.33e-05	yes	down	2.54	1.7	2.25	5.75	5.45	4.88	2.16333	5.36
ENSMUSG00000044066	Cep68	centrosomal protein 68 [Source:MGI Symbol;Acc:MGI:2667663]	0.199797	-2.32339	2.04e-24	2.52e-23	yes	down	1.65	1.05	0.97	5.16	5.72	5.68	1.22333	5.52
ENSMUSG00000021572	Cep72	centrosomal protein 72 [Source:MGI Symbol;Acc:MGI:1921720]	0.437875	-1.19141	0.000194774	0.000610396	yes	down	0.89	1.26	1.35	3.07	5.23	4.46	1.16667	4.25333
ENSMUSG00000037443	Cep85	centrosomal protein 85 [Source:MGI Symbol;Acc:MGI:1917262]	0.306745	-1.70489	9.39e-41	1.94e-39	yes	down	51.28	47.06	59.33	230.81	276.98	221.77	52.5567	243.187
ENSMUSG00000040774	Cept1	choline/ethanolaminephosphotransferase 1 [Source:MGI Symbol;Acc:MGI:2139793]	2.4182	1.27393	4.02e-18	3.78e-17	yes	up	133.38	130.07	120.73	78.41	66.11	72.19	128.06	72.2367
ENSMUSG00000039787	Cercam	cerebral endothelial cell adhesion molecule [Source:MGI Symbol;Acc:MGI:2139134]	0.456787	-1.13041	1.38e-09	7.48e-09	yes	down	4.4	4.7	5.54	11.33	14.41	16.16	4.88	13.9667
ENSMUSG00000021537	Cetn3	centrin 3 [Source:MGI Symbol;Acc:MGI:1097706]	0.472213	-1.08249	0.000126181	0.00040597	yes	down	10.97	12.45	8.72	30.93	22.74	17.87	10.7133	23.8467
ENSMUSG00000022972	Cfap298	cilia and flagella associate protien 298 [Source:MGI Symbol;Acc:MGI:1915251]	0.400387	-1.32053	0.000425255	0.00126446	yes	down	2.16	1.76	1.89	6.14	5.58	5.47	1.93667	5.73
ENSMUSG00000044948	Cfap43	cilia and flagella associated protein 43 [Source:MGI Symbol;Acc:MGI:1289258]	3.874	1.95382	5.13e-35	8.88e-34	yes	up	17.31	15.76	60.76	3.87	5.99	6.17	31.2767	5.34333
ENSMUSG00000026546	Cfap45	cilia and flagella associated protein 45 [Source:MGI Symbol;Acc:MGI:1919120]	0.189623	-2.39879	2.49e-06	9.94e-06	yes	down	1.15	0.4	0.84	3.37	4.79	3.69	0.796667	3.95
ENSMUSG00000090231	Cfb	complement factor B [Source:MGI Symbol;Acc:MGI:105975]	178.821	7.48237	0	0	yes	up	682.95	654.36	772.69	4.06	3.94	6.88	703.333	4.96
ENSMUSG00000026365	Cfh	complement component factor h [Source:MGI Symbol;Acc:MGI:88385]	0.0425898	-4.55335	2.74e-20	2.85e-19	yes	down	0.14	0.07	0.11	2.61	2.26	2.41	0.106667	2.42667
ENSMUSG00000026031	Cflar	CASP8 and FADD-like apoptosis regulator [Source:MGI Symbol;Acc:MGI:1336166]	7.11767	2.8314	1.6e-183	2.25e-181	yes	up	196.85	185.82	219.24	32.87	41.3	34.93	200.637	36.3667
ENSMUSG00000001128	Cfp	complement factor properdin [Source:MGI Symbol;Acc:MGI:97545]	0.306433	-1.70636	1.34e-61	4.56e-60	yes	down	117.57	123.13	136.2	460.23	555.24	546.06	125.633	520.51
ENSMUSG00000032344	Cgas	cyclic GMP-AMP synthase [Source:MGI Symbol;Acc:MGI:2442261]	2.17645	1.12198	1.59e-08	7.9e-08	yes	up	9.8	6.82	6.08	3.74	5.05	4.08	7.56667	4.29
ENSMUSG00000029161	Cgref1	cell growth regulator with EF hand domain 1 [Source:MGI Symbol;Acc:MGI:1915817]	5.91076	2.56334	1.25e-16	1.1e-15	yes	up	8.28	8.05	11.21	1.5	1.87	2.68	9.18	2.01667
ENSMUSG00000050370	Ch25h	cholesterol 25-hydroxylase [Source:MGI Symbol;Acc:MGI:1333869]	0.0620173	-4.01119	1.47e-47	3.61e-46	yes	down	2.03	0.95	1.18	29.88	27	27.34	1.38667	28.0733
ENSMUSG00000027313	Chac1	ChaC, cation transport regulator 1 [Source:MGI Symbol;Acc:MGI:1916315]	0.0850483	-3.55557	3.44e-22	3.89e-21	yes	down	0.47	0.88	0.54	7.49	10.47	10.24	0.63	9.4
ENSMUSG00000002835	Chaf1a	chromatin assembly factor 1, subunit A (p150) [Source:MGI Symbol;Acc:MGI:1351331]	0.262007	-1.93232	2.25e-17	2.04e-16	yes	down	1.02	0.93	1.02	3.54	4.39	6.03	0.99	4.65333
ENSMUSG00000049422	Chchd10	coiled-coil-helix-coiled-coil-helix domain containing 10 [Source:MGI Symbol;Acc:MGI:2143558]	0.201039	-2.31445	9.07e-82	4.31e-80	yes	down	42.95	48.82	51.39	247.2	302.12	301.44	47.72	283.587
ENSMUSG00000053768	Chchd3	coiled-coil-helix-coiled-coil-helix domain containing 3 [Source:MGI Symbol;Acc:MGI:1913325]	0.455234	-1.13532	3.25e-15	2.6e-14	yes	down	22.48	23.08	29.77	74.05	67.37	66.75	25.11	69.39
ENSMUSG00000018474	Chd3	chromodomain helicase DNA binding protein 3 [Source:MGI Symbol;Acc:MGI:1344395]	0.416801	-1.26257	1.12e-08	5.64e-08	yes	down	1.86	1.8	1.72	6	8.67	8.93	1.79333	7.86667
ENSMUSG00000005045	Chd5	chromodomain helicase DNA binding protein 5 [Source:MGI Symbol;Acc:MGI:3036258]	0.243226	-2.03963	1.59e-07	7.2e-07	yes	down	0.31	0.15	0.47	0.94	1.83	1.77	0.31	1.51333
ENSMUSG00000032113	Chek1	checkpoint kinase 1 [Source:MGI Symbol;Acc:MGI:1202065]	0.295087	-1.76079	7.2e-06	2.72e-05	yes	down	0.44	10.86	1.6	3.8	12.14	1.89	4.3	5.94333
ENSMUSG00000029521	Chek2	checkpoint kinase 2 [Source:MGI Symbol;Acc:MGI:1355321]	0.299705	-1.73838	8.73e-16	7.23e-15	yes	down	3.94	2.22	2.81	10.98	12.04	13.23	2.99	12.0833
ENSMUSG00000064246	Chil1	chitinase-like 1 [Source:MGI Symbol;Acc:MGI:1340899]	5.49496	2.45811	0.00643694	0.0155126	yes	up	1.07	1.73	0.68	0.23	0.1	0.15	1.16	0.16
ENSMUSG00000063779	Chil4	chitinase-like 4 [Source:MGI Symbol;Acc:MGI:1341098]	0.412249	-1.27841	9.04e-16	7.48e-15	yes	down	18.66	15	12.46	44.56	51.01	49.4	15.3733	48.3233
ENSMUSG00000109901	Chmp1b	charged multivesicular body protein 1B [Source:MGI Symbol;Acc:MGI:1914314]	2.00535	1.00385	7.07e-13	4.89e-12	yes	up	52.56	57.77	47.1	35.87	30.7	31.82	52.4767	32.7967
ENSMUSG00000004633	Chn2	chimerin 2 [Source:MGI Symbol;Acc:MGI:1917243]	0.0779112	-3.68202	2.36e-60	7.81e-59	yes	down	1.38	2.63	1	13.71	17.51	17.24	1.67	16.1533
ENSMUSG00000014077	Chp1	calcineurin-like EF hand protein 1 [Source:MGI Symbol;Acc:MGI:1927185]	2.04562	1.03254	1.11e-28	1.61e-27	yes	up	119.5	114.9	117.5	69.92	74.14	73.37	117.3	72.4767
ENSMUSG00000038181	Chpf2	chondroitin polymerizing factor 2 [Source:MGI Symbol;Acc:MGI:1917522]	2.33225	1.22172	6.48e-26	8.53e-25	yes	up	42.14	40.34	43.14	18.74	23.15	25.22	41.8733	22.37
ENSMUSG00000060002	Chpt1	choline phosphotransferase 1 [Source:MGI Symbol;Acc:MGI:2384841]	8.52831	3.09226	1.01e-60	3.36e-59	yes	up	59.9	67.84	62.85	12.11	6.24	6.61	63.53	8.32
ENSMUSG00000035594	Chrna5	cholinergic receptor, nicotinic, alpha polypeptide 5 [Source:MGI Symbol;Acc:MGI:87889]	9.99104	3.32063	1.63e-07	7.37e-07	yes	up	1.61	2.11	1.11	0.34	0.14	0.15	1.61	0.21
ENSMUSG00000034612	Chst11	carbohydrate sulfotransferase 11 [Source:MGI Symbol;Acc:MGI:1927166]	2.14604	1.10168	1.9e-25	2.46e-24	yes	up	24	21.79	23.55	12.24	14.49	13.92	23.1133	13.55
ENSMUSG00000056643	Chst13	carbohydrate sulfotransferase 13 [Source:MGI Symbol;Acc:MGI:1919047]	0.242121	-2.0462	3.45e-05	0.000120555	yes	down	0.36	0.71	0.58	2.75	2.92	2.99	0.55	2.88667
ENSMUSG00000074916	Chst14	carbohydrate sulfotransferase 14 [Source:MGI Symbol;Acc:MGI:1919386]	0.347752	-1.52387	2.12e-17	1.93e-16	yes	down	5.48	5.16	4.34	15.75	18.97	19.92	4.99333	18.2133
ENSMUSG00000030930	Chst15	carbohydrate sulfotransferase 15 [Source:MGI Symbol;Acc:MGI:1924840]	2.33176	1.22142	9.92e-15	7.7e-14	yes	up	10.57	8	9.35	4.09	5.34	5.58	9.30667	5.00333
ENSMUSG00000037347	Chst7	carbohydrate (N-acetylglucosamino) sulfotransferase 7 [Source:MGI Symbol;Acc:MGI:1891767]	0.110548	-3.17725	7.9e-31	1.21e-29	yes	down	0.73	1.09	1.4	10.97	14.59	11.29	1.07333	12.2833
ENSMUSG00000019214	Chtf18	CTF18, chromosome transmission fidelity factor 18 [Source:MGI Symbol;Acc:MGI:2384887]	0.132104	-2.92025	6.12e-10	3.44e-09	yes	down	0.83	0.25	0.73	3.64	3.82	2.59	0.603333	3.35
ENSMUSG00000046691	Chtf8	CTF8, chromosome transmission fidelity factor 8 [Source:MGI Symbol;Acc:MGI:2443370]	0.440073	-1.18419	1.25e-13	9.06e-13	yes	down	14.77	15.4	26.14	25.87	31.16	41.5	18.77	32.8433
ENSMUSG00000037493	Cib2	calcium and integrin binding family member 2 [Source:MGI Symbol;Acc:MGI:1929293]	0.28912	-1.79026	0.000369019	0.00110609	yes	down	0.61	0.67	0.82	3.38	2.51	3.22	0.7	3.03667
ENSMUSG00000021276	Cinp	cyclin-dependent kinase 2 interacting protein [Source:MGI Symbol;Acc:MGI:1914486]	0.346872	-1.52752	2.68e-16	2.29e-15	yes	down	9.71	11.97	13.52	40.41	42.5	47.39	11.7333	43.4333
ENSMUSG00000033031	Cip2a	cell proliferation regulating inhibitor of protein phosphatase 2A [Source:MGI Symbol;Acc:MGI:2146335]	0.279009	-1.84161	1.14e-10	6.75e-10	yes	down	1.48	1.03	1.33	6.88	5.59	3.7	1.28	5.39
ENSMUSG00000034157	Cipc	CLOCK interacting protein, circadian [Source:MGI Symbol;Acc:MGI:1919185]	2.42253	1.27651	1.2e-24	1.5e-23	yes	up	19.9	19.49	23.4	9.29	9.57	10.92	20.93	9.92667
ENSMUSG00000037710	Cisd1	CDGSH iron sulfur domain 1 [Source:MGI Symbol;Acc:MGI:1261855]	0.428926	-1.2212	6.64e-17	5.9e-16	yes	down	23.6	19.93	20.39	60.33	63.85	65.11	21.3067	63.0967
ENSMUSG00000078695	Cisd3	CDGSH iron sulfur domain 3 [Source:MGI Symbol;Acc:MGI:101788]	0.280333	-1.83479	2.45e-12	1.64e-11	yes	down	7.89	9.56	6.82	42.24	36.47	42.89	8.09	40.5333
ENSMUSG00000032578	Cish	cytokine inducible SH2-containing protein [Source:MGI Symbol;Acc:MGI:103159]	0.234877	-2.09002	1.87e-69	7.4e-68	yes	down	39.95	39.35	38.26	162.37	213.62	213.99	39.1867	196.66
ENSMUSG00000029516	Cit	citron [Source:MGI Symbol;Acc:MGI:105313]	0.0849695	-3.55691	6.32e-25	7.99e-24	yes	down	0.31	0.32	0.18	1.86	3.54	3.29	0.27	2.89667
ENSMUSG00000039910	Cited2	Cbp/p300-interacting transactivator, with Glu/Asp-rich carboxy-terminal domain, 2 [Source:MGI Symbol;Acc:MGI:1306784]	0.347535	-1.52477	5.6e-29	8.22e-28	yes	down	12.16	12.84	17.03	39.89	51.42	56.64	14.01	49.3167
ENSMUSG00000037725	Ckap2	cytoskeleton associated protein 2 [Source:MGI Symbol;Acc:MGI:1931797]	0.0480293	-4.37994	1.03e-15	8.5e-15	yes	down	0.34	0.27	0.33	5.28	3.97	5.06	0.313333	4.77
ENSMUSG00000048327	Ckap2l	cytoskeleton associated protein 2-like [Source:MGI Symbol;Acc:MGI:1917716]	0.119715	-3.06232	6.61e-38	1.26e-36	yes	down	1.01	0.68	1.15	9.03	10.08	10.32	0.946667	9.81
ENSMUSG00000000308	Ckmt1	creatine kinase, mitochondrial 1, ubiquitous [Source:MGI Symbol;Acc:MGI:99441]	54.8478	5.77736	0.000737529	0.00210281	yes	up	2.01	1.74	0.68	0	0	0	1.47667	0
ENSMUSG00000028044	Cks1b	CDC28 protein kinase 1b [Source:MGI Symbol;Acc:MGI:1889208]	0.0562078	-4.15309	2.57e-45	5.97e-44	yes	down	2.81	2.18	2.14	62.34	47.15	48.59	2.37667	52.6933
ENSMUSG00000037594	Clba1	clathrin binding box of aftiphilin containing 1 [Source:MGI Symbol;Acc:MGI:2443738]	2.19638	1.13513	0.0025636	0.00665856	yes	up	2.22	2.13	2.82	1.29	1.56	1.26	2.39	1.37
ENSMUSG00000040663	Clcf1	cardiotrophin-like cytokine factor 1 [Source:MGI Symbol;Acc:MGI:1930088]	4.59485	2.20002	7.24e-35	1.25e-33	yes	up	17.96	20.8	17.11	4.69	6.32	5.4	18.6233	5.47
ENSMUSG00000022512	Cldn1	claudin 1 [Source:MGI Symbol;Acc:MGI:1276109]	0.232053	-2.10747	1.29e-26	1.75e-25	yes	down	1.78	1.94	1.72	9.2	10.55	9.8	1.81333	9.85
ENSMUSG00000046798	Cldn12	claudin 12 [Source:MGI Symbol;Acc:MGI:1929288]	0.352072	-1.50606	1.05e-06	4.33e-06	yes	down	0.95	4.36	0.86	5.17	5.48	3.14	2.05667	4.59667
ENSMUSG00000055976	Cldn23	claudin 23 [Source:MGI Symbol;Acc:MGI:1919158]	102.835	6.68419	1.17e-05	4.31e-05	yes	up	0.58	1.03	0.23	0	0	0	0.613333	0
ENSMUSG00000000318	Clec10a	C-type lectin domain family 10, member A [Source:MGI Symbol;Acc:MGI:96975]	0.10951	-3.19086	4.52e-118	3.41e-116	yes	down	11.13	11.4	8.72	102.67	139.93	132.9	10.4167	125.167
ENSMUSG00000004473	Clec11a	C-type lectin domain family 11, member a [Source:MGI Symbol;Acc:MGI:1298219]	0.105108	-3.25005	0.0114358	0.0261201	yes	down	0	0.05	0.03	0.23	0.51	0.22	0.0266667	0.32
ENSMUSG00000053063	Clec12a	C-type lectin domain family 12, member a [Source:MGI Symbol;Acc:MGI:3040968]	0.0851438	-3.55395	8.78e-42	1.86e-40	yes	down	1.01	1.26	1.06	15.69	12.99	12.01	1.11	13.5633
ENSMUSG00000033082	Clec1a	C-type lectin domain family 1, member a [Source:MGI Symbol;Acc:MGI:2444151]	0.191195	-2.38688	9.95e-08	4.57e-07	yes	down	0.15	0.28	0.3	1.2	1.26	1.56	0.243333	1.34
ENSMUSG00000030157	Clec2d	C-type lectin domain family 2, member d [Source:MGI Symbol;Acc:MGI:2135589]	2.86454	1.51831	4.67e-12	3.07e-11	yes	up	93.13	94.69	97.58	59.16	29.49	37.55	95.1333	42.0667
ENSMUSG00000030365	Clec2i	C-type lectin domain family 2, member i [Source:MGI Symbol;Acc:MGI:2136650]	0.435796	-1.19828	2.98e-10	1.71e-09	yes	down	11.19	12.48	9.16	36.88	30.91	30.54	10.9433	32.7767
ENSMUSG00000079598	Clec2l	C-type lectin domain family 2, member L [Source:MGI Symbol;Acc:MGI:2141402]	0.331729	-1.59192	5.9e-14	4.36e-13	yes	down	4.33	5.34	5.36	16.93	20.35	20.31	5.01	19.1967
ENSMUSG00000049037	Clec4a1	C-type lectin domain family 4, member a1 [Source:MGI Symbol;Acc:MGI:3036291]	3.65936	1.87159	2.52e-41	5.28e-40	yes	up	149.32	144.85	149.6	57.61	49.03	45.11	147.923	50.5833
ENSMUSG00000030148	Clec4a2	C-type lectin domain family 4, member a2 [Source:MGI Symbol;Acc:MGI:1349412]	0.282893	-1.82167	2.64e-34	4.46e-33	yes	down	85.59	77.16	76.98	461.08	352.01	371.56	79.91	394.883
ENSMUSG00000043832	Clec4a3	C-type lectin domain family 4, member a3 [Source:MGI Symbol;Acc:MGI:1920399]	0.294721	-1.76258	9.43e-33	1.52e-31	yes	down	39.39	48.27	43.98	206.82	184.39	167.1	43.88	186.103
ENSMUSG00000030147	Clec4b1	C-type lectin domain family 4, member b1 [Source:MGI Symbol;Acc:MGI:1917060]	0.0186554	-5.74427	4.19e-55	1.23e-53	yes	down	2.08	0.39	0.61	75.41	75.6	75.77	1.02667	75.5933
ENSMUSG00000067767	Clec4b2	C-type lectin domain family 4, member b2 [Source:MGI Symbol;Acc:MGI:3588267]	0.257469	-1.95753	3.72e-06	1.46e-05	yes	down	0.26	0.62	0.8	2.94	4.45	3.2	0.56	3.53
ENSMUSG00000030144	Clec4d	C-type lectin domain family 4, member d [Source:MGI Symbol;Acc:MGI:1298389]	25.107	4.65002	0	0	yes	up	552.7	535.43	564.88	29.63	25.14	26.61	551.003	27.1267
ENSMUSG00000030142	Clec4e	C-type lectin domain family 4, member e [Source:MGI Symbol;Acc:MGI:1861232]	136.763	7.09553	0	0	yes	up	979.93	1079.72	1112.19	10.64	13.12	7.5	1057.28	10.42
ENSMUSG00000023349	Clec4n	C-type lectin domain family 4, member n [Source:MGI Symbol;Acc:MGI:1861231]	2.2	1.1375	8.37e-27	1.14e-25	yes	up	1096.26	1086.43	1213.87	668.09	640.83	629.33	1132.19	646.083
ENSMUSG00000029915	Clec5a	C-type lectin domain family 5, member a [Source:MGI Symbol;Acc:MGI:1345151]	0.262949	-1.92714	3.49e-31	5.44e-30	yes	down	14.03	19.48	18.43	75.84	64.85	62.54	17.3133	67.7433
ENSMUSG00000079293	Clec7a	C-type lectin domain family 7, member a [Source:MGI Symbol;Acc:MGI:1861431]	0.407619	-1.29471	1.86e-15	1.51e-14	yes	down	281.23	298.75	324.66	1134.84	916.5	911.13	301.547	987.49
ENSMUSG00000046080	Clec9a	C-type lectin domain family 9, member a [Source:MGI Symbol;Acc:MGI:2444608]	0.105245	-3.24818	6.61e-34	1.1e-32	yes	down	0.36	0.87	0.62	8.75	6.92	7.63	0.616667	7.76667
ENSMUSG00000037242	Clic4	chloride intracellular channel 4 (mitochondrial) [Source:MGI Symbol;Acc:MGI:1352754]	3.49429	1.805	3.1e-90	1.66e-88	yes	up	558.34	521.26	578.49	174.47	204.81	218.99	552.697	199.423
ENSMUSG00000023959	Clic5	chloride intracellular channel 5 [Source:MGI Symbol;Acc:MGI:1917912]	122.415	6.93564	2.43e-274	6.72e-272	yes	up	35.33	29.94	32.09	0.38	0.28	0.38	32.4533	0.346667
ENSMUSG00000006169	Clint1	clathrin interactor 1 [Source:MGI Symbol;Acc:MGI:2144243]	0.377593	-1.40509	1.86e-50	4.92e-49	yes	down	30.03	27.27	27.73	90.48	99.87	104.5	28.3433	98.2833
ENSMUSG00000026034	Clk1	CDC-like kinase 1 [Source:MGI Symbol;Acc:MGI:107403]	2.88457	1.52836	3.72e-27	5.14e-26	yes	up	114.86	114.27	113.36	59.24	45.54	47.58	114.163	50.7867
ENSMUSG00000032024	Clmp	CXADR-like membrane protein [Source:MGI Symbol;Acc:MGI:1918816]	22.8854	4.51635	4.56e-290	1.46e-287	yes	up	147.17	139.21	153.3	4.95	6.95	5.7	146.56	5.86667
ENSMUSG00000032245	Cln6	ceroid-lipofuscinosis, neuronal 6 [Source:MGI Symbol;Acc:MGI:2159324]	0.474089	-1.07677	1.9e-09	1.02e-08	yes	down	8.04	6.63	12.64	18.54	19.91	25.81	9.10333	21.42
ENSMUSG00000050866	Clrn3	clarin 3 [Source:MGI Symbol;Acc:MGI:2142022]	31.8868	4.99489	0.0193467	0.0418413	yes	up	0.26	0.02	0.02	0	0	0	0.1	0
ENSMUSG00000042489	Clspn	claspin [Source:MGI Symbol;Acc:MGI:2445153]	0.0237762	-5.39434	2.74e-34	4.63e-33	yes	down	0.1	0.17	0.06	3.69	4.89	4.57	0.11	4.38333
ENSMUSG00000008153	Clstn3	calsyntenin 3 [Source:MGI Symbol;Acc:MGI:2178323]	0.251799	-1.98966	0.0161092	0.0355306	yes	down	0.15	0.14	0.24	0.31	1.71	1.02	0.176667	1.01333
ENSMUSG00000022037	Clu	clusterin [Source:MGI Symbol;Acc:MGI:88423]	5.962	2.5758	3.09e-103	2.03e-101	yes	up	82.36	75.85	75.65	14.1	16.92	19.03	77.9533	16.6833
ENSMUSG00000020741	Cluh	clustered mitochondria (cluA/CLU1) homolog [Source:MGI Symbol;Acc:MGI:1921398]	0.172662	-2.53398	3.06e-67	1.16e-65	yes	down	2.78	3.16	3.45	18.52	24.95	27.47	3.13	23.6467
ENSMUSG00000025545	Clybl	citrate lyase beta like [Source:MGI Symbol;Acc:MGI:1916884]	0.327627	-1.60987	3.95e-18	3.71e-17	yes	down	7.59	9.08	9.97	31.37	37.35	34.94	8.88	34.5533
ENSMUSG00000020638	Cmpk2	cytidine monophosphate (UMP-CMP) kinase 2, mitochondrial [Source:MGI Symbol;Acc:MGI:99830]	708.313	9.46824	0	0	yes	up	776.09	715.63	635.95	1.34	0.76	1.54	709.223	1.21333
ENSMUSG00000022748	Cmss1	cms small ribosomal subunit 1 [Source:MGI Symbol;Acc:MGI:1913747]	3.55918	1.83155	7.94e-33	1.28e-31	yes	up	1491.96	1363.74	1874.24	606.27	615.26	477.49	1576.65	566.34
ENSMUSG00000024019	Cmtr1	cap methyltransferase 1 [Source:MGI Symbol;Acc:MGI:1921407]	3.16225	1.66095	3.36e-54	9.69e-53	yes	up	80.18	117.99	96.66	33.01	26.18	34.42	98.2767	31.2033
ENSMUSG00000038085	Cnbd2	cyclic nucleotide binding domain containing 2 [Source:MGI Symbol;Acc:MGI:1918123]	0.305898	-1.70888	8.98e-19	8.72e-18	yes	down	7.41	5.27	8.02	21.71	34.83	31.04	6.9	29.1933
ENSMUSG00000024644	Cndp2	CNDP dipeptidase 2 (metallopeptidase M20 family) [Source:MGI Symbol;Acc:MGI:1913304]	2.04941	1.03521	3.56e-30	5.4e-29	yes	up	379.1	403.62	403.56	228.8	245.47	250.66	395.427	241.643
ENSMUSG00000028841	Cnksr1	connector enhancer of kinase suppressor of Ras 1 [Source:MGI Symbol;Acc:MGI:2670958]	34.5662	5.11129	0.0182772	0.03975	yes	up	0.3	0.3	0	0	0	0	0.2	0
ENSMUSG00000017167	Cntnap1	contactin associated protein-like 1 [Source:MGI Symbol;Acc:MGI:1858201]	0.129516	-2.9488	1.1e-05	4.07e-05	yes	down	0.04	0.1	0.04	0.44	0.84	0.49	0.06	0.59
ENSMUSG00000032782	Cntrob	centrobin, centrosomal BRCA2 interacting protein [Source:MGI Symbol;Acc:MGI:2443290]	0.400499	-1.32013	8.28e-05	0.000274469	yes	down	1.78	2.04	1.94	2.26	3.85	4.43	1.92	3.51333
ENSMUSG00000001755	Coasy	Coenzyme A synthase [Source:MGI Symbol;Acc:MGI:1918993]	0.389156	-1.36158	5.28e-15	4.18e-14	yes	down	8.09	7.64	7.94	18.87	27.59	27.06	7.89	24.5067
ENSMUSG00000020953	Coch	cochlin [Source:MGI Symbol;Acc:MGI:1278313]	745.08	9.54125	8.72e-74	3.72e-72	yes	up	46.48	45.59	47.5	0.06	0.12	0.06	46.5233	0.08
ENSMUSG00000001506	Col1a1	collagen, type I, alpha 1 [Source:MGI Symbol;Acc:MGI:88467]	0.088783	-3.49357	0.00405694	0.0101498	yes	down	0.01	0	0.03	1.48	0.15	0.21	0.0133333	0.613333
ENSMUSG00000029661	Col1a2	collagen, type I, alpha 2 [Source:MGI Symbol;Acc:MGI:88468]	0.278055	-1.84656	0.0151596	0.033697	yes	down	0.15	0.07	0.13	0.5	0.5	0.48	0.116667	0.493333
ENSMUSG00000028197	Col24a1	collagen, type XXIV, alpha 1 [Source:MGI Symbol;Acc:MGI:1918605]	0.115616	-3.11258	2.24e-14	1.7e-13	yes	down	0.23	3.04	0.53	3.31	4.44	2.3	1.26667	3.35
ENSMUSG00000045672	Col27a1	collagen, type XXVII, alpha 1 [Source:MGI Symbol;Acc:MGI:2672118]	24.6889	4.62579	5.65e-95	3.26e-93	yes	up	9.02	11.05	10.6	0.42	0.91	0.57	10.2233	0.633333
ENSMUSG00000031503	Col4a2	collagen, type IV, alpha 2 [Source:MGI Symbol;Acc:MGI:88455]	14.6617	3.87398	1.78e-17	1.62e-16	yes	up	0.76	1.11	1.19	0.27	0.07	0.1	1.02	0.146667
ENSMUSG00000031274	Col4a5	collagen, type IV, alpha 5 [Source:MGI Symbol;Acc:MGI:88456]	0.0992497	-3.33279	0.00823055	0.0193818	yes	down	0.02	0.02	0	0.22	0.1	0.26	0.0133333	0.193333
ENSMUSG00000026837	Col5a1	collagen, type V, alpha 1 [Source:MGI Symbol;Acc:MGI:88457]	5.64466	2.49689	1.11e-35	1.96e-34	yes	up	6.53	5.68	7.74	0.92	1.01	1.75	6.65	1.22667
ENSMUSG00000004098	Col5a3	collagen, type V, alpha 3 [Source:MGI Symbol;Acc:MGI:1858212]	9.66535	3.27282	0.000561976	0.00163448	yes	up	0.19	0.17	0.24	0.04	0	0.05	0.2	0.03
ENSMUSG00000048126	Col6a3	collagen, type VI, alpha 3 [Source:MGI Symbol;Acc:MGI:88461]	6.94756	2.79651	0.000787316	0.00223463	yes	up	0.19	0.67	0.61	0	0.03	0.07	0.49	0.0333333
ENSMUSG00000034807	Colgalt1	collagen beta(1-O)galactosyltransferase 1 [Source:MGI Symbol;Acc:MGI:1924348]	0.236721	-2.07874	2.06e-73	8.67e-72	yes	down	46.09	48.6	51.34	203.84	282.14	292.43	48.6767	259.47
ENSMUSG00000057606	Colq	collagen-like tail subunit (single strand of homotrimer) of asymmetric acetylcholinesterase [Source:MGI Symbol;Acc:MGI:1338761]	3.01958	1.59435	0.0216925	0.046316	yes	up	0.5	0.52	0.54	0.1	0.23	0.34	0.52	0.223333
ENSMUSG00000098650	Commd1b	COMM domain containing 1B [Source:MGI Symbol;Acc:MGI:5547784]	2.26016	1.17643	1.24e-12	8.46e-12	yes	up	47.25	46.18	50.31	32.35	24.6	22.21	47.9133	26.3867
ENSMUSG00000031849	Comp	cartilage oligomeric matrix protein [Source:MGI Symbol;Acc:MGI:88469]	0.149121	-2.74544	0.0031271	0.00799465	yes	down	0	0.07	0.97	0.44	1.08	0.8	0.346667	0.773333
ENSMUSG00000000326	Comt	catechol-O-methyltransferase [Source:MGI Symbol;Acc:MGI:88470]	0.138337	-2.85374	3.01e-84	1.49e-82	yes	down	14.89	15.45	20.78	130.99	165.82	169.1	17.04	155.303
ENSMUSG00000019494	Cops6	COP9 signalosome subunit 6 [Source:MGI Symbol;Acc:MGI:1349439]	0.488155	-1.03459	2.48e-13	1.77e-12	yes	down	27.15	34.71	30.55	68.73	77.86	74.59	30.8033	73.7267
ENSMUSG00000018672	Copz2	coatomer protein complex, subunit zeta 2 [Source:MGI Symbol;Acc:MGI:1929008]	0.391895	-1.35146	2.07e-08	1.02e-07	yes	down	9.28	8.07	8.91	23.43	21.94	26.65	8.75333	24.0067
ENSMUSG00000041733	Coq5	coenzyme Q5 methyltransferase [Source:MGI Symbol;Acc:MGI:1098643]	0.496857	-1.0091	4.57e-09	2.38e-08	yes	down	6.84	6.82	6.95	14.17	18.36	18.21	6.87	16.9133
ENSMUSG00000031782	Coq9	coenzyme Q9 [Source:MGI Symbol;Acc:MGI:1915164]	0.490258	-1.02839	5.17e-13	3.61e-12	yes	down	15.29	15.67	15.03	33.54	46.23	41.13	15.33	40.3
ENSMUSG00000031827	Cotl1	coactosin-like 1 (Dictyostelium) [Source:MGI Symbol;Acc:MGI:1919292]	0.293363	-1.76924	2.55e-49	6.55e-48	yes	down	277.27	263.01	386.72	820.19	772.94	831.2	309	808.11
ENSMUSG00000042148	Cox10	heme A:farnesyltransferase cytochrome c oxidase assembly factor 10 [Source:MGI Symbol;Acc:MGI:1917633]	0.427275	-1.22676	1.81e-08	8.94e-08	yes	down	2.7	2	2.69	7.36	7.96	7.62	2.46333	7.64667
ENSMUSG00000020544	Cox11	cytochrome c oxidase assembly protein 11, copper chaperone [Source:MGI Symbol;Acc:MGI:1917052]	2.12439	1.08705	8.91e-06	3.33e-05	yes	up	16.39	20.22	17.77	13.92	9.05	9.26	18.1267	10.7433
ENSMUSG00000035505	Cox18	cytochrome c oxidase assembly protein 18 [Source:MGI Symbol;Acc:MGI:2448532]	2.13808	1.09632	2.33e-07	1.03e-06	yes	up	17.94	24.49	17.09	12.95	12.17	10.85	19.84	11.99
ENSMUSG00000031818	Cox4i1	cytochrome c oxidase subunit 4I1 [Source:MGI Symbol;Acc:MGI:88473]	0.415973	-1.26544	3.82e-38	7.36e-37	yes	down	262.91	275.34	258.89	765.6	824.94	837.15	265.713	809.23
ENSMUSG00000061518	Cox5b	cytochrome c oxidase subunit 5B [Source:MGI Symbol;Acc:MGI:88475]	0.31808	-1.65254	1.23e-27	1.74e-26	yes	down	44.98	61.38	45.34	181.82	274.27	284.63	50.5667	246.907
ENSMUSG00000030785	Cox6a2	cytochrome c oxidase subunit 6A2 [Source:MGI Symbol;Acc:MGI:104649]	0.0956111	-3.38668	1.9e-13	1.36e-12	yes	down	0.52	2.21	1.6	19.38	19.14	20.21	1.44333	19.5767
ENSMUSG00000051811	Cox6b2	cytochrome c oxidase subunit 6B2 [Source:MGI Symbol;Acc:MGI:3044182]	0.100404	-3.31611	0.000372427	0.00111575	yes	down	0.61	2.19	0	8.78	5.98	6	0.933333	6.92
ENSMUSG00000003617	Cp	ceruloplasmin [Source:MGI Symbol;Acc:MGI:88476]	2.10546	1.07414	2.26e-06	9.05e-06	yes	up	3.99	3.48	3.43	1.53	2.51	3.54	3.63333	2.52667
ENSMUSG00000020841	Cpd	carboxypeptidase D [Source:MGI Symbol;Acc:MGI:107265]	4.20611	2.07249	1.68e-96	9.89e-95	yes	up	50.52	44.31	50.36	12.59	16.7	15.43	48.3967	14.9067
ENSMUSG00000039782	Cpeb2	cytoplasmic polyadenylation element binding protein 2 [Source:MGI Symbol;Acc:MGI:2442640]	2.12273	1.08592	1.58e-14	1.21e-13	yes	up	9.95	10.35	12.34	6.3	6.75	6.07	10.88	6.37333
ENSMUSG00000020300	Cpeb4	cytoplasmic polyadenylation element binding protein 4 [Source:MGI Symbol;Acc:MGI:1914829]	4.80211	2.26367	6.45e-100	3.96e-98	yes	up	90.47	95.56	104.54	26.14	23.23	26.15	96.8567	25.1733
ENSMUSG00000034361	Cpne2	copine II [Source:MGI Symbol;Acc:MGI:2387578]	2.03008	1.02154	6.75e-17	5.99e-16	yes	up	95.22	88.09	90.92	46.93	65.11	66.12	91.41	59.3867
ENSMUSG00000022212	Cpne6	copine VI [Source:MGI Symbol;Acc:MGI:1334445]	0.120315	-3.05511	4.02e-05	0.000139197	yes	down	0	0.28	0.21	0.9	2.21	1.95	0.163333	1.68667
ENSMUSG00000022742	Cpox	coproporphyrinogen oxidase [Source:MGI Symbol;Acc:MGI:104841]	0.45076	-1.14957	1.56e-13	1.12e-12	yes	down	8.5	7.73	5.92	19.59	20.61	26.91	7.38333	22.37
ENSMUSG00000061414	Cracr2a	calcium release activated channel regulator 2A [Source:MGI Symbol;Acc:MGI:2685919]	0.3265	-1.61485	1.96e-13	1.41e-12	yes	down	1.81	0.78	1.18	3.71	3.93	4.54	1.25667	4.06
ENSMUSG00000048200	Cracr2b	calcium release activated channel regulator 2B [Source:MGI Symbol;Acc:MGI:2446129]	0.153689	-2.70192	8.14e-10	4.52e-09	yes	down	0.48	2.86	0.77	8.83	10.37	5.42	1.37	8.20667
ENSMUSG00000045867	Cradd	CASP2 and RIPK1 domain containing adaptor with death domain [Source:MGI Symbol;Acc:MGI:1336168]	0.200356	-2.31936	2.92e-17	2.63e-16	yes	down	2.14	1.99	3.09	13.52	15.81	14.74	2.40667	14.69
ENSMUSG00000027230	Creb3l1	cAMP responsive element binding protein 3-like 1 [Source:MGI Symbol;Acc:MGI:1347062]	0.261271	-1.93638	4.49e-11	2.75e-10	yes	down	0.85	1.18	1.04	4.74	4.83	5.23	1.02333	4.93333
ENSMUSG00000023272	Creld2	cysteine-rich with EGF-like domains 2 [Source:MGI Symbol;Acc:MGI:1923987]	2.21891	1.14985	3.4e-17	3.06e-16	yes	up	53.97	61.16	66.81	32.73	35.34	35.98	60.6467	34.6833
ENSMUSG00000063889	Crem	cAMP responsive element modulator [Source:MGI Symbol;Acc:MGI:88495]	2.79529	1.483	5.36e-21	5.74e-20	yes	up	55.19	53.12	44.97	23.42	21.19	26.95	51.0933	23.8533
ENSMUSG00000024074	Crim1	cysteine rich transmembrane BMP regulator 1 (chordin like) [Source:MGI Symbol;Acc:MGI:1354756]	2.81868	1.49502	4.23e-11	2.6e-10	yes	up	2.8	37.07	2.53	1.12	1.43	1.49	14.1333	1.34667
ENSMUSG00000006360	Crip1	cysteine-rich protein 1 (intestinal) [Source:MGI Symbol;Acc:MGI:88501]	0.301473	-1.7299	4.21e-19	4.15e-18	yes	down	175.04	253.29	232.66	617.81	1339.83	1167.15	220.33	1041.6
ENSMUSG00000006356	Crip2	cysteine rich protein 2 [Source:MGI Symbol;Acc:MGI:1915587]	0.447581	-1.15978	0.0227933	0.0483606	yes	down	2.38	0.88	3.28	2.65	2.73	5.23	2.18	3.53667
ENSMUSG00000024146	Cript	cysteine-rich PDZ-binding protein [Source:MGI Symbol;Acc:MGI:1929655]	2.2751	1.18593	7.23e-11	4.38e-10	yes	up	109.94	98.11	89.89	69.19	48.33	46.29	99.3133	54.6033
ENSMUSG00000031825	Crispld2	cysteine-rich secretory protein LCCL domain containing 2 [Source:MGI Symbol;Acc:MGI:1926142]	0.132937	-2.91119	1.84e-09	9.91e-09	yes	down	0.05	0.38	0.23	1.52	2.59	1.81	0.22	1.97333
ENSMUSG00000040860	Crocc	ciliary rootlet coiled-coil, rootletin [Source:MGI Symbol;Acc:MGI:3529431]	0.29383	-1.76694	5.51e-08	2.6e-07	yes	down	0.89	1.12	1.14	3.04	4.04	9.65	1.05	5.57667
ENSMUSG00000032431	Crtap	cartilage associated protein [Source:MGI Symbol;Acc:MGI:1891221]	0.410605	-1.28418	2.86e-22	3.25e-21	yes	down	20.34	18.83	16.42	51.76	56.54	62.13	18.53	56.81
ENSMUSG00000032060	Cryab	crystallin, alpha B [Source:MGI Symbol;Acc:MGI:88516]	2.22902	1.15641	1.61e-05	5.84e-05	yes	up	14.8	15.32	16.6	5.88	7.44	10.76	15.5733	8.02667
ENSMUSG00000019866	Crybg1	crystallin beta-gamma domain containing 1 [Source:MGI Symbol;Acc:MGI:109544]	2.30808	1.2067	4.31e-19	4.25e-18	yes	up	19.35	16.77	18.46	7.62	10.43	11.6	18.1933	9.88333
ENSMUSG00000038135	Crygn	crystallin, gamma N [Source:MGI Symbol;Acc:MGI:2449167]	32.9766	5.04337	0.0110293	0.0252867	yes	up	0.29	0.84	0.73	0	0	0	0.62	0
ENSMUSG00000021947	Cryl1	crystallin, lambda 1 [Source:MGI Symbol;Acc:MGI:1915881]	0.15461	-2.69329	5.42e-25	6.87e-24	yes	down	2.02	2.91	3.02	19.22	15.85	19.39	2.65	18.1533
ENSMUSG00000028199	Cryz	crystallin, zeta [Source:MGI Symbol;Acc:MGI:88527]	0.240006	-2.05886	7.54e-10	4.2e-09	yes	down	0.95	1.15	0.88	4.72	3.59	7.5	0.993333	5.27
ENSMUSG00000033488	Cryzl2	crystallin zeta like 2 [Source:MGI Symbol;Acc:MGI:2448516]	0.420612	-1.24944	3.96e-09	2.07e-08	yes	down	7.25	6.65	6.31	15.03	20.24	18.93	6.73667	18.0667
ENSMUSG00000023044	Csad	cysteine sulfinic acid decarboxylase [Source:MGI Symbol;Acc:MGI:2180098]	0.443315	-1.17359	0.00271904	0.00703224	yes	down	5.16	1.81	1.8	5.21	3.9	4.74	2.92333	4.61667
ENSMUSG00000014599	Csf1	colony stimulating factor 1 (macrophage) [Source:MGI Symbol;Acc:MGI:1339753]	0.355294	-1.49291	1.3e-46	3.13e-45	yes	down	35.87	34.62	39.86	96.33	111.67	102.35	36.7833	103.45
ENSMUSG00000038067	Csf3	colony stimulating factor 3 (granulocyte) [Source:MGI Symbol;Acc:MGI:1339751]	4580.62	12.1613	1.1e-24	1.37e-23	yes	up	69.48	73.43	75.42	0	0.06	0	72.7767	0.02
ENSMUSG00000032312	Csk	c-src tyrosine kinase [Source:MGI Symbol;Acc:MGI:88537]	0.373782	-1.41973	1.42e-26	1.92e-25	yes	down	81.25	91.9	70.4	165.2	177.79	167.74	81.1833	170.243
ENSMUSG00000062783	Csprs	component of Sp100-rs [Source:NCBI gene (formerly Entrezgene);Acc:114564]	7.91753	2.98505	9.39e-10	5.18e-09	yes	up	1.92	2.59	1.28	0.19	0.24	0.5	1.93	0.31
ENSMUSG00000032515	Csrnp1	cysteine-serine-rich nuclear protein 1 [Source:MGI Symbol;Acc:MGI:2387989]	5.74908	2.52333	4.9e-70	1.97e-68	yes	up	70.51	71.31	110.89	17.16	24.21	20.64	84.2367	20.67
ENSMUSG00000020186	Csrp2	cysteine and glycine-rich protein 2 [Source:MGI Symbol;Acc:MGI:1202907]	0.350368	-1.51306	0.000531812	0.00155419	yes	down	3.07	2.1	2.74	8.05	10	13.44	2.63667	10.4967
ENSMUSG00000068129	Cst7	cystatin F (leukocystatin) [Source:MGI Symbol;Acc:MGI:1298217]	2.33344	1.22246	7.37e-25	9.29e-24	yes	up	117.69	106.21	108.65	51.17	64.95	66.23	110.85	60.7833
ENSMUSG00000095620	Csta2	cystatin A family member 2 [Source:MGI Symbol;Acc:MGI:1924020]	31.592	4.98149	4.92e-57	1.51e-55	yes	up	153.44	143.27	134.63	6.02	16.39	6.82	143.78	9.74333
ENSMUSG00000079597	Cstdc4	cystatin domain containing 4 [Source:MGI Symbol;Acc:MGI:3645124]	41.2329	5.36572	5.63e-88	2.94e-86	yes	up	209.36	279.56	234.27	6.12	6.39	5.39	241.063	5.96667
ENSMUSG00000020898	Ctc1	CTS telomere maintenance complex component 1 [Source:MGI Symbol;Acc:MGI:1916214]	0.49791	-1.00604	1.91e-10	1.12e-09	yes	down	7.36	5.83	6.91	17.76	19	17.25	6.7	18.0033
ENSMUSG00000026176	Ctdsp1	CTD (carboxy-terminal domain, RNA polymerase II, polypeptide A) small phosphatase 1 [Source:MGI Symbol;Acc:MGI:2654470]	0.444121	-1.17098	1.48e-16	1.28e-15	yes	down	13.84	13.44	11.73	28.78	40.31	41.92	13.0033	37.0033
ENSMUSG00000047409	Ctdspl	CTD (carboxy-terminal domain, RNA polymerase II, polypeptide A) small phosphatase-like [Source:MGI Symbol;Acc:MGI:1916524]	0.180454	-2.4703	3.63e-15	2.9e-14	yes	down	0.57	0.31	0.93	2.79	3.56	2.92	0.603333	3.09
ENSMUSG00000028179	Cth	cystathionase (cystathionine gamma-lyase) [Source:MGI Symbol;Acc:MGI:1339968]	0.188775	-2.40526	0.012849	0.0289706	yes	down	0.52	0	0.9	1.28	1.35	0.6	0.473333	1.07667
ENSMUSG00000052928	Ctif	CBP80/20-dependent translation initiation factor [Source:MGI Symbol;Acc:MGI:2685518]	2.07559	1.05352	0.000257338	0.000790569	yes	up	84.11	1.44	1.04	0.65	0.85	0.93	28.8633	0.81
ENSMUSG00000044258	Ctla2a	cytotoxic T lymphocyte-associated protein 2 alpha [Source:MGI Symbol;Acc:MGI:88554]	5.00214	2.32255	4.24e-31	6.58e-30	yes	up	65.88	94.09	71.45	18.35	19.53	12.09	77.14	16.6567
ENSMUSG00000074874	Ctla2b	cytotoxic T lymphocyte-associated protein 2 beta [Source:MGI Symbol;Acc:MGI:88555]	5.32339	2.41235	1.25e-08	6.28e-08	yes	up	8.02	7.62	7.9	1.34	2.23	1.71	7.84667	1.76
ENSMUSG00000038816	Ctnnal1	catenin (cadherin associated protein), alpha-like 1 [Source:MGI Symbol;Acc:MGI:1859649]	3.2303	1.69167	0.000912638	0.0025632	yes	up	1.31	1.95	0.54	2.67	0.3	0.43	1.26667	1.13333
ENSMUSG00000028988	Ctnnbip1	catenin beta interacting protein 1 [Source:MGI Symbol;Acc:MGI:1915756]	0.45251	-1.14398	0.000630574	0.00181776	yes	down	1.85	3.12	1.45	3.01	5.89	4.5	2.14	4.46667
ENSMUSG00000028633	Ctps	cytidine 5'-triphosphate synthase [Source:MGI Symbol;Acc:MGI:1858304]	0.0684709	-3.86837	7.22e-25	9.1e-24	yes	down	0.41	0.23	0.27	5.62	6.17	4.95	0.303333	5.58
ENSMUSG00000030560	Ctsc	cathepsin C [Source:MGI Symbol;Acc:MGI:109553]	2.5253	1.33646	2.21e-36	4e-35	yes	up	589.68	586.21	623.06	309.65	283.58	301.79	599.65	298.34
ENSMUSG00000004552	Ctse	cathepsin E [Source:MGI Symbol;Acc:MGI:107361]	0.382416	-1.38678	5.73e-17	5.11e-16	yes	down	4.25	4.15	5.03	12.39	15.1	16.13	4.47667	14.54
ENSMUSG00000083282	Ctsf	cathepsin F [Source:MGI Symbol;Acc:MGI:1861434]	0.434535	-1.20245	0.00170966	0.00458019	yes	down	1.29	1.61	4.14	4.98	3.52	3.35	2.34667	3.95
ENSMUSG00000032359	Ctsh	cathepsin H [Source:MGI Symbol;Acc:MGI:107285]	2.92851	1.55017	4.73e-74	2.03e-72	yes	up	907.28	800.68	870.97	346.04	371.12	394.89	859.643	370.683
ENSMUSG00000028111	Ctsk	cathepsin K [Source:MGI Symbol;Acc:MGI:107823]	2.60968	1.38387	3.34e-38	6.43e-37	yes	up	114.17	110.65	123.32	49.07	59.63	56.06	116.047	54.92
ENSMUSG00000021477	Ctsl	cathepsin L [Source:MGI Symbol;Acc:MGI:88564]	3.12933	1.64586	2.59e-82	1.25e-80	yes	up	2307.13	2475.44	2709.17	937.43	1011.18	950.37	2497.25	966.327
ENSMUSG00000036748	Cuedc2	CUE domain containing 2 [Source:MGI Symbol;Acc:MGI:1914366]	0.486712	-1.03886	3.2e-11	1.98e-10	yes	down	25.49	23.24	29.46	54.4	73.25	80.43	26.0633	69.36
ENSMUSG00000029380	Cxcl1	chemokine (C-X-C motif) ligand 1 [Source:MGI Symbol;Acc:MGI:108068]	1373.53	10.4237	9.14e-217	1.68e-214	yes	up	703.38	712.79	654.66	0.64	0.52	0.13	690.277	0.43
ENSMUSG00000034855	Cxcl10	chemokine (C-X-C motif) ligand 10 [Source:MGI Symbol;Acc:MGI:1352450]	672.233	9.39282	1.51e-27	2.13e-26	yes	up	244.31	219.87	182.36	0.91	0.16	0.08	215.513	0.383333
ENSMUSG00000060183	Cxcl11	chemokine (C-X-C motif) ligand 11 [Source:MGI Symbol;Acc:MGI:1860203]	694.06	9.43892	1.53e-14	1.17e-13	yes	up	4.41	4.58	4.3	0	0	0	4.43	0
ENSMUSG00000018920	Cxcl16	chemokine (C-X-C motif) ligand 16 [Source:MGI Symbol;Acc:MGI:1932682]	7.85303	2.97325	8.48e-235	1.86e-232	yes	up	513.18	528.89	564.79	73.67	89.56	93.22	535.62	85.4833
ENSMUSG00000058427	Cxcl2	chemokine (C-X-C motif) ligand 2 [Source:MGI Symbol;Acc:MGI:1340094]	65.7072	6.03798	3.91e-262	1e-259	yes	up	1023.91	1156.62	1070.34	21.67	19.52	13.16	1083.62	18.1167
ENSMUSG00000029379	Cxcl3	chemokine (C-X-C motif) ligand 3 [Source:MGI Symbol;Acc:MGI:3037818]	91.9624	6.52297	0	0	yes	up	2850.64	2728.51	2722.74	37.23	33.58	36.19	2767.3	35.6667
ENSMUSG00000029371	Cxcl5	chemokine (C-X-C motif) ligand 5 [Source:MGI Symbol;Acc:MGI:1096868]	1928.41	10.9132	8.02e-120	6.25e-118	yes	up	270.59	254.34	234.53	0.31	0.05	0.1	253.153	0.153333
ENSMUSG00000029417	Cxcl9	chemokine (C-X-C motif) ligand 9 [Source:MGI Symbol;Acc:MGI:1352449]	73.3384	6.1965	3.73e-55	1.1e-53	yes	up	10.65	9.55	7.27	0.19	0.18	0.1	9.15667	0.156667
ENSMUSG00000026180	Cxcr2	chemokine (C-X-C motif) receptor 2 [Source:MGI Symbol;Acc:MGI:105303]	0.089937	-3.47494	1.74e-57	5.39e-56	yes	down	1.48	0.96	0.95	13.73	16.09	16.07	1.13	15.2967
ENSMUSG00000050232	Cxcr3	chemokine (C-X-C motif) receptor 3 [Source:MGI Symbol;Acc:MGI:1277207]	3.76658	1.91326	0.00894346	0.0208799	yes	up	0.97	0.58	1.35	0.13	0.41	0.46	0.966667	0.333333
ENSMUSG00000047880	Cxcr5	chemokine (C-X-C motif) receptor 5 [Source:MGI Symbol;Acc:MGI:103567]	3.49831	1.80666	0.000647587	0.00186356	yes	up	0.89	1.15	0.87	0.27	0.45	0.37	0.97	0.363333
ENSMUSG00000048521	Cxcr6	chemokine (C-X-C motif) receptor 6 [Source:MGI Symbol;Acc:MGI:1934582]	4.61995	2.20788	5.17e-31	7.99e-30	yes	up	18.03	16.52	14.79	4.57	4.71	4.17	16.4467	4.48333
ENSMUSG00000024560	Cxxc1	CXXC finger 1 (PHD domain) [Source:MGI Symbol;Acc:MGI:1921572]	2.16475	1.1142	3.69e-17	3.31e-16	yes	up	39.25	43.82	41.31	17.6	24.7	25.61	41.46	22.6367
ENSMUSG00000048796	Cyb561d1	cytochrome b-561 domain containing 1 [Source:MGI Symbol;Acc:MGI:1919273]	2.05627	1.04003	1.63e-12	1.11e-11	yes	up	10.63	9.92	9.93	5.38	6.71	6.33	10.16	6.14
ENSMUSG00000024646	Cyb5a	cytochrome b5 type A (microsomal) [Source:MGI Symbol;Acc:MGI:1926952]	4.45565	2.15564	7.24e-87	3.73e-85	yes	up	500.52	492.49	495.22	137.37	132.36	126.89	496.077	132.207
ENSMUSG00000026456	Cyb5r1	cytochrome b5 reductase 1 [Source:MGI Symbol;Acc:MGI:1919267]	0.17354	-2.52666	5.56e-63	1.96e-61	yes	down	7.41	13.68	10.37	58.5	74.83	74.17	10.4867	69.1667
ENSMUSG00000028621	Cyb5rl	cytochrome b5 reductase-like [Source:MGI Symbol;Acc:MGI:1919657]	0.119219	-3.06832	6.44e-06	2.45e-05	yes	down	0.16	0.26	0.16	0.68	1.39	2.13	0.193333	1.4
ENSMUSG00000015340	Cybb	cytochrome b-245, beta polypeptide [Source:MGI Symbol;Acc:MGI:88574]	5.52487	2.46594	1.54e-137	1.46e-135	yes	up	314.09	315.52	325.64	74.22	69.01	73.48	318.417	72.2367
ENSMUSG00000039294	Cybc1	cytochrome b 245 chaperone 1 [Source:MGI Symbol;Acc:MGI:2384959]	2.81738	1.49436	3.06e-53	8.61e-52	yes	up	129.36	111.4	123.37	48.7	57.59	60.13	121.377	55.4733
ENSMUSG00000024087	Cyp1b1	cytochrome P450, family 1, subfamily b, polypeptide 1 [Source:MGI Symbol;Acc:MGI:88590]	3.86138	1.94912	4.93e-76	2.19e-74	yes	up	71.25	69.37	68.94	24.02	22.1	22.88	69.8533	23
ENSMUSG00000049439	Cyp20a1	cytochrome P450, family 20, subfamily a, polypeptide 1 [Source:MGI Symbol;Acc:MGI:1925201]	0.401936	-1.31496	6.6e-11	4.01e-10	yes	down	5.15	4.37	3.57	12.95	15.11	12.97	4.36333	13.6767
ENSMUSG00000026170	Cyp27a1	cytochrome P450, family 27, subfamily a, polypeptide 1 [Source:MGI Symbol;Acc:MGI:88594]	0.367086	-1.44581	8.6e-06	3.22e-05	yes	down	1.43	3.15	1.08	4.35	5.64	5.32	1.88667	5.10333
ENSMUSG00000040703	Cyp2s1	cytochrome P450, family 2, subfamily s, polypeptide 1 [Source:MGI Symbol;Acc:MGI:1921384]	0.0627791	-3.99357	1.2e-07	5.46e-07	yes	down	0	0.09	0.12	1.13	1.56	1.35	0.07	1.34667
ENSMUSG00000062464	Cyp4f37	cytochrome P450, family 4, subfamily f, polypeptide 37 [Source:MGI Symbol;Acc:MGI:3780112]	0.144338	-2.79248	0.000922064	0.00258689	yes	down	0	0.06	0.25	0.63	0.97	1.09	0.103333	0.896667
ENSMUSG00000046806	Cyren	cell cycle regulator of NHEJ [Source:MGI Symbol;Acc:MGI:1925662]	6.05644	2.59847	3.94e-10	2.25e-09	yes	up	2.11	1.7	1.77	0.68	0.52	0.76	1.86	0.653333
ENSMUSG00000052821	Cysltr1	cysteinyl leukotriene receptor 1 [Source:MGI Symbol;Acc:MGI:1926218]	0.375422	-1.41341	7.93e-13	5.46e-12	yes	down	5.15	4.71	6.4	25.14	16.02	21.24	5.42	20.8
ENSMUSG00000033470	Cysltr2	cysteinyl leukotriene receptor 2 [Source:MGI Symbol;Acc:MGI:1917336]	2.23137	1.15793	5.58e-14	4.13e-13	yes	up	29.53	33.58	26.98	16.96	13.82	15.56	30.03	15.4467
ENSMUSG00000046727	Cystm1	cysteine-rich transmembrane module containing 1 [Source:MGI Symbol;Acc:MGI:1913310]	2.8856	1.52887	4.91e-12	3.22e-11	yes	up	27.37	31.94	29.39	13.83	14.18	12.15	29.5667	13.3867
ENSMUSG00000017132	Cyth1	cytohesin 1 [Source:MGI Symbol;Acc:MGI:1334257]	2.56553	1.35925	1.97e-37	3.7e-36	yes	up	85.55	100.07	85.57	32.53	39.19	47.7	90.3967	39.8067
ENSMUSG00000018008	Cyth4	cytohesin 4 [Source:MGI Symbol;Acc:MGI:2441702]	0.461086	-1.11689	1.87e-18	1.79e-17	yes	down	46.26	51.29	51.86	104.32	150.38	145.14	49.8033	133.28
ENSMUSG00000078700	D030028A08Rik	RIKEN cDNA D030028A08 gene [Source:MGI Symbol;Acc:MGI:2441931]	0.242009	-2.04687	0.00788984	0.018642	yes	down	0.49	0.17	0.03	0.46	0.95	0.89	0.23	0.766667
ENSMUSG00000114853	D030051J21Rik	RIKEN cDNA D030051J21 gene [Source:MGI Symbol;Acc:MGI:2685588]	23.9634	4.58276	0.00129067	0.00352821	yes	up	0.18	0.19	0.49	0	0.05	0	0.286667	0.0166667
ENSMUSG00000115432	D130009I18Rik	RIKEN cDNA D130009I18 gene [Source:MGI Symbol;Acc:MGI:2443663]	3.6388	1.86346	1.74e-12	1.18e-11	yes	up	479.6	503.58	616.83	246.24	209.53	160.44	533.337	205.403
ENSMUSG00000097287	D130017N08Rik	RIKEN cDNA D130017N08 gene [Source:MGI Symbol;Acc:MGI:2443273]	0.290747	-1.78216	0.00289088	0.00744184	yes	down	0.32	0.17	0.33	0.79	1.5	1.32	0.273333	1.20333
ENSMUSG00000079038	D130040H23Rik	RIKEN cDNA D130040H23 gene [Source:MGI Symbol;Acc:MGI:2444324]	2.14965	1.1041	1.25e-09	6.82e-09	yes	up	7.4	6.63	7.01	3.5	3.85	4.11	7.01333	3.82
ENSMUSG00000092627	D130058E05Rik	RIKEN cDNA D130058E05 gene [Source:MGI Symbol;Acc:MGI:2444614]	0.0463425	-4.43152	0.00674797	0.0161958	yes	down	0	0.06	0	0.3	0.54	0.17	0.02	0.336667
ENSMUSG00000029190	D5Ertd579e	DNA segment, Chr 5, ERATO Doi 579, expressed [Source:MGI Symbol;Acc:MGI:1261849]	2.5084	1.32677	4.77e-30	7.2e-29	yes	up	28.81	24.57	28.82	13.58	12.76	13.41	27.4	13.25
ENSMUSG00000052117	D630039A03Rik	RIKEN cDNA D630039A03 gene [Source:MGI Symbol;Acc:MGI:2442889]	0.0699023	-3.83852	7.9e-57	2.41e-55	yes	down	0.66	0.88	0.69	12.11	13.17	15.1	0.743333	13.46
ENSMUSG00000090891	D6Ertd527e	DNA segment, Chr 6, ERATO Doi 527, expressed [Source:MGI Symbol;Acc:MGI:1261919]	26.7608	4.74205	0.00542747	0.0132497	yes	up	7.74	0.15	0.15	0	0	0.04	2.68	0.0133333
ENSMUSG00000030347	D6Wsu163e	DNA segment, Chr 6, Wayne State University 163, expressed [Source:MGI Symbol;Acc:MGI:107893]	0.293024	-1.77091	3.04e-21	3.3e-20	yes	down	9.64	9.56	5.51	38.38	29.3	27.06	8.23667	31.58
ENSMUSG00000052563	D930048N14Rik	RIKEN cDNA D930048N14 gene [Source:MGI Symbol;Acc:MGI:2144709]	0.134283	-2.89665	2.98e-07	1.31e-06	yes	down	0.09	0.32	0.07	1.21	1.73	1.56	0.16	1.5
ENSMUSG00000034574	Daam1	dishevelled associated activator of morphogenesis 1 [Source:MGI Symbol;Acc:MGI:1914596]	2.55354	1.3525	1.11e-17	1.02e-16	yes	up	7.35	6.81	7.8	3.72	3.27	3.77	7.32	3.58667
ENSMUSG00000055639	Dach1	dachshund family transcription factor 1 [Source:MGI Symbol;Acc:MGI:1277991]	3.72592	1.8976	3.66e-31	5.69e-30	yes	up	7.43	7.61	7	2.12	2.49	2.91	7.34667	2.50667
ENSMUSG00000035735	Dagla	diacylglycerol lipase, alpha [Source:MGI Symbol;Acc:MGI:2677061]	0.289941	-1.78617	7.37e-08	3.44e-07	yes	down	0.47	0.37	0.29	1.33	1.72	1.82	0.376667	1.62333
ENSMUSG00000039206	Daglb	diacylglycerol lipase, beta [Source:MGI Symbol;Acc:MGI:2442032]	0.0742629	-3.75122	8.45e-87	4.34e-85	yes	down	1.13	0.99	1.88	14.86	23.42	21.37	1.33333	19.8833
ENSMUSG00000106943	Dancr	differentiation antagonizing non-protein coding RNA [Source:MGI Symbol;Acc:MGI:1917286]	0.0171532	-5.86538	0.000155898	0.000494772	yes	down	0	0	0	1.44	3.66	1.88	0	2.32667
ENSMUSG00000032380	Dapk2	death-associated protein kinase 2 [Source:MGI Symbol;Acc:MGI:1341297]	5.34923	2.41933	1.06e-27	1.5e-26	yes	up	13.86	14.52	14.86	2.66	3.04	4.52	14.4133	3.40667
ENSMUSG00000026356	Dars	aspartyl-tRNA synthetase [Source:MGI Symbol;Acc:MGI:2442544]	0.305403	-1.71121	3.94e-37	7.31e-36	yes	down	21.22	18.39	17.22	81.85	78.73	72.83	18.9433	77.8033
ENSMUSG00000002307	Daxx	Fas death domain-associated protein [Source:MGI Symbol;Acc:MGI:1197015]	5.11597	2.35501	4.99e-87	2.59e-85	yes	up	158.02	146.01	112.54	23.93	23.14	33.63	138.857	26.9
ENSMUSG00000000340	Dbt	dihydrolipoamide branched chain transacylase E2 [Source:MGI Symbol;Acc:MGI:105386]	0.434361	-1.20303	5.99e-09	3.08e-08	yes	down	3.33	2.71	3	9.32	8.03	8.04	3.01333	8.46333
ENSMUSG00000035107	Dcbld2	discoidin, CUB and LCCL domain containing 2 [Source:MGI Symbol;Acc:MGI:1920629]	7.91523	2.98463	1.5e-34	2.55e-33	yes	up	7.06	7.95	4.97	1.05	0.42	1.17	6.66	0.88
ENSMUSG00000026648	Dclre1c	DNA cross-link repair 1C [Source:MGI Symbol;Acc:MGI:2441769]	2.53622	1.34268	1.12e-21	1.24e-20	yes	up	16.37	13.06	14.76	6.96	6.56	12.3	14.73	8.60667
ENSMUSG00000019929	Dcn	decorin [Source:MGI Symbol;Acc:MGI:94872]	95.0023	6.56989	2.22e-16	1.91e-15	yes	up	3.77	4.14	4.78	0.04	0.09	0.04	4.23	0.0566667
ENSMUSG00000021962	Dcp1a	decapping mRNA 1A [Source:MGI Symbol;Acc:MGI:1923151]	2.44799	1.2916	1.18e-23	1.42e-22	yes	up	20.37	19.15	20.26	7.73	12.48	12.03	19.9267	10.7467
ENSMUSG00000024472	Dcp2	decapping mRNA 2 [Source:MGI Symbol;Acc:MGI:1917890]	3.18213	1.66999	5.36e-61	1.8e-59	yes	up	31.53	31.37	33.27	15.49	16.98	11.44	32.0567	14.6367
ENSMUSG00000032040	Dcps	decapping enzyme, scavenger [Source:MGI Symbol;Acc:MGI:1916555]	0.233247	-2.10007	8.9e-15	6.92e-14	yes	down	2.84	6.17	3.47	19.6	24.89	24.31	4.16	22.9333
ENSMUSG00000022303	Dcstamp	dendrocyte expressed seven transmembrane protein [Source:MGI Symbol;Acc:MGI:1923016]	0.434968	-1.20102	7.35e-25	9.26e-24	yes	down	40.94	40.09	30.48	99.93	98.54	108	37.17	102.157
ENSMUSG00000031562	Dctd	dCMP deaminase [Source:MGI Symbol;Acc:MGI:2444529]	0.0293612	-5.08995	2.65e-05	9.37e-05	yes	down	0.04	0.03	0	4.37	0.97	1.48	0.0233333	2.27333
ENSMUSG00000042462	Dctpp1	dCTP pyrophosphatase 1 [Source:MGI Symbol;Acc:MGI:1913672]	0.39516	-1.33949	7.68e-07	3.23e-06	yes	down	8.05	9.6	11.85	26.6	38.51	32.06	9.83333	32.39
ENSMUSG00000048787	Dcun1d3	DCN1, defective in cullin neddylation 1, domain containing 3 (S. cerevisiae) [Source:MGI Symbol;Acc:MGI:2679003]	2.18794	1.12958	2.18e-13	1.56e-12	yes	up	13.23	10.89	11.01	6	5.79	6.49	11.71	6.09333
ENSMUSG00000007039	Ddah2	dimethylarginine dimethylaminohydrolase 2 [Source:MGI Symbol;Acc:MGI:1859016]	0.475443	-1.07266	0.02339	0.0494653	yes	down	1.59	1.44	0.68	2.85	3.16	4.74	1.23667	3.58333
ENSMUSG00000020108	Ddit4	DNA-damage-inducible transcript 4 [Source:MGI Symbol;Acc:MGI:1921997]	3.53361	1.82114	1.17e-34	2.01e-33	yes	up	65.46	64.31	61.9	16.31	25.49	27.45	63.89	23.0833
ENSMUSG00000035842	Ddx11	DEAD/H box helicase 11 [Source:MGI Symbol;Acc:MGI:2443590]	0.36641	-1.44847	3.88e-05	0.000134625	yes	down	0.57	0.72	0.57	1.47	2.63	2.13	0.62	2.07667
ENSMUSG00000001674	Ddx18	DEAD box helicase 18 [Source:MGI Symbol;Acc:MGI:1914192]	0.407584	-1.29483	6.68e-17	5.93e-16	yes	down	11.39	8.41	9.01	29.97	31.33	34.74	9.60333	32.0133
ENSMUSG00000020075	Ddx21	DExD box helicase 21 [Source:MGI Symbol;Acc:MGI:1860494]	0.373784	-1.41972	1.65e-31	2.57e-30	yes	down	7.33	6.96	6.27	22.14	23.21	24.11	6.85333	23.1533
ENSMUSG00000041645	Ddx24	DEAD box helicase 24 [Source:MGI Symbol;Acc:MGI:1351337]	3.58639	1.84253	1.31e-65	4.83e-64	yes	up	133.51	132.89	134.4	33.15	27.93	34.05	133.6	31.71
ENSMUSG00000017999	Ddx27	DEAD box helicase 27 [Source:MGI Symbol;Acc:MGI:2385884]	0.46431	-1.10684	2.54e-09	1.35e-08	yes	down	6.49	5.4	7.88	13.54	19.9	20.11	6.59	17.85
ENSMUSG00000021758	Ddx4	DEAD box helicase 4 [Source:MGI Symbol;Acc:MGI:102670]	0.0616617	-4.01948	7.23e-05	0.0002416	yes	down	0.77	0.2	0.03	8.07	6.17	5.56	0.333333	6.6
ENSMUSG00000040296	Ddx58	DEAD/H box helicase 58 [Source:MGI Symbol;Acc:MGI:2442858]	14.0273	3.81017	0	0	yes	up	141.85	131.75	128.94	11.93	12.24	13.72	134.18	12.63
ENSMUSG00000026404	Ddx59	DEAD box helicase 59 [Source:MGI Symbol;Acc:MGI:1915247]	0.475158	-1.07352	0.00259073	0.00672329	yes	down	9.54	1.07	1.47	2.82	4.5	3.74	4.02667	3.68667
ENSMUSG00000037921	Ddx60	DExD/H box helicase 60 [Source:MGI Symbol;Acc:MGI:2384570]	31.0862	4.9582	4.64e-265	1.23e-262	yes	up	52.85	47.28	39.59	1.94	3.03	1.63	46.5733	2.2
ENSMUSG00000028223	Decr1	2,4-dienoyl CoA reductase 1, mitochondrial [Source:MGI Symbol;Acc:MGI:1914710]	0.339583	-1.55816	7.08e-23	8.24e-22	yes	down	6.11	4.94	4.36	17.34	19.59	17.62	5.13667	18.1833
ENSMUSG00000027901	Dennd2d	DENN/MADD domain containing 2D [Source:MGI Symbol;Acc:MGI:2181193]	0.370652	-1.43186	1.84e-13	1.32e-12	yes	down	3.49	3.68	3.37	11.19	13.06	11.52	3.51333	11.9233
ENSMUSG00000036661	Dennd3	DENN/MADD domain containing 3 [Source:MGI Symbol;Acc:MGI:2146009]	2.1059	1.07443	6.26e-13	4.34e-12	yes	up	12.55	10.62	11.88	5.99	6.37	8.63	11.6833	6.99667
ENSMUSG00000015377	Dennd6b	DENN/MADD domain containing 6B [Source:MGI Symbol;Acc:MGI:1916690]	2.67856	1.42146	6.22e-05	0.000209953	yes	up	3.9	2.93	2.38	0.98	1.57	0.87	3.07	1.14
ENSMUSG00000028175	Depdc1a	DEP domain containing 1a [Source:MGI Symbol;Acc:MGI:1923381]	0.0288177	-5.1169	3.08e-14	2.32e-13	yes	down	0	0.16	0.09	4.92	2.56	2.31	0.0833333	3.26333
ENSMUSG00000021697	Depdc1b	DEP domain containing 1B [Source:MGI Symbol;Acc:MGI:2145425]	0.0293879	-5.08863	4.08e-11	2.51e-10	yes	down	0	0.36	0.19	3.02	2.47	2.31	0.183333	2.6
ENSMUSG00000022419	Deptor	DEP domain containing MTOR-interacting protein [Source:MGI Symbol;Acc:MGI:2146322]	0.154902	-2.69057	2.65e-18	2.51e-17	yes	down	0.17	0.27	0.2	1.61	1.48	2.1	0.213333	1.73
ENSMUSG00000030610	Det1	de-etiolated homolog 1 (Arabidopsis) [Source:MGI Symbol;Acc:MGI:1923625]	0.319404	-1.64655	1.53e-09	8.28e-09	yes	down	1.45	2.51	2.52	6.53	9.64	9.14	2.16	8.43667
ENSMUSG00000028974	Dffa	DNA fragmentation factor, alpha subunit [Source:MGI Symbol;Acc:MGI:1196227]	0.393794	-1.34449	1.45e-11	9.25e-11	yes	down	3.74	3.46	4.83	12.12	13.04	14.13	4.01	13.0967
ENSMUSG00000022555	Dgat1	diacylglycerol O-acyltransferase 1 [Source:MGI Symbol;Acc:MGI:1333825]	4.31074	2.10794	1.91e-54	5.56e-53	yes	up	66.51	59.25	60.55	16.21	17.16	15.59	62.1033	16.32
ENSMUSG00000030747	Dgat2	diacylglycerol O-acyltransferase 2 [Source:MGI Symbol;Acc:MGI:1915050]	6.42809	2.68439	2.16e-14	1.64e-13	yes	up	4.33	2.94	4.19	1.29	0.93	0.77	3.82	0.996667
ENSMUSG00000022861	Dgkg	diacylglycerol kinase, gamma [Source:MGI Symbol;Acc:MGI:105060]	0.171613	-2.54277	1.36e-10	8.07e-10	yes	down	0.39	0.28	0.38	1.81	3.21	2.42	0.35	2.48
ENSMUSG00000034731	Dgkh	diacylglycerol kinase, eta [Source:MGI Symbol;Acc:MGI:2444188]	6.11582	2.61255	8.4e-42	1.78e-40	yes	up	2.05	1.99	31.53	0.35	0.36	0.49	11.8567	0.4
ENSMUSG00000034926	Dhcr24	24-dehydrocholesterol reductase [Source:MGI Symbol;Acc:MGI:1922004]	0.306817	-1.70455	2.17e-13	1.55e-12	yes	down	1.21	1.7	1.29	4.86	6.73	5.74	1.4	5.77667
ENSMUSG00000058454	Dhcr7	7-dehydrocholesterol reductase [Source:MGI Symbol;Acc:MGI:1298378]	0.135017	-2.88878	2.1e-65	7.69e-64	yes	down	3.21	4.77	4.17	24.51	31.76	34.38	4.05	30.2167
ENSMUSG00000011382	Dhdh	dihydrodiol dehydrogenase (dimeric) [Source:MGI Symbol;Acc:MGI:1919005]	0.310661	-1.68659	1.39e-24	1.73e-23	yes	down	2.41	1.96	2.13	7.33	9.31	10.06	2.16667	8.9
ENSMUSG00000031730	Dhodh	dihydroorotate dehydrogenase [Source:MGI Symbol;Acc:MGI:1928378]	0.282427	-1.82405	1.14e-08	5.73e-08	yes	down	1.28	2.2	1.31	4.53	7.07	7.84	1.59667	6.48
ENSMUSG00000020834	Dhrs13	dehydrogenase/reductase (SDR family) member 13 [Source:MGI Symbol;Acc:MGI:1917701]	0.321911	-1.63526	2.95e-05	0.000103889	yes	down	1.5	0.56	1.5	4.33	4.68	4.93	1.18667	4.64667
ENSMUSG00000018425	Dhx40	DEAH (Asp-Glu-Ala-His) box polypeptide 40 [Source:MGI Symbol;Acc:MGI:1914737]	2.0496	1.03534	8.15e-12	5.28e-11	yes	up	16.41	15.57	14.77	10.96	8.61	9.57	15.5833	9.71333
ENSMUSG00000017830	Dhx58	DEXH (Asp-Glu-X-His) box polypeptide 58 [Source:MGI Symbol;Acc:MGI:1931560]	11.9277	3.57624	1.9e-180	2.56e-178	yes	up	62.01	68.17	61.43	5.81	6.59	7.13	63.87	6.51
ENSMUSG00000022021	Diaph3	diaphanous related formin 3 [Source:MGI Symbol;Acc:MGI:1927222]	0.119621	-3.06346	3.54e-43	7.83e-42	yes	down	1.01	0.66	1.15	6.97	7.84	7.87	0.94	7.56
ENSMUSG00000021692	Dimt1	DIM1 dimethyladenosine transferase 1-like (S. cerevisiae) [Source:MGI Symbol;Acc:MGI:1913504]	0.416897	-1.26224	8.18e-07	3.43e-06	yes	down	4.79	5.71	5.65	12.35	8.82	8.5	5.38333	9.89
ENSMUSG00000007682	Dio2	deiodinase, iodothyronine, type II [Source:MGI Symbol;Acc:MGI:1338833]	4.91337	2.29671	1.03e-16	9.01e-16	yes	up	3.1	3.29	4.47	1.26	0.72	0.75	3.62	0.91
ENSMUSG00000048264	Dip2c	disco interacting protein 2 homolog C [Source:MGI Symbol;Acc:MGI:1920179]	0.272297	-1.87675	7.94e-33	1.28e-31	yes	down	2.79	2	2.49	9.32	10.93	13.3	2.42667	11.1833
ENSMUSG00000036186	Dipk1b	divergent protein kinase domain 1B [Source:MGI Symbol;Acc:MGI:1927576]	0.044807	-4.48013	0.000497427	0.0014619	yes	down	0.05	0	0.05	0.88	0.93	1.18	0.0333333	0.996667
ENSMUSG00000047842	Diras2	DIRAS family, GTP-binding RAS-like 2 [Source:MGI Symbol;Acc:MGI:1915453]	3.3705	1.75296	1.24e-14	9.55e-14	yes	up	4.88	4.74	5.4	2.21	1.47	2	5.00667	1.89333
ENSMUSG00000033166	Dis3	DIS3 homolog, exosome endoribonuclease and 3'-5' exoribonuclease [Source:MGI Symbol;Acc:MGI:1919912]	0.430656	-1.21539	1.75e-08	8.66e-08	yes	down	2.87	2.53	2.46	4.96	8.56	5.26	2.62	6.26
ENSMUSG00000032064	Dixdc1	DIX domain containing 1 [Source:MGI Symbol;Acc:MGI:2679721]	0.435371	-1.19968	2.7e-06	1.07e-05	yes	down	0.8	1.27	1.19	2.57	3.6	3.57	1.08667	3.24667
ENSMUSG00000031403	Dkc1	dyskeratosis congenita 1, dyskerin [Source:MGI Symbol;Acc:MGI:1861727]	0.127592	-2.97039	2.13e-17	1.94e-16	yes	down	0.49	1.96	1.13	6.04	12.41	8.34	1.19333	8.93
ENSMUSG00000030792	Dkkl1	dickkopf-like 1 [Source:MGI Symbol;Acc:MGI:1354963]	0.267301	-1.90347	0.0210553	0.0450981	yes	down	1.41	0.71	0.19	2.19	2.5	3.16	0.77	2.61667
ENSMUSG00000000168	Dlat	dihydrolipoamide S-acetyltransferase (E2 component of pyruvate dehydrogenase complex) [Source:MGI Symbol;Acc:MGI:2385311]	0.42752	-1.22594	1.26e-19	1.27e-18	yes	down	17.75	13.72	11.01	41.4	34.56	30.61	14.16	35.5233
ENSMUSG00000031523	Dlc1	deleted in liver cancer 1 [Source:MGI Symbol;Acc:MGI:1354949]	5.97873	2.57984	0.000695432	0.0019915	yes	up	0.99	0.25	0.24	0.01	0.07	0.09	0.493333	0.0566667
ENSMUSG00000097589	Dleu2	deleted in lymphocytic leukemia, 2 [Source:MGI Symbol;Acc:MGI:1934030]	3.60801	1.85121	7.22e-17	6.4e-16	yes	up	31.6	47.46	28.36	14.48	6.18	16.06	35.8067	12.24
ENSMUSG00000052572	Dlg2	discs large MAGUK scaffold protein 2 [Source:MGI Symbol;Acc:MGI:1344351]	0.0866287	-3.52901	0.00107726	0.00298737	yes	down	0	0.05	0.03	0.5	0.24	0.62	0.0266667	0.453333
ENSMUSG00000000881	Dlg3	discs large MAGUK scaffold protein 3 [Source:MGI Symbol;Acc:MGI:1888986]	0.245884	-2.02395	3.26e-12	2.17e-11	yes	down	0.84	0.74	1.03	3.64	3.78	4.55	0.87	3.99
ENSMUSG00000037544	Dlgap5	DLG associated protein 5 [Source:MGI Symbol;Acc:MGI:2183453]	0.186875	-2.41985	1.6e-23	1.91e-22	yes	down	1.56	1.1	2.84	9.28	11.62	11.69	1.83333	10.8633
ENSMUSG00000047428	Dlk2	delta like non-canonical Notch ligand 2 [Source:MGI Symbol;Acc:MGI:2146838]	0.0382693	-4.70767	0.00239846	0.00625907	yes	down	0	0	0.07	0.76	0.62	1	0.0233333	0.793333
ENSMUSG00000060962	Dmkn	dermokine [Source:MGI Symbol;Acc:MGI:1920962]	83.3561	6.38122	5.47e-05	0.000185993	yes	up	1.09	3.55	1.3	0	0	0	1.98	0
ENSMUSG00000030409	Dmpk	dystrophia myotonica-protein kinase [Source:MGI Symbol;Acc:MGI:94906]	0.0929591	-3.42726	0.00136068	0.00370354	yes	down	0.29	0.23	0.27	0.61	0.8	2.1	0.263333	1.17
ENSMUSG00000047143	Dmrta2	doublesex and mab-3 related transcription factor like family A2 [Source:MGI Symbol;Acc:MGI:2653629]	0.226844	-2.14023	0.00493315	0.0121274	yes	down	0.19	0.19	0.03	0.4	0.92	0.95	0.136667	0.756667
ENSMUSG00000022099	Dmtn	dematin actin binding protein [Source:MGI Symbol;Acc:MGI:99670]	3.2451	1.69827	0.00419526	0.01046	yes	up	1.08	0.55	1.57	0.53	0.4	0.24	1.06667	0.39
ENSMUSG00000036875	Dna2	DNA replication helicase/nuclease 2 [Source:MGI Symbol;Acc:MGI:2443732]	0.226761	-2.14075	1.71e-18	1.64e-17	yes	down	0.97	1.25	1.25	5.52	8.44	6.89	1.15667	6.95
ENSMUSG00000038011	Dnah10	dynein, axonemal, heavy chain 10 [Source:MGI Symbol;Acc:MGI:1860299]	35.0085	5.12963	1.81e-13	1.3e-12	yes	up	0.49	0.33	0.86	0.01	0.25	0.05	0.56	0.103333
ENSMUSG00000096141	Dnah7a	dynein, axonemal, heavy chain 7A [Source:MGI Symbol;Acc:MGI:2685838]	2.84224	1.50703	0.0068493	0.016414	yes	up	42.6	25.45	16.98	18.97	9.22	10.65	28.3433	12.9467
ENSMUSG00000033826	Dnah8	dynein, axonemal, heavy chain 8 [Source:MGI Symbol;Acc:MGI:107714]	0.18437	-2.43933	0.00016548	0.00052327	yes	down	0.04	0.01	0.07	0.14	0.85	2.15	0.04	1.04667
ENSMUSG00000035126	Dnai4	dynein axonemal intermediate chain 4 [Source:MGI Symbol;Acc:MGI:2385328]	4.39749	2.13668	0.000700043	0.00200345	yes	up	1	0.33	0.76	0.11	0.26	0.28	0.696667	0.216667
ENSMUSG00000028410	Dnaja1	DnaJ heat shock protein family (Hsp40) member A1 [Source:MGI Symbol;Acc:MGI:1270129]	2.46087	1.29917	7.31e-20	7.47e-19	yes	up	115.38	111.54	129.11	65.19	53.64	47	118.677	55.2767
ENSMUSG00000004069	Dnaja3	DnaJ heat shock protein family (Hsp40) member A3 [Source:MGI Symbol;Acc:MGI:1933786]	0.435172	-1.20034	2.61e-18	2.48e-17	yes	down	10.62	10.52	9.45	25.03	32.65	31.25	10.1967	29.6433
ENSMUSG00000005483	Dnajb1	DnaJ heat shock protein family (Hsp40) member B1 [Source:MGI Symbol;Acc:MGI:1931874]	2.04629	1.03301	1.26e-14	9.69e-14	yes	up	22.1	25.47	26.68	13.37	15.89	16.61	24.75	15.29
ENSMUSG00000026203	Dnajb2	DnaJ heat shock protein family (Hsp40) member B2 [Source:MGI Symbol;Acc:MGI:1928739]	3.81329	1.93104	1.28e-25	1.66e-24	yes	up	16.23	17.58	17.11	3.59	6.42	7.41	16.9733	5.80667
ENSMUSG00000028035	Dnajb4	DnaJ heat shock protein family (Hsp40) member B4 [Source:MGI Symbol;Acc:MGI:1914285]	3.66528	1.87392	9.97e-28	1.41e-26	yes	up	28.05	21.52	21.89	8.87	7.96	7.26	23.82	8.03
ENSMUSG00000036052	Dnajb5	DnaJ heat shock protein family (Hsp40) member B5 [Source:MGI Symbol;Acc:MGI:1930018]	0.321495	-1.63713	2.91e-06	1.15e-05	yes	down	0.96	0.74	0.78	2.73	2.89	5.17	0.826667	3.59667
ENSMUSG00000014905	Dnajb9	DnaJ heat shock protein family (Hsp40) member B9 [Source:MGI Symbol;Acc:MGI:1351618]	4.10117	2.03604	1.82e-35	3.18e-34	yes	up	72.94	68.65	70.42	26.61	18.8	18.93	70.67	21.4467
ENSMUSG00000022013	Dnajc15	DnaJ heat shock protein family (Hsp40) member C15 [Source:MGI Symbol;Acc:MGI:1913398]	0.315724	-1.66326	1.1e-24	1.38e-23	yes	down	9.74	10.43	8.34	37.99	24.19	27.92	9.50333	30.0333
ENSMUSG00000034278	Dnajc17	DnaJ heat shock protein family (Hsp40) member C17 [Source:MGI Symbol;Acc:MGI:1916658]	0.386116	-1.37289	0.000645458	0.00185802	yes	down	2.03	2.41	7.22	8.95	11.99	11.13	3.88667	10.69
ENSMUSG00000028528	Dnajc6	DnaJ heat shock protein family (Hsp40) member C6 [Source:MGI Symbol;Acc:MGI:1919935]	0.116671	-3.09948	0.0236529	0.0499519	yes	down	0.05	0	0.02	0.13	0.24	0.2	0.0233333	0.19
ENSMUSG00000025279	Dnase1l3	deoxyribonuclease 1-like 3 [Source:MGI Symbol;Acc:MGI:1314633]	17.7873	4.15278	9.69e-24	1.17e-22	yes	up	2.2	1.94	2	0.1	0.26	0.07	2.04667	0.143333
ENSMUSG00000003812	Dnase2a	deoxyribonuclease II alpha [Source:MGI Symbol;Acc:MGI:1329019]	0.294229	-1.76499	7.94e-43	1.75e-41	yes	down	18.09	18.3	19.94	74.83	71.89	77.58	18.7767	74.7667
ENSMUSG00000000730	Dnmt3l	DNA (cytosine-5-)-methyltransferase 3-like [Source:MGI Symbol;Acc:MGI:1859287]	5.55576	2.47398	1.38e-39	2.76e-38	yes	up	36.78	52.23	51.2	12.71	8.4	13.73	46.7367	11.6133
ENSMUSG00000040658	Dnph1	2'-deoxynucleoside 5'-phosphate N-hydrolase 1 [Source:MGI Symbol;Acc:MGI:3039376]	0.186438	-2.42323	0.0022409	0.00588239	yes	down	0.15	0.46	0.24	1.9	2.61	1.31	0.283333	1.94
ENSMUSG00000024871	Doc2g	double C2, gamma [Source:MGI Symbol;Acc:MGI:1926250]	0.219038	-2.19075	0.000158883	0.000503544	yes	down	0.48	0.41	0.37	2.39	3.12	2.54	0.42	2.68333
ENSMUSG00000058325	Dock1	dedicator of cytokinesis 1 [Source:MGI Symbol;Acc:MGI:2429765]	0.292125	-1.77534	4.26e-33	6.94e-32	yes	down	4.33	2.99	3.85	10.5	14.49	17.04	3.72333	14.01
ENSMUSG00000020143	Dock2	dedicator of cyto-kinesis 2 [Source:MGI Symbol;Acc:MGI:2149010]	0.347035	-1.52685	1.41e-39	2.82e-38	yes	down	21.65	20.28	22.96	64.4	87.25	93.23	21.63	81.6267
ENSMUSG00000078440	Dohh	deoxyhypusine hydroxylase/monooxygenase [Source:MGI Symbol;Acc:MGI:1915964]	0.430801	-1.21491	1.96e-08	9.65e-08	yes	down	11.06	9.04	10.56	21.03	36.73	28.84	10.22	28.8667
ENSMUSG00000022102	Dok2	docking protein 2 [Source:MGI Symbol;Acc:MGI:1332623]	0.205473	-2.28298	3.02e-75	1.33e-73	yes	down	19.78	19.59	20.09	118.68	128.6	125.06	19.82	124.113
ENSMUSG00000035711	Dok3	docking protein 3 [Source:MGI Symbol;Acc:MGI:1351490]	3.55961	1.83172	6.98e-16	5.83e-15	yes	up	18.29	17.14	18.23	3.85	8.54	6.86	17.8867	6.41667
ENSMUSG00000044716	Dok7	docking protein 7 [Source:MGI Symbol;Acc:MGI:3584043]	2.77172	1.47078	0.000116232	0.000376152	yes	up	1.42	3.47	3.86	1.38	1.28	1.71	2.91667	1.45667
ENSMUSG00000026856	Dolpp1	dolichyl pyrophosphate phosphatase 1 [Source:MGI Symbol;Acc:MGI:1914093]	0.486266	-1.04018	3.78e-08	1.81e-07	yes	down	9.47	6.23	7.75	15.71	23.64	21.92	7.81667	20.4233
ENSMUSG00000022946	Dop1b	DOP1 leucine zipper like protein B [Source:MGI Symbol;Acc:MGI:1917278]	2.16001	1.11104	1.71e-14	1.31e-13	yes	up	49.46	32.04	38.09	22.15	24.38	26.91	39.8633	24.48
ENSMUSG00000053687	Dpep2	dipeptidase 2 [Source:MGI Symbol;Acc:MGI:2442042]	0.306786	-1.70469	9.14e-35	1.57e-33	yes	down	21.44	16.09	20.8	72.84	83.4	83.22	19.4433	79.82
ENSMUSG00000031898	Dpep3	dipeptidase 3 [Source:MGI Symbol;Acc:MGI:1919104]	0.161255	-2.63258	0.000104585	0.000340636	yes	down	0.2	0.1	0.41	1.66	2.23	1.63	0.236667	1.84
ENSMUSG00000078789	Dph1	diphthamide biosynthesis 1 [Source:MGI Symbol;Acc:MGI:2151233]	0.457932	-1.12679	7.51e-06	2.83e-05	yes	down	5.18	3.57	4.25	9.84	8.66	10.88	4.33333	9.79333
ENSMUSG00000057147	Dph6	diphthamine biosynthesis 6 [Source:MGI Symbol;Acc:MGI:1913882]	0.309699	-1.69106	1.16e-12	7.93e-12	yes	down	1.99	2.47	2.38	10.37	9.18	7.79	2.28	9.11333
ENSMUSG00000042737	Dpm3	dolichyl-phosphate mannosyltransferase polypeptide 3 [Source:MGI Symbol;Acc:MGI:1915813]	0.494445	-1.01612	0.00103395	0.00287645	yes	down	18.07	24.46	24.14	54.43	63.06	68.47	22.2233	61.9867
ENSMUSG00000035000	Dpp4	dipeptidylpeptidase 4 [Source:MGI Symbol;Acc:MGI:94919]	0.430421	-1.21618	4.7e-08	2.23e-07	yes	down	1.78	1.02	1.17	3.18	3.8	3.41	1.32333	3.46333
ENSMUSG00000026958	Dpp7	dipeptidylpeptidase 7 [Source:MGI Symbol;Acc:MGI:1933213]	0.371484	-1.42863	2.13e-16	1.84e-15	yes	down	10.28	11.88	14.81	33.46	37.53	39.13	12.3233	36.7067
ENSMUSG00000022304	Dpys	dihydropyrimidinase [Source:MGI Symbol;Acc:MGI:1928679]	5.73981	2.521	1.79e-06	7.25e-06	yes	up	15.85	6.13	4.22	1.68	6.34	1.78	8.73333	3.26667
ENSMUSG00000029168	Dpysl5	dihydropyrimidinase-like 5 [Source:MGI Symbol;Acc:MGI:1929772]	7.70556	2.9459	0.00328399	0.00836642	yes	up	0.24	0.07	0.28	0.48	0.03	0.03	0.196667	0.18
ENSMUSG00000009145	Dqx1	DEAQ RNA-dependent ATPase [Source:MGI Symbol;Acc:MGI:2136388]	0.469369	-1.09121	0.00924092	0.0215138	yes	down	0.86	1.06	0.41	2.18	1.7	1.23	0.776667	1.70333
ENSMUSG00000022422	Dscc1	DNA replication and sister chromatid cohesion 1 [Source:MGI Symbol;Acc:MGI:1919357]	0.17661	-2.50136	7.36e-05	0.000245339	yes	down	0.31	0.34	0.19	2.55	2.08	2.16	0.28	2.26333
ENSMUSG00000039497	Dse	dermatan sulfate epimerase [Source:MGI Symbol;Acc:MGI:2443455]	0.35219	-1.50558	3.63e-38	6.99e-37	yes	down	9.61	8.86	10.58	29.61	31.85	30.6	9.68333	30.6867
ENSMUSG00000026131	Dst	dystonin [Source:MGI Symbol;Acc:MGI:104627]	8.08247	3.0148	3.54e-99	2.15e-97	yes	up	12.49	11.79	13.46	2.09	1.98	2.27	12.58	2.11333
ENSMUSG00000027430	Dtd1	D-tyrosyl-tRNA deacylase 1 [Source:MGI Symbol;Acc:MGI:1913294]	0.115442	-3.11476	5.88e-06	2.25e-05	yes	down	0.13	0.27	0.54	4.1	4.33	1.86	0.313333	3.43
ENSMUSG00000037474	Dtl	denticleless E3 ubiquitin protein ligase [Source:MGI Symbol;Acc:MGI:1924093]	0.0701421	-3.83358	1.61e-33	2.65e-32	yes	down	0.47	0.22	0.2	5.31	5.57	4.93	0.296667	5.27
ENSMUSG00000071454	Dtnb	dystrobrevin, beta [Source:MGI Symbol;Acc:MGI:1203728]	3.90589	1.96565	1.1e-35	1.95e-34	yes	up	17.37	22.72	25.62	5.53	8.42	6.73	21.9033	6.89333
ENSMUSG00000023330	Dtwd1	DTW domain containing 1 [Source:MGI Symbol;Acc:MGI:1916435]	2.00705	1.00507	3.79e-05	0.000131703	yes	up	10.96	9.46	8.48	5.76	5.7	6.75	9.63333	6.07
ENSMUSG00000024505	Dtwd2	DTW domain containing 2 [Source:MGI Symbol;Acc:MGI:1916107]	0.361337	-1.46858	0.001617	0.00435049	yes	down	0.43	0.77	0.73	1.58	2.07	1.83	0.643333	1.82667
ENSMUSG00000004947	Dtx2	deltex 2, E3 ubiquitin ligase [Source:MGI Symbol;Acc:MGI:1921448]	4.63234	2.21174	2.39e-34	4.03e-33	yes	up	18.94	22.9	28.95	4.54	7.09	6.79	23.5967	6.14
ENSMUSG00000049502	Dtx3l	deltex 3-like, E3 ubiquitin ligase [Source:MGI Symbol;Acc:MGI:2656973]	5.08928	2.34746	1.99e-133	1.81e-131	yes	up	79.03	73.41	79.11	18.07	18.47	20.46	77.1833	19
ENSMUSG00000039982	Dtx4	deltex 4, E3 ubiquitin ligase [Source:MGI Symbol;Acc:MGI:2672905]	3.7388	1.90257	3.9e-40	7.91e-39	yes	up	26.55	25.39	33.19	7.53	10.09	11.18	28.3767	9.6
ENSMUSG00000026281	Dtymk	deoxythymidylate kinase [Source:MGI Symbol;Acc:MGI:108396]	0.423117	-1.24087	2.54e-10	1.47e-09	yes	down	7.91	9.75	8.96	32.51	33.33	31.21	8.87333	32.35
ENSMUSG00000020648	Dus4l	dihydrouridine synthase 4-like (S. cerevisiae) [Source:MGI Symbol;Acc:MGI:1919166]	0.084385	-3.56687	4.79e-12	3.15e-11	yes	down	0.52	0.14	0.24	4.74	5.19	3.46	0.3	4.46333
ENSMUSG00000024190	Dusp1	dual specificity phosphatase 1 [Source:MGI Symbol;Acc:MGI:105120]	6.51373	2.70348	5.92e-119	4.55e-117	yes	up	264.6	250.2	248.06	45.44	60.16	45.15	254.287	50.25
ENSMUSG00000021768	Dusp13	dual specificity phosphatase 13 [Source:MGI Symbol;Acc:MGI:1351599]	3.5787	1.83944	0.00152217	0.00411174	yes	up	1.09	2.41	4.52	1.64	0.83	1.08	2.67333	1.18333
ENSMUSG00000018648	Dusp14	dual specificity phosphatase 14 [Source:MGI Symbol;Acc:MGI:1927168]	13.3744	3.7414	2.53e-11	1.58e-10	yes	up	2.7	5.15	6.09	0.74	0.31	0.4	4.64667	0.483333
ENSMUSG00000030203	Dusp16	dual specificity phosphatase 16 [Source:MGI Symbol;Acc:MGI:1917936]	5.86826	2.55293	5.56e-75	2.43e-73	yes	up	31.85	24.15	23.72	6.26	5.82	5.26	26.5733	5.78
ENSMUSG00000027368	Dusp2	dual specificity phosphatase 2 [Source:MGI Symbol;Acc:MGI:101911]	2.72428	1.44587	1.38e-09	7.5e-09	yes	up	9.99	9.1	9.43	3.66	5.15	4.21	9.50667	4.34
ENSMUSG00000026544	Dusp23	dual specificity phosphatase 23 [Source:MGI Symbol;Acc:MGI:1915690]	0.339416	-1.55887	3.33e-13	2.35e-12	yes	down	4.85	5.5	5.26	19.43	17.76	20.98	5.20333	19.39
ENSMUSG00000047067	Dusp28	dual specificity phosphatase 28 [Source:MGI Symbol;Acc:MGI:1914696]	2.79008	1.4803	1.91e-10	1.12e-09	yes	up	17.78	23.39	19.9	10.04	6.75	10.89	20.3567	9.22667
ENSMUSG00000034765	Dusp5	dual specificity phosphatase 5 [Source:MGI Symbol;Acc:MGI:2685183]	2.52603	1.33687	8.12e-34	1.35e-32	yes	up	89.05	95	89.44	37.89	47.55	51.99	91.1633	45.81
ENSMUSG00000037887	Dusp8	dual specificity phosphatase 8 [Source:MGI Symbol;Acc:MGI:106626]	27.4199	4.77715	1.96e-12	1.32e-11	yes	up	0.72	0.77	1.02	0.21	0.04	0.01	0.836667	0.0866667
ENSMUSG00000031383	Dusp9	dual specificity phosphatase 9 [Source:MGI Symbol;Acc:MGI:2387107]	0.212866	-2.23198	0.00128721	0.0035198	yes	down	0.32	0.12	0.06	0.82	0.86	1.24	0.166667	0.973333
ENSMUSG00000027203	Dut	deoxyuridine triphosphatase [Source:MGI Symbol;Acc:MGI:1346051]	0.13085	-2.93402	3.84e-68	1.48e-66	yes	down	6.88	7.1	6.72	60.18	68.61	71.04	6.9	66.61
ENSMUSG00000039715	Dync2i2	dynein 2 intermediate chain 2 [Source:MGI Symbol;Acc:MGI:1919070]	0.457077	-1.12949	0.00484241	0.0119252	yes	down	0.74	2.03	1.52	3.48	3.61	3.3	1.43	3.46333
ENSMUSG00000096255	Dynlt1b	dynein light chain Tctex-type 1B [Source:MGI Symbol;Acc:MGI:98643]	4.55535	2.18756	6.64e-61	2.23e-59	yes	up	139.84	141.88	156.53	38.31	41.19	43.74	146.083	41.08
ENSMUSG00000000579	Dynlt1c	dynein light chain Tctex-type 1C [Source:MGI Symbol;Acc:MGI:3807476]	2.91498	1.54348	1.27e-09	6.9e-09	yes	up	12.5	7.53	4.57	1.69	5.81	4.99	8.2	4.16333
ENSMUSG00000095677	Dynlt1f	dynein light chain Tctex-type 1F [Source:MGI Symbol;Acc:MGI:3780996]	2.2903	1.19554	5.97e-12	3.9e-11	yes	up	49.95	65.74	70.3	28.88	39.44	33.59	61.9967	33.97
ENSMUSG00000014075	Dynlt2b	dynein light chain Tctex-type 2B [Source:MGI Symbol;Acc:MGI:1913311]	2.00641	1.00462	0.000254298	0.000781755	yes	up	21.89	30.93	26.45	22.47	13.15	14.08	26.4233	16.5667
ENSMUSG00000016526	Dyrk3	dual-specificity tyrosine-(Y)-phosphorylation regulated kinase 3 [Source:MGI Symbol;Acc:MGI:1330300]	0.295046	-1.76099	0.00141743	0.00384932	yes	down	0.85	0.07	0.53	1.72	1.39	1.72	0.483333	1.61
ENSMUSG00000037259	Dzank1	double zinc ribbon and ankyrin repeat domains 1 [Source:MGI Symbol;Acc:MGI:2139080]	11.7974	3.56039	0.0131555	0.029624	yes	up	0.04	0.19	0.06	0	0.04	0.02	0.0966667	0.02
ENSMUSG00000097327	E030030I06Rik	RIKEN cDNA E030030I06 gene [Source:MGI Symbol;Acc:MGI:2442914]	5.08281	2.34563	0.00613063	0.0148372	yes	up	1.54	4.73	3.11	0.14	0.35	1.63	3.12667	0.706667
ENSMUSG00000096957	E230013L22Rik	RIKEN cDNA E230013L22 gene [Source:MGI Symbol;Acc:MGI:2142601]	4.37485	2.12923	6.95e-05	0.000232784	yes	up	1.47	2.02	1.32	0.39	0.6	0.43	1.60333	0.473333
ENSMUSG00000051832	E230016K23Rik	RIKEN cDNA E230016K23 gene [Source:MGI Symbol;Acc:MGI:3041204]	0.00595075	-7.39271	8.48e-10	4.71e-09	yes	down	0.23	0	0	16.21	19.02	15.3	0.0766667	16.8433
ENSMUSG00000087231	E230016M11Rik	RIKEN cDNA E230016M11 gene [Source:MGI Symbol;Acc:MGI:2443524]	0.23668	-2.07899	0.00611714	0.0148065	yes	down	0.15	0.16	0.4	1.79	0.96	0.99	0.236667	1.24667
ENSMUSG00000044719	E230025N22Rik	Riken cDNA E230025N22 gene [Source:MGI Symbol;Acc:MGI:3687212]	60.1558	5.91063	0.00035333	0.00106255	yes	up	0.41	0.28	0.29	0	0	0	0.326667	0
ENSMUSG00000109251	E230032D23Rik	RIKEN cDNA E230032D23 gene [Source:MGI Symbol;Acc:MGI:3041205]	2.57083	1.36224	0.00599154	0.0145179	yes	up	16.31	10.23	9.48	5.87	4.2	5.86	12.0067	5.31
ENSMUSG00000018983	E2f2	E2F transcription factor 2 [Source:MGI Symbol;Acc:MGI:1096341]	0.047146	-4.40672	1.06e-11	6.81e-11	yes	down	0.08	0.51	0.28	5.97	9.61	8.82	0.29	8.13333
ENSMUSG00000027552	E2f5	E2F transcription factor 5 [Source:MGI Symbol;Acc:MGI:105091]	2.54813	1.34944	2.94e-12	1.96e-11	yes	up	17.78	13.7	14.54	8.07	7.19	7.1	15.34	7.45333
ENSMUSG00000020185	E2f7	E2F transcription factor 7 [Source:MGI Symbol;Acc:MGI:1289147]	0.0570618	-4.13133	1.52e-11	9.68e-11	yes	down	0.04	0.13	0.11	1.36	1.23	1.37	0.0933333	1.32
ENSMUSG00000046179	E2f8	E2F transcription factor 8 [Source:MGI Symbol;Acc:MGI:1922038]	0.14849	-2.75156	5.85e-32	9.22e-31	yes	down	1.14	1.16	1.9	8.81	13.89	12.61	1.4	11.77
ENSMUSG00000073538	E330020D12Rik	Riken cDNA E330020D12 gene [Source:MGI Symbol;Acc:MGI:3761270]	0.249428	-2.0033	6.64e-06	2.52e-05	yes	down	1.61	2.67	0.8	5.92	5.79	4.72	1.69333	5.47667
ENSMUSG00000090069	E430024P14Rik	RIKEN cDNA E430024P14 gene [Source:MGI Symbol;Acc:MGI:2445079]	0.321078	-1.639	0.00062825	0.00181185	yes	down	0.43	0.32	0.52	1.51	1.94	1.33	0.423333	1.59333
ENSMUSG00000021890	Eaf1	ELL associated factor 1 [Source:MGI Symbol;Acc:MGI:1921677]	4.72599	2.24062	8.34e-101	5.15e-99	yes	up	103.45	90.75	107.03	22.21	28.8	28.52	100.41	26.51
ENSMUSG00000072601	Ear1	eosinophil-associated, ribonuclease A family, member 1 [Source:MGI Symbol;Acc:MGI:108021]	2.83138	1.50151	0.00775305	0.0183497	yes	up	5.29	5.67	4.79	2.1	3.99	1.25	5.25	2.44667
ENSMUSG00000090166	Ear10	eosinophil-associated, ribonuclease A family, member 10 [Source:MGI Symbol;Acc:MGI:1890464]	0.0579297	-4.10955	0.0178757	0.0389743	yes	down	0.17	0	0	0.61	3.25	1.01	0.0566667	1.62333
ENSMUSG00000072596	Ear2	eosinophil-associated, ribonuclease A family, member 2 [Source:MGI Symbol;Acc:MGI:108020]	0.475763	-1.07168	1.93e-15	1.56e-14	yes	down	347.99	399.42	348.58	1069.15	903.62	976.47	365.33	983.08
ENSMUSG00000072599	Ear-ps2	eosinophil-associated, ribonuclease A family, pseudogene 2 [Source:MGI Symbol;Acc:MGI:1890466]	0.0778445	-3.68326	0.000610236	0.0017622	yes	down	0	0.35	2.05	20.49	7.31	6.07	0.8	11.29
ENSMUSG00000030871	Ears2	glutamyl-tRNA synthetase 2, mitochondrial [Source:MGI Symbol;Acc:MGI:1914667]	0.445017	-1.16807	0.000114945	0.000372382	yes	down	1.09	1.38	1.72	3.56	4.28	5.24	1.39667	4.36
ENSMUSG00000003206	Ebi3	Epstein-Barr virus induced gene 3 [Source:MGI Symbol;Acc:MGI:1354171]	2.09488	1.06686	7.19e-13	4.96e-12	yes	up	74.16	69.83	83.11	34.94	47.84	56.05	75.7	46.2767
ENSMUSG00000021928	Ebpl	emopamil binding protein-like [Source:MGI Symbol;Acc:MGI:1915427]	0.481174	-1.05537	0.000290204	0.000884386	yes	down	0.75	0.61	0.68	2.29	1.34	1.2	0.68	1.61
ENSMUSG00000053898	Ech1	enoyl coenzyme A hydratase 1, peroxisomal [Source:MGI Symbol;Acc:MGI:1858208]	0.352727	-1.50337	1.88e-37	3.53e-36	yes	down	41.25	44.71	44.11	144.79	158.86	157.72	43.3567	153.79
ENSMUSG00000019883	Echdc1	enoyl Coenzyme A hydratase domain containing 1 [Source:MGI Symbol;Acc:MGI:1277169]	0.397304	-1.33168	2.73e-07	1.2e-06	yes	down	18.66	1.66	1.39	5.7	5.77	6.01	7.23667	5.82667
ENSMUSG00000039063	Echdc3	enoyl Coenzyme A hydratase domain containing 3 [Source:MGI Symbol;Acc:MGI:1915106]	0.132299	-2.91812	7.84e-21	8.32e-20	yes	down	1	1.22	1.17	8.06	12.57	11.95	1.13	10.86
ENSMUSG00000025465	Echs1	enoyl Coenzyme A hydratase, short chain, 1, mitochondrial [Source:MGI Symbol;Acc:MGI:2136460]	0.365156	-1.45342	4.44e-27	6.12e-26	yes	down	24.73	19.78	26.79	75.93	84.22	90.63	23.7667	83.5933
ENSMUSG00000028108	Ecm1	extracellular matrix protein 1 [Source:MGI Symbol;Acc:MGI:103060]	3.65843	1.87122	1.22e-55	3.63e-54	yes	up	127.19	128.22	153.63	42.88	42.4	52.6	136.347	45.96
ENSMUSG00000050812	Ecpas	Ecm29 proteasome adaptor and scaffold [Source:MGI Symbol;Acc:MGI:2140220]	2.02567	1.0184	8.04e-24	9.73e-23	yes	up	70.35	63.08	71.87	38.86	29.77	38.97	68.4333	35.8667
ENSMUSG00000066839	Ecsit	ECSIT signalling integrator [Source:MGI Symbol;Acc:MGI:1349469]	0.400658	-1.31956	6.08e-08	2.85e-07	yes	down	3.31	3.67	3.02	8.96	11.42	11.73	3.33333	10.7033
ENSMUSG00000027699	Ect2	ect2 oncogene [Source:MGI Symbol;Acc:MGI:95281]	0.15564	-2.68371	1.06e-20	1.12e-19	yes	down	1.22	1.83	0.96	6.31	7.28	5.81	1.33667	6.46667
ENSMUSG00000030104	Edem1	ER degradation enhancer, mannosidase alpha-like 1 [Source:MGI Symbol;Acc:MGI:2180139]	2.15339	1.10661	3.68e-34	6.19e-33	yes	up	105.77	107.85	108.29	56.06	55.96	65.4	107.303	59.14
ENSMUSG00000038312	Edem2	ER degradation enhancer, mannosidase alpha-like 2 [Source:MGI Symbol;Acc:MGI:1915540]	2.05077	1.03616	1.62e-23	1.93e-22	yes	up	69.89	70.24	71.08	37.55	44.9	44.52	70.4033	42.3233
ENSMUSG00000034488	Edil3	EGF-like repeats and discoidin I-like domains 3 [Source:MGI Symbol;Acc:MGI:1329025]	2.36993	1.24484	1.55e-05	5.62e-05	yes	up	1.86	2.05	1.92	0.83	0.79	1.11	1.94333	0.91
ENSMUSG00000021367	Edn1	endothelin 1 [Source:MGI Symbol;Acc:MGI:95283]	0.283498	-1.81859	1.23e-17	1.13e-16	yes	down	6.55	5.33	5.84	31.12	27.09	19.63	5.90667	25.9467
ENSMUSG00000022122	Ednrb	endothelin receptor type B [Source:MGI Symbol;Acc:MGI:102720]	7.98662	2.99759	1.64e-19	1.65e-18	yes	up	3.55	2.96	3.9	0.61	0.39	0.55	3.47	0.516667
ENSMUSG00000039990	Edrf1	erythroid differentiation regulatory factor 1 [Source:MGI Symbol;Acc:MGI:1919831]	2.05446	1.03876	6.49e-10	3.63e-09	yes	up	10.92	9.75	13.21	7.44	9.23	5.94	11.2933	7.53667
ENSMUSG00000037742	Eef1a1	eukaryotic translation elongation factor 1 alpha 1 [Source:MGI Symbol;Acc:MGI:1096881]	0.178892	-2.48284	4.86e-160	5.47e-158	yes	down	798.15	872.3	861.41	5649.04	5925.3	6237.74	843.953	5937.36
ENSMUSG00000021951	Eef1akmt1	EEF1A alpha lysine methyltransferase 1 [Source:MGI Symbol;Acc:MGI:1915293]	0.428469	-1.22274	1.31e-06	5.35e-06	yes	down	8.52	9.02	7.22	25.83	24.43	23.11	8.25333	24.4567
ENSMUSG00000026694	Eef1aknmt	EEF1A lysine and N-terminal methyltransferase [Source:MGI Symbol;Acc:MGI:1918699]	0.219992	-2.18447	4.13e-14	3.08e-13	yes	down	1.45	0.56	1.29	4.17	4.28	4.55	1.1	4.33333
ENSMUSG00000025967	Eef1b2	eukaryotic translation elongation factor 1 beta 2 [Source:MGI Symbol;Acc:MGI:1929520]	0.274896	-1.86304	1.13e-80	5.29e-79	yes	down	147.74	144.7	143.76	633.29	467.15	505.36	145.4	535.267
ENSMUSG00000055762	Eef1d	eukaryotic translation elongation factor 1 delta (guanine nucleotide exchange protein) [Source:MGI Symbol;Acc:MGI:1913906]	0.304941	-1.7134	9.63e-36	1.71e-34	yes	down	37.58	30.52	31.38	114	109.8	123.06	33.16	115.62
ENSMUSG00000001707	Eef1e1	eukaryotic translation elongation factor 1 epsilon 1 [Source:MGI Symbol;Acc:MGI:1913393]	0.350145	-1.51398	9.96e-10	5.48e-09	yes	down	3.04	2.66	2.6	12.79	11.41	9.97	2.76667	11.39
ENSMUSG00000071644	Eef1g	eukaryotic translation elongation factor 1 gamma [Source:MGI Symbol;Acc:MGI:1914410]	0.205606	-2.28205	5.51e-91	2.96e-89	yes	down	58.37	56.89	61.31	283.04	391.02	398.01	58.8567	357.357
ENSMUSG00000034994	Eef2	eukaryotic translation elongation factor 2 [Source:MGI Symbol;Acc:MGI:95288]	0.28018	-1.83557	4.14e-48	1.03e-46	yes	down	243.69	245.98	264.82	831.14	1228.34	1319.84	251.497	1126.44
ENSMUSG00000035064	Eef2k	eukaryotic elongation factor-2 kinase [Source:MGI Symbol;Acc:MGI:1195261]	0.111791	-3.16112	1.93e-22	2.21e-21	yes	down	0.69	0.34	0.71	4.76	5.75	7.42	0.58	5.97667
ENSMUSG00000022544	Eef2kmt	eukaryotic elongation factor 2 lysine methyltransferase [Source:MGI Symbol;Acc:MGI:1917761]	0.406108	-1.30006	1.38e-11	8.8e-11	yes	down	10.94	7.46	7.9	25.34	22.24	20.56	8.76667	22.7133
ENSMUSG00000021176	Efcab11	EF-hand calcium binding domain 11 [Source:MGI Symbol;Acc:MGI:1926017]	0.028122	-5.15216	2.53e-11	1.58e-10	yes	down	0.04	0.16	0	2.74	3.58	3.64	0.0666667	3.32
ENSMUSG00000022441	Efcab6	EF-hand calcium binding domain 6 [Source:MGI Symbol;Acc:MGI:1924877]	12.5172	3.64584	0.0040303	0.0100943	yes	up	0.25	0.3	0.3	0.03	0.03	0.03	0.283333	0.03
ENSMUSG00000068263	Efcc1	EF hand and coiled-coil domain containing 1 [Source:MGI Symbol;Acc:MGI:3611451]	8.21583	3.03841	0.000101687	0.000332444	yes	up	0.6	0.53	1.01	0.13	0.16	0.03	0.713333	0.106667
ENSMUSG00000003070	Efna2	ephrin A2 [Source:MGI Symbol;Acc:MGI:102707]	2.6578	1.41023	0.00113668	0.0031402	yes	up	1.79	1.9	1.73	0.6	0.78	1.21	1.80667	0.863333
ENSMUSG00000001300	Efnb2	ephrin B2 [Source:MGI Symbol;Acc:MGI:105097]	5.00843	2.32436	1.66e-05	6.01e-05	yes	up	0.53	0.83	1.27	0.15	0.09	0.34	0.876667	0.193333
ENSMUSG00000028017	Egf	epidermal growth factor [Source:MGI Symbol;Acc:MGI:95290]	0.308823	-1.69515	0.0221109	0.0470606	yes	down	0.14	27.02	0.02	0.78	2.11	0.69	9.06	1.19333
ENSMUSG00000038418	Egr1	early growth response 1 [Source:MGI Symbol;Acc:MGI:95295]	0.110002	-3.18439	1.57e-159	1.75e-157	yes	down	14.43	12.64	14.47	140.5	179.72	147.05	13.8467	155.757
ENSMUSG00000037868	Egr2	early growth response 2 [Source:MGI Symbol;Acc:MGI:95296]	0.0370825	-4.75312	0	0	yes	down	6.17	5.93	7.24	193.03	240.43	214.95	6.44667	216.137
ENSMUSG00000033730	Egr3	early growth response 3 [Source:MGI Symbol;Acc:MGI:1306780]	0.170717	-2.55032	3e-23	3.54e-22	yes	down	0.98	0.88	0.98	7.58	8.38	5.57	0.946667	7.17667
ENSMUSG00000024772	Ehd1	EH-domain containing 1 [Source:MGI Symbol;Acc:MGI:1341878]	2.83613	1.50392	2.07e-49	5.33e-48	yes	up	273.31	272.61	341.69	103.99	137.91	136.41	295.87	126.103
ENSMUSG00000022853	Ehhadh	enoyl-Coenzyme A, hydratase/3-hydroxyacyl Coenzyme A dehydrogenase [Source:MGI Symbol;Acc:MGI:1277964]	0.401524	-1.31644	5.89e-08	2.77e-07	yes	down	2.06	1.41	1.97	5.53	5.75	5.72	1.81333	5.66667
ENSMUSG00000046058	Eid2	EP300 interacting inhibitor of differentiation 2 [Source:MGI Symbol;Acc:MGI:2681174]	0.309469	-1.69213	5.31e-05	0.000180873	yes	down	1.26	2.51	0.85	4.56	7.46	7.21	1.54	6.41
ENSMUSG00000109864	Eid3	EP300 interacting inhibitor of differentiation 3 [Source:MGI Symbol;Acc:MGI:1913591]	5.78979	2.53351	0.000536443	0.00156646	yes	up	2.74	1.43	1.55	0.06	0.84	0.39	1.90667	0.43
ENSMUSG00000024079	Eif2ak2	eukaryotic translation initiation factor 2-alpha kinase 2 [Source:MGI Symbol;Acc:MGI:1353449]	4.40314	2.13853	7.33e-72	3.02e-70	yes	up	47.2	44.72	40.21	10.07	11.43	10.52	44.0433	10.6733
ENSMUSG00000028683	Eif2b3	eukaryotic translation initiation factor 2B, subunit 3 [Source:MGI Symbol;Acc:MGI:1313286]	0.346166	-1.53047	2.54e-06	1.01e-05	yes	down	1.7	4.3	2.31	11.67	9.57	11.47	2.77	10.9033
ENSMUSG00000070319	Eif3g	eukaryotic translation initiation factor 3, subunit G [Source:MGI Symbol;Acc:MGI:1858258]	0.398338	-1.32794	2.35e-14	1.78e-13	yes	down	15.84	18.87	18.17	42.97	64.22	62.21	17.6267	56.4667
ENSMUSG00000028798	Eif3i	eukaryotic translation initiation factor 3, subunit I [Source:MGI Symbol;Acc:MGI:1860763]	0.3673	-1.44497	1.79e-30	2.73e-29	yes	down	52.74	52.33	47.73	185.88	175.48	174.35	50.9333	178.57
ENSMUSG00000027236	Eif3j1	eukaryotic translation initiation factor 3, subunit J1 [Source:MGI Symbol;Acc:MGI:1925905]	0.46245	-1.11263	4.07e-10	2.32e-09	yes	down	4.63	3.86	3.96	13.14	10.88	10.2	4.15	11.4067
ENSMUSG00000053565	Eif3k	eukaryotic translation initiation factor 3, subunit K [Source:MGI Symbol;Acc:MGI:1921080]	0.371239	-1.42958	1.36e-35	2.39e-34	yes	down	94.64	106.01	102.51	322.93	368.77	351.22	101.053	347.64
ENSMUSG00000033047	Eif3l	eukaryotic translation initiation factor 3, subunit L [Source:MGI Symbol;Acc:MGI:2386251]	0.42689	-1.22806	6.45e-26	8.48e-25	yes	down	31.89	31.2	36.13	81.76	106.23	104.86	33.0733	97.6167
ENSMUSG00000025580	Eif4a3	eukaryotic translation initiation factor 4A3 [Source:MGI Symbol;Acc:MGI:1923731]	0.494948	-1.01465	4.64e-16	3.91e-15	yes	down	40.64	48.84	42.61	98.39	90.72	91.96	44.03	93.69
ENSMUSG00000058655	Eif4b	eukaryotic translation initiation factor 4B [Source:MGI Symbol;Acc:MGI:95304]	0.382365	-1.38698	1.96e-37	3.68e-36	yes	down	41.14	33.08	39.31	103.56	132.31	135.68	37.8433	123.85
ENSMUSG00000028156	Eif4e	eukaryotic translation initiation factor 4E [Source:MGI Symbol;Acc:MGI:95305]	2.30159	1.20263	3.4e-19	3.36e-18	yes	up	73.5	80.81	77.89	48.85	62.14	62.69	77.4	57.8933
ENSMUSG00000078812	Eif5a	eukaryotic translation initiation factor 5A [Source:MGI Symbol;Acc:MGI:106248]	0.341145	-1.55154	3.4e-52	9.43e-51	yes	down	183.03	180.02	215.74	623.93	688.17	685.21	192.93	665.77
ENSMUSG00000020125	Elane	elastase, neutrophil expressed [Source:MGI Symbol;Acc:MGI:2679229]	0.0104187	-6.58468	3.13e-06	1.23e-05	yes	down	0	0	0	1.48	2.53	2.83	0	2.28
ENSMUSG00000087060	Eldr	Egfr long non-coding downstream RNA [Source:MGI Symbol;Acc:MGI:1919985]	0.0266092	-5.23193	0.00264046	0.00684357	yes	down	0	0	0	0.64	0.42	1.79	0	0.95
ENSMUSG00000048988	Elfn1	leucine rich repeat and fibronectin type III, extracellular 1 [Source:MGI Symbol;Acc:MGI:2442479]	7.0268	2.81287	0.00121838	0.00334766	yes	up	0.44	0.32	0.45	0	0.17	0.06	0.403333	0.0766667
ENSMUSG00000009406	Elk1	ELK1, member of ETS oncogene family [Source:MGI Symbol;Acc:MGI:101833]	0.428675	-1.22204	1.32e-09	7.18e-09	yes	down	2.64	3.58	3.16	6.94	9.6	10.43	3.12667	8.99
ENSMUSG00000001542	Ell2	elongation factor for RNA polymerase II 2 [Source:MGI Symbol;Acc:MGI:2183438]	8.19972	3.03558	1.23e-163	1.45e-161	yes	up	154.51	160.73	149.72	27.9	28.13	22.41	154.987	26.1467
ENSMUSG00000017670	Elmo2	engulfment and cell motility 2 [Source:MGI Symbol;Acc:MGI:2153045]	0.377443	-1.40567	9.68e-23	1.12e-21	yes	down	24.64	16.53	17.88	45.78	69.14	65.69	19.6833	60.2033
ENSMUSG00000021364	Elovl2	elongation of very long chain fatty acids (FEN1/Elo2, SUR4/Elo3, yeast)-like 2 [Source:MGI Symbol;Acc:MGI:1858960]	30.1564	4.91439	0.01898	0.0411264	yes	up	0.06	0.16	0.02	0	0	0	0.08	0
ENSMUSG00000032349	Elovl5	ELOVL family member 5, elongation of long chain fatty acids (yeast) [Source:MGI Symbol;Acc:MGI:1916051]	0.432343	-1.20975	7.72e-30	1.16e-28	yes	down	19.66	19.05	19.27	51.52	56.75	60	19.3267	56.09
ENSMUSG00000041220	Elovl6	ELOVL family member 6, elongation of long chain fatty acids (yeast) [Source:MGI Symbol;Acc:MGI:2156528]	0.316359	-1.66037	0.00453276	0.0112401	yes	down	0.25	0.27	0.09	1.15	0.55	0.84	0.203333	0.846667
ENSMUSG00000027167	Elp4	elongator acetyltransferase complex subunit 4 [Source:MGI Symbol;Acc:MGI:1925016]	0.477278	-1.0671	0.00151115	0.00408499	yes	down	5.22	3.4	2.58	6.81	2.94	4.39	3.73333	4.71333
ENSMUSG00000022337	Emc2	ER membrane protein complex subunit 2 [Source:MGI Symbol;Acc:MGI:1913986]	0.413803	-1.27298	1.97e-11	1.24e-10	yes	down	19.66	22.26	21.59	78.24	57.43	57.06	21.17	64.2433
ENSMUSG00000030286	Emc3	ER membrane protein complex subunit 3 [Source:MGI Symbol;Acc:MGI:1913337]	2.51072	1.3281	1.77e-36	3.23e-35	yes	up	121.94	116.13	128.08	60.79	60.17	62.89	122.05	61.2833
ENSMUSG00000055943	Emc7	ER membrane protein complex subunit 7 [Source:MGI Symbol;Acc:MGI:1920274]	2.2729	1.18454	9.92e-18	9.18e-17	yes	up	28.49	25.88	25.32	16.47	14.1	13.08	26.5633	14.55
ENSMUSG00000039055	Eme1	essential meiotic structure-specific endonuclease 1 [Source:MGI Symbol;Acc:MGI:3576783]	0.175047	-2.51418	3.78e-07	1.64e-06	yes	down	0.23	0.26	0.39	1.95	2.34	2.08	0.293333	2.12333
ENSMUSG00000029163	Emilin1	elastin microfibril interfacer 1 [Source:MGI Symbol;Acc:MGI:1926189]	0.38629	-1.37224	2.31e-24	2.85e-23	yes	down	8.8	15.43	14.04	45.69	61.29	61.57	12.7567	56.1833
ENSMUSG00000024053	Emilin2	elastin microfibril interfacer 2 [Source:MGI Symbol;Acc:MGI:2389136]	0.36066	-1.47129	3.32e-24	4.07e-23	yes	down	94.1	90.43	82.91	218.73	259.6	271.24	89.1467	249.857
ENSMUSG00000058070	Eml1	echinoderm microtubule associated protein like 1 [Source:MGI Symbol;Acc:MGI:1915769]	28.3647	4.82602	4.16e-19	4.1e-18	yes	up	1.86	2.47	2.19	0.04	0.24	0.08	2.17333	0.12
ENSMUSG00000071647	Eml3	echinoderm microtubule associated protein like 3 [Source:MGI Symbol;Acc:MGI:2387612]	0.36693	-1.44642	4.19e-15	3.33e-14	yes	down	6.68	5.46	8.25	16.61	21.25	18.54	6.79667	18.8
ENSMUSG00000030208	Emp1	epithelial membrane protein 1 [Source:MGI Symbol;Acc:MGI:107941]	3.73457	1.90094	1.13e-68	4.46e-67	yes	up	74.73	71.63	81.15	24.99	26	25.41	75.8367	25.4667
ENSMUSG00000039095	En2	engrailed 2 [Source:MGI Symbol;Acc:MGI:95390]	0.151175	-2.72571	0.00105034	0.00291893	yes	down	0.06	0.15	0	0.44	0.74	0.65	0.07	0.61
ENSMUSG00000022995	Enah	ENAH actin regulator [Source:MGI Symbol;Acc:MGI:108360]	0.416275	-1.26439	0.00214435	0.00564521	yes	down	1.17	0.32	0.37	1.24	2.7	0.99	0.62	1.64333
ENSMUSG00000033857	Engase	endo-beta-N-acetylglucosaminidase [Source:MGI Symbol;Acc:MGI:2443788]	0.232481	-2.10481	5.05e-12	3.31e-11	yes	down	1.59	2.27	1.21	5.28	4.54	5.6	1.69	5.14
ENSMUSG00000004267	Eno2	enolase 2, gamma neuronal [Source:MGI Symbol;Acc:MGI:95394]	3.82973	1.93724	2.67e-06	1.06e-05	yes	up	3.11	1.48	2.1	1.04	0.46	2.21	2.23	1.23667
ENSMUSG00000060600	Eno3	enolase 3, beta muscle [Source:MGI Symbol;Acc:MGI:95395]	0.239087	-2.06439	5.72e-14	4.23e-13	yes	down	1.95	2.45	4.17	10.8	11.17	11.96	2.85667	11.31
ENSMUSG00000029326	Enoph1	enolase-phosphatase 1 [Source:MGI Symbol;Acc:MGI:1915120]	0.339203	-1.55978	2.49e-17	2.25e-16	yes	down	6.93	5.33	7.08	24.13	23.15	24.63	6.44667	23.97
ENSMUSG00000022012	Enox1	ecto-NOX disulfide-thiol exchanger 1 [Source:MGI Symbol;Acc:MGI:2444896]	0.0138844	-6.17039	5.6e-08	2.64e-07	yes	down	0.09	0	0	1.95	3.93	2.36	0.03	2.74667
ENSMUSG00000037370	Enpp1	ectonucleotide pyrophosphatase/phosphodiesterase 1 [Source:MGI Symbol;Acc:MGI:97370]	0.175061	-2.51407	2.4e-09	1.28e-08	yes	down	0.34	0.19	0.35	1.62	2.14	1.83	0.293333	1.86333
ENSMUSG00000022425	Enpp2	ectonucleotide pyrophosphatase/phosphodiesterase 2 [Source:MGI Symbol;Acc:MGI:1321390]	21.5363	4.4287	8.84e-28	1.25e-26	yes	up	3.04	3.83	3.29	0.27	0.16	0.16	3.38667	0.196667
ENSMUSG00000023961	Enpp4	ectonucleotide pyrophosphatase/phosphodiesterase 4 [Source:MGI Symbol;Acc:MGI:2682634]	23.5524	4.5578	3.22e-101	2.03e-99	yes	up	11.46	11.55	10.15	0.58	0.41	0.78	11.0533	0.59
ENSMUSG00000023960	Enpp5	ectonucleotide pyrophosphatase/phosphodiesterase 5 [Source:MGI Symbol;Acc:MGI:1933830]	3.48292	1.8003	0.000130228	0.000417813	yes	up	2.04	1.53	1.41	0.96	0.5	0.3	1.66	0.586667
ENSMUSG00000038173	Enpp6	ectonucleotide pyrophosphatase/phosphodiesterase 6 [Source:MGI Symbol;Acc:MGI:2445171]	0.258665	-1.95085	4.6e-05	0.000157925	yes	down	0.6	0.29	0.09	1.4	1.47	1.35	0.326667	1.40667
ENSMUSG00000041608	Entpd3	ectonucleoside triphosphate diphosphohydrolase 3 [Source:MGI Symbol;Acc:MGI:1321386]	0.193163	-2.37211	3.18e-08	1.53e-07	yes	down	0.24	0.2	32.25	2.66	2.41	2.42	10.8967	2.49667
ENSMUSG00000095463	Entpd4	ectonucleoside triphosphate diphosphohydrolase 4 [Source:MGI Symbol;Acc:MGI:1914714]	0.243491	-2.03806	9.28e-14	6.78e-13	yes	down	1.68	2.66	2.08	13.17	8.16	12.6	2.14	11.31
ENSMUSG00000033068	Entpd6	ectonucleoside triphosphate diphosphohydrolase 6 [Source:MGI Symbol;Acc:MGI:1202295]	0.404504	-1.30577	4.57e-07	1.97e-06	yes	down	1.61	1.85	2.27	5.16	7.02	5.84	1.91	6.00667
ENSMUSG00000025192	Entpd7	ectonucleoside triphosphate diphosphohydrolase 7 [Source:MGI Symbol;Acc:MGI:2135885]	2.6201	1.38962	1.55e-15	1.27e-14	yes	up	6.25	5.9	6.22	2.41	3	3.3	6.12333	2.90333
ENSMUSG00000032446	Eomes	eomesodermin [Source:MGI Symbol;Acc:MGI:1201683]	0.191356	-2.38567	3.24e-14	2.44e-13	yes	down	0.59	0.58	0.53	3.32	3.43	4.71	0.566667	3.82
ENSMUSG00000024044	Epb41l3	erythrocyte membrane protein band 4.1 like 3 [Source:MGI Symbol;Acc:MGI:103008]	2.58553	1.37046	0.000477025	0.00140488	yes	up	1.47	1.11	1.35	0.45	1.07	0.69	1.31	0.736667
ENSMUSG00000029859	Epha1	Eph receptor A1 [Source:MGI Symbol;Acc:MGI:107381]	0.0453706	-4.4621	0.00533566	0.0130378	yes	down	0.02	0	0	0.25	0.51	0.47	0.00666667	0.41
ENSMUSG00000006445	Epha2	Eph receptor A2 [Source:MGI Symbol;Acc:MGI:95278]	0.304011	-1.71781	0.0144156	0.0322041	yes	down	0.12	0.04	0.32	0.45	0.94	1.37	0.16	0.92
ENSMUSG00000026235	Epha4	Eph receptor A4 [Source:MGI Symbol;Acc:MGI:98277]	24.583	4.61959	1.7e-17	1.55e-16	yes	up	0.95	0.94	0.89	0.06	0.05	0.05	0.926667	0.0533333
ENSMUSG00000038776	Ephx1	epoxide hydrolase 1, microsomal [Source:MGI Symbol;Acc:MGI:95405]	0.162529	-2.62123	1.14e-57	3.53e-56	yes	down	7.36	9.08	9.35	51.63	71.57	79.2	8.59667	67.4667
ENSMUSG00000046785	Epm2aip1	EPM2A (laforin) interacting protein 1 [Source:MGI Symbol;Acc:MGI:1925031]	2.3991	1.26249	2.68e-16	2.29e-15	yes	up	6.57	5.7	5.39	3.03	3.53	3.2	5.88667	3.25333
ENSMUSG00000043439	Epop	elongin BC and polycomb repressive complex 2 associated protein [Source:MGI Symbol;Acc:MGI:2143991]	0.3076	-1.70087	2.23e-07	9.92e-07	yes	down	1.04	1.94	1.04	4.1	6.26	6.3	1.34	5.55333
ENSMUSG00000026615	Eprs	glutamyl-prolyl-tRNA synthetase [Source:MGI Symbol;Acc:MGI:97838]	0.359906	-1.47431	5.1e-50	1.33e-48	yes	down	14.93	15.09	14.42	47.68	51.9	54.33	14.8133	51.3033
ENSMUSG00000015766	Eps8	epidermal growth factor receptor pathway substrate 8 [Source:MGI Symbol;Acc:MGI:104684]	0.255066	-1.97106	1.87e-79	8.56e-78	yes	down	18.55	12.81	12.04	58.07	63.32	62.57	14.4667	61.32
ENSMUSG00000022014	Epsti1	epithelial stromal interaction 1 (breast) [Source:MGI Symbol;Acc:MGI:1915168]	4.60332	2.20267	1e-67	3.82e-66	yes	up	75.88	93.02	83.52	20.66	22.59	23.73	84.14	22.3267
ENSMUSG00000052234	Epx	eosinophil peroxidase [Source:MGI Symbol;Acc:MGI:107569]	2.7599	1.46462	0.00233631	0.00611088	yes	up	1.23	1.23	1.3	0.46	0.93	0.36	1.25333	0.583333
ENSMUSG00000054051	Ercc6	excision repair cross-complementing rodent repair deficiency, complementation group 6 [Source:MGI Symbol;Acc:MGI:1100494]	0.491509	-1.02471	4.14e-11	2.54e-10	yes	down	3.12	2.49	3.31	6.36	12.01	7.98	2.97333	8.78333
ENSMUSG00000051220	Ercc6l	excision repair cross-complementing rodent repair deficiency complementation group 6 like [Source:MGI Symbol;Acc:MGI:2654144]	0.235029	-2.08909	3.06e-10	1.76e-09	yes	down	0.42	0.26	0.64	2.37	2.36	2.3	0.44	2.34333
ENSMUSG00000095562	Erdr1	erythroid differentiation regulator 1 [Source:NCBI gene (formerly Entrezgene);Acc:170942]	2.24929	1.16947	6.69e-16	5.6e-15	yes	up	38.22	68.76	52.73	26.28	24.92	37.72	53.2367	29.64
ENSMUSG00000021131	Erh	ERH mRNA splicing and mitosis factor [Source:MGI Symbol;Acc:MGI:108089]	0.446158	-1.16437	8.03e-10	4.46e-09	yes	down	29.29	29.66	28.9	86.08	74.28	74	29.2833	78.12
ENSMUSG00000033423	Eri3	exoribonuclease 3 [Source:MGI Symbol;Acc:MGI:2153887]	0.499414	-1.00169	2.59e-08	1.26e-07	yes	down	8.89	11.34	9.71	22.96	23.68	27.91	9.98	24.85
ENSMUSG00000086515	Erich2os	glutamate rich 2, opposite strand [Source:MGI Symbol;Acc:MGI:3826593]	39.487	5.30331	0.00706844	0.0168806	yes	up	2.53	0.21	0.65	0	0	0	1.13	0
ENSMUSG00000037482	Erv3	endogenous retroviral sequence 3 [Source:MGI Symbol;Acc:MGI:1919245]	16.3285	4.02932	0.0147325	0.0328518	yes	up	0.02	0.36	0.14	0	0	0.04	0.173333	0.0133333
ENSMUSG00000001946	Esam	endothelial cell-specific adhesion molecule [Source:MGI Symbol;Acc:MGI:1916774]	4.52351	2.17744	7.66e-08	3.57e-07	yes	up	5.47	4.27	6.43	0.94	0.75	2.13	5.39	1.27333
ENSMUSG00000022034	Esco2	establishment of sister chromatid cohesion N-acetyltransferase 2 [Source:MGI Symbol;Acc:MGI:1919238]	0.0300708	-5.05549	1.59e-16	1.38e-15	yes	down	0	0.43	0.14	4.36	2.86	2.78	0.19	3.33333
ENSMUSG00000021996	Esd	esterase D/formylglutathione hydrolase [Source:MGI Symbol;Acc:MGI:95421]	4.63498	2.21256	5.89e-95	3.39e-93	yes	up	2915.12	2765.79	3117.59	909.8	827.4	827.6	2932.83	854.933
ENSMUSG00000058290	Espl1	extra spindle pole bodies 1, separase [Source:MGI Symbol;Acc:MGI:2146156]	0.0649884	-3.94367	2.62e-28	3.77e-27	yes	down	3.69	1.59	0.42	2.17	8.22	10.03	1.9	6.80667
ENSMUSG00000028943	Espn	espin [Source:MGI Symbol;Acc:MGI:1861630]	0.444889	-1.16848	0.0144291	0.0322304	yes	down	14.15	0.37	0.72	1.81	3.72	1.48	5.08	2.33667
ENSMUSG00000032314	Etfa	electron transferring flavoprotein, alpha polypeptide [Source:MGI Symbol;Acc:MGI:106092]	0.426013	-1.23103	1.37e-25	1.78e-24	yes	down	41.79	40.53	43.27	126.08	123.69	126.13	41.8633	125.3
ENSMUSG00000004610	Etfb	electron transferring flavoprotein, beta polypeptide [Source:MGI Symbol;Acc:MGI:106098]	0.146307	-2.77293	1.78e-74	7.7e-73	yes	down	24.65	28.26	30.6	161	208.05	204.53	27.8367	191.193
ENSMUSG00000064254	Ethe1	ethylmalonic encephalopathy 1 [Source:MGI Symbol;Acc:MGI:1913321]	0.410771	-1.2836	1.65e-08	8.17e-08	yes	down	5.48	4.24	4.34	12.03	14.75	16.72	4.68667	14.5
ENSMUSG00000036617	Etl4	enhancer trap locus 4 [Source:MGI Symbol;Acc:MGI:95454]	0.20085	-2.31581	8.58e-09	4.37e-08	yes	down	0.57	0.42	0.22	1.87	1.71	2.4	0.403333	1.99333
ENSMUSG00000030275	Etnk1	ethanolamine kinase 1 [Source:MGI Symbol;Acc:MGI:1922570]	3.76207	1.91153	1.3e-89	6.95e-88	yes	up	55.48	50.66	50.38	17.29	17.66	18.01	52.1733	17.6533
ENSMUSG00000070644	Etnk2	ethanolamine kinase 2 [Source:MGI Symbol;Acc:MGI:2443760]	11.4836	3.52151	0.000285663	0.000871276	yes	up	0.38	0.56	0.83	0.03	0.04	0.14	0.59	0.07
ENSMUSG00000089875	Etohd2	ethanol decreased 2 [Source:MGI Symbol;Acc:MGI:1261417]	2.97504	1.57291	2.37e-08	1.15e-07	yes	up	2	2.6	3.1	1.12	1.14	0.74	2.56667	1
ENSMUSG00000022895	Ets2	E26 avian leukemia oncogene 2, 3' domain [Source:MGI Symbol;Acc:MGI:95456]	2.77892	1.47453	6.72e-47	1.62e-45	yes	up	40.86	37.86	40.43	17.76	21.12	22.62	39.7167	20.5
ENSMUSG00000004151	Etv1	ets variant 1 [Source:MGI Symbol;Acc:MGI:99254]	0.0864293	-3.53233	1.04e-10	6.18e-10	yes	down	0.73	0.13	0	2.3	1.62	1.94	0.286667	1.95333
ENSMUSG00000013089	Etv5	ets variant 5 [Source:MGI Symbol;Acc:MGI:1096867]	0.210225	-2.24999	3.93e-38	7.56e-37	yes	down	3.86	5.28	4.71	17.46	27.12	27.69	4.61667	24.09
ENSMUSG00000021262	Evl	Ena-vasodilator stimulated phosphoprotein [Source:MGI Symbol;Acc:MGI:1194884]	0.287973	-1.796	4.12e-53	1.15e-51	yes	down	43.44	40.43	35.82	145.39	124.76	127.14	39.8967	132.43
ENSMUSG00000039748	Exo1	exonuclease 1 [Source:MGI Symbol;Acc:MGI:1349427]	0.0462176	-4.43541	2.8e-10	1.62e-09	yes	down	0.04	0.01	0.31	1.2	2.74	3.01	0.12	2.31667
ENSMUSG00000028629	Exo5	exonuclease 5 [Source:MGI Symbol;Acc:MGI:1920422]	0.371316	-1.42928	3.49e-14	2.61e-13	yes	down	4.88	5.08	5.92	14.58	20	22.4	5.29333	18.9933
ENSMUSG00000042787	Exog	endo/exonuclease (5'-3'), endonuclease G-like [Source:MGI Symbol;Acc:MGI:2143333]	0.490703	-1.02708	7.36e-06	2.78e-05	yes	down	3.07	2.09	2.67	5.43	6.88	6.76	2.61	6.35667
ENSMUSG00000039356	Exosc2	exosome component 2 [Source:MGI Symbol;Acc:MGI:2385133]	0.411964	-1.27941	7.29e-05	0.000243328	yes	down	2.99	2.75	1.33	6.88	6.81	8.12	2.35667	7.27
ENSMUSG00000061286	Exosc5	exosome component 5 [Source:MGI Symbol;Acc:MGI:107889]	0.32293	-1.63071	4.14e-14	3.08e-13	yes	down	8.89	6.89	7.43	24.19	35.74	38.14	7.73667	32.69
ENSMUSG00000025785	Exosc7	exosome component 7 [Source:MGI Symbol;Acc:MGI:1913696]	0.450564	-1.1502	9.93e-06	3.69e-05	yes	down	7.01	6.49	5.51	19.3	18.2	16.63	6.33667	18.0433
ENSMUSG00000038235	F11r	F11 receptor [Source:MGI Symbol;Acc:MGI:1321398]	2.53018	1.33924	0.000109243	0.00035517	yes	up	5.93	5.03	2.55	2.78	1.91	1.17	4.50333	1.95333
ENSMUSG00000021678	F2rl1	coagulation factor II (thrombin) receptor-like 1 [Source:MGI Symbol;Acc:MGI:101910]	0.103181	-3.27676	2.19e-06	8.8e-06	yes	down	0.11	0.11	0.06	1.19	1.31	1.02	0.0933333	1.17333
ENSMUSG00000021675	F2rl2	coagulation factor II (thrombin) receptor-like 2 [Source:MGI Symbol;Acc:MGI:1298208]	0.282297	-1.82472	5.57e-21	5.96e-20	yes	down	4.57	4.24	2.89	16.8	18.4	16.95	3.9	17.3833
ENSMUSG00000026579	F5	coagulation factor V [Source:MGI Symbol;Acc:MGI:88382]	0.132021	-2.92116	9.83e-41	2.02e-39	yes	down	0.5	0.54	0.55	3.79	5.73	5.82	0.53	5.11333
ENSMUSG00000114235	F530104D19Rik	RIKEN cDNA F530104D19 gene [Source:MGI Symbol;Acc:MGI:3642424]	52.5115	5.71456	0.000920679	0.00258379	yes	up	0.75	0.66	0.34	0	0	0	0.583333	0
ENSMUSG00000097727	F630040K05Rik	RIKEN cDNA F630040K05 gene [Source:MGI Symbol;Acc:MGI:4437734]	2.51829	1.33244	0.000893069	0.00251366	yes	up	17.8	2.9	3.22	1.46	1.22	1.05	7.97333	1.24333
ENSMUSG00000052125	F730043M19Rik	RIKEN cDNA F730043M19 gene [Source:MGI Symbol;Acc:MGI:2443237]	4.07115	2.02543	1.45e-41	3.05e-40	yes	up	17.11	14.2	16.16	4.79	5.13	4.5	15.8233	4.80667
ENSMUSG00000090942	F830016B08Rik	RIKEN cDNA F830016B08 gene [Source:MGI Symbol;Acc:MGI:3588218]	3.22393	1.68882	1.16e-37	2.21e-36	yes	up	6.85	5.63	5.15	2.13	2.26	2.53	5.87667	2.30667
ENSMUSG00000103159	F830112A20Rik	RIKEN cDNA F830112A20 gene [Source:MGI Symbol;Acc:MGI:3641781]	43.0094	5.42658	0.00794733	0.0187681	yes	up	0.13	0	0.25	0	0	0	0.126667	0
ENSMUSG00000073529	F830208F22Rik	RIKEN cDNA F830208F22 gene [Source:MGI Symbol;Acc:MGI:3588261]	2.6341	1.39731	0.00220123	0.00578243	yes	up	1.53	1.03	1.54	0.51	0.82	0.65	1.36667	0.66
ENSMUSG00000034171	Faah	fatty acid amide hydrolase [Source:MGI Symbol;Acc:MGI:109609]	2.17332	1.1199	0.00255929	0.00664851	yes	up	1.51	2.55	2.61	0.92	1.06	0.84	2.22333	0.94
ENSMUSG00000028773	Fabp3	fatty acid binding protein 3, muscle and heart [Source:MGI Symbol;Acc:MGI:95476]	13.9183	3.79891	4.48e-15	3.56e-14	yes	up	8.73	11.89	10.17	0.56	0.61	1.72	10.2633	0.963333
ENSMUSG00000031077	Fadd	Fas (TNFRSF6)-associated via death domain [Source:MGI Symbol;Acc:MGI:109324]	0.463457	-1.10949	1.69e-07	7.63e-07	yes	down	1.83	1.8	1.66	4.34	5.04	5.06	1.76333	4.81333
ENSMUSG00000010663	Fads1	fatty acid desaturase 1 [Source:MGI Symbol;Acc:MGI:1923517]	0.240129	-2.05812	1.16e-27	1.64e-26	yes	down	2.11	2.77	3.41	10.93	11.41	13.01	2.76333	11.7833
ENSMUSG00000024664	Fads3	fatty acid desaturase 3 [Source:MGI Symbol;Acc:MGI:1928740]	0.291982	-1.77605	1.74e-05	6.29e-05	yes	down	1.17	1.27	0.45	2.21	1.85	2.83	0.963333	2.29667
ENSMUSG00000030630	Fah	fumarylacetoacetate hydrolase [Source:MGI Symbol;Acc:MGI:95482]	0.454332	-1.13818	0.00746737	0.0177542	yes	down	1.02	1.13	1.11	2.47	2.97	3.7	1.08667	3.04667
ENSMUSG00000045316	Fahd1	fumarylacetoacetate hydrolase domain containing 1 [Source:MGI Symbol;Acc:MGI:1915886]	0.32401	-1.62589	3.11e-05	0.00010914	yes	down	2.59	1	1.16	5.76	6.67	5.99	1.58333	6.14
ENSMUSG00000027371	Fahd2a	fumarylacetoacetate hydrolase domain containing 2A [Source:MGI Symbol;Acc:MGI:1915376]	0.440472	-1.18288	0.00119917	0.00329836	yes	down	4.43	2.41	4.63	10.42	12.06	7.63	3.82333	10.0367
ENSMUSG00000040339	Fam102b	family with sequence similarity 102, member B [Source:MGI Symbol;Acc:MGI:3036259]	7.3509	2.87792	2.39e-125	1.96e-123	yes	up	42.54	39.86	45.87	7.83	6.8	7.13	42.7567	7.25333
ENSMUSG00000036136	Fam110c	family with sequence similarity 110, member C [Source:MGI Symbol;Acc:MGI:1918813]	7.41464	2.89038	5.36e-29	7.88e-28	yes	up	5.88	5.22	5.54	0.64	1.9	1.03	5.54667	1.19
ENSMUSG00000029185	Fam114a1	family with sequence similarity 114, member A1 [Source:MGI Symbol;Acc:MGI:1915553]	7.3479	2.87733	6.9e-59	2.2e-57	yes	up	15.36	16.67	21.62	3.36	4.97	2.92	17.8833	3.75
ENSMUSG00000038893	Fam117a	family with sequence similarity 117, member A [Source:MGI Symbol;Acc:MGI:2144564]	0.439221	-1.18698	1.68e-08	8.32e-08	yes	down	5.54	4.61	3.61	10.64	15.85	13.97	4.58667	13.4867
ENSMUSG00000038174	Fam126b	family with sequence similarity 126, member B [Source:MGI Symbol;Acc:MGI:1098784]	2.35515	1.23582	5.26e-12	3.45e-11	yes	up	3.66	4.14	3.48	1.94	1.81	2.21	3.76	1.98667
ENSMUSG00000057497	Fam136a	family with sequence similarity 136, member A [Source:MGI Symbol;Acc:MGI:1913738]	0.376146	-1.41064	4.26e-12	2.81e-11	yes	down	9.23	6.73	7.08	23.11	22.3	25.62	7.68	23.6767
ENSMUSG00000037709	Fam13a	family with sequence similarity 13, member A [Source:MGI Symbol;Acc:MGI:1889842]	2.49607	1.31966	0.000139111	0.000444668	yes	up	1.17	0.82	2.03	0.56	0.61	0.4	1.34	0.523333
ENSMUSG00000070044	Fam149a	family with sequence similarity 149, member A [Source:MGI Symbol;Acc:MGI:2387177]	0.200857	-2.31576	0.00624811	0.0150955	yes	down	0.09	0	0.31	0.6	0.96	0.54	0.133333	0.7
ENSMUSG00000044465	Fam160a2	family with sequence similarity 160, member A2 [Source:MGI Symbol;Acc:MGI:1921599]	2.03056	1.02188	1.97e-06	7.93e-06	yes	up	5.48	6.14	8.95	4.21	4.59	7.49	6.85667	5.43
ENSMUSG00000047221	Fam185a	family with sequence similarity 185, member A [Source:MGI Symbol;Acc:MGI:2140983]	0.234487	-2.09242	3.67e-09	1.93e-08	yes	down	0.67	0.49	0.66	3.99	3.13	2.72	0.606667	3.28
ENSMUSG00000032657	Fam189b	family with sequence similarity 189, member B [Source:MGI Symbol;Acc:MGI:1915771]	0.43762	-1.19225	4.16e-05	0.000143772	yes	down	1.8	1.87	2.52	3.74	5.01	6.74	2.06333	5.16333
ENSMUSG00000036002	Fam214b	family with sequence similarity 214, member B [Source:MGI Symbol;Acc:MGI:2441854]	2.67208	1.41796	3.94e-27	5.45e-26	yes	up	33	33.17	36.02	11.3	15.73	15.45	34.0633	14.16
ENSMUSG00000070476	Fam217b	family with sequence similarity 217, member B [Source:MGI Symbol;Acc:MGI:1918782]	0.271136	-1.88291	2.27e-17	2.06e-16	yes	down	1.19	0.98	1.05	4.61	7.14	4.75	1.07333	5.5
ENSMUSG00000042564	Fam227a	family with sequence similarity 227, member A [Source:MGI Symbol;Acc:MGI:1922979]	5.61545	2.4894	0.000472943	0.00139376	yes	up	0.97	1.21	0.38	0.09	0.64	0.2	0.853333	0.31
ENSMUSG00000030207	Fam234b	family with sequence similarity 234, member B [Source:MGI Symbol;Acc:MGI:1921775]	0.286336	-1.80422	2e-15	1.63e-14	yes	down	1.13	1.04	2.1	4.3	5.66	5.69	1.42333	5.21667
ENSMUSG00000029672	Fam3c	family with sequence similarity 3, member C [Source:MGI Symbol;Acc:MGI:107892]	0.416367	-1.26407	1.94e-14	1.48e-13	yes	down	7.3	6.68	6.26	19.37	19.61	19.3	6.74667	19.4267
ENSMUSG00000046546	Fam43a	family with sequence similarity 43, member A [Source:MGI Symbol;Acc:MGI:2676309]	0.190797	-2.38989	1.11e-18	1.08e-17	yes	down	1.11	1.46	0.81	5.53	8.75	8.27	1.12667	7.51667
ENSMUSG00000030956	Fam53b	family with sequence similarity 53, member B [Source:MGI Symbol;Acc:MGI:1925188]	0.330123	-1.59892	1.22e-24	1.52e-23	yes	down	5.53	7.45	4.17	13.18	19.49	24.01	5.71667	18.8933
ENSMUSG00000034300	Fam53c	family with sequence similarity 53, member C [Source:MGI Symbol;Acc:MGI:1913556]	2.65275	1.40749	7.1e-25	8.96e-24	yes	up	20.91	21.24	23.9	8.3	11.15	12.01	22.0167	10.4867
ENSMUSG00000091017	Fam71a	family with sequence similarity 71, member A [Source:MGI Symbol;Acc:MGI:3588202]	0.0398928	-4.64773	0.0177549	0.0387374	yes	down	0	0	0	0.29	0.27	0.07	0	0.21
ENSMUSG00000079652	Fam71f2	family with sequence similarity 71, member F2 [Source:MGI Symbol;Acc:MGI:2141439]	13.0905	3.71045	2.85e-121	2.25e-119	yes	up	23.3	21.03	18.98	1.23	2.57	2.16	21.1033	1.98667
ENSMUSG00000055184	Fam72a	family with sequence similarity 72, member A [Source:MGI Symbol;Acc:MGI:1919669]	0.28957	-1.78801	0.0040062	0.0100422	yes	down	0.81	0.11	0.27	1.89	1.34	1.87	0.396667	1.7
ENSMUSG00000050592	Fam78a	family with sequence similarity 78, member A [Source:MGI Symbol;Acc:MGI:2443569]	0.16574	-2.59301	1.58e-35	2.77e-34	yes	down	2.01	3.12	1.98	8.14	12.99	13.12	2.37	11.4167
ENSMUSG00000027654	Fam83d	family with sequence similarity 83, member D [Source:MGI Symbol;Acc:MGI:1919128]	0.0650311	-3.94273	2.91e-10	1.68e-09	yes	down	0.07	0.11	0.18	2.17	2.48	2.14	0.12	2.26333
ENSMUSG00000069237	Fam8a1	family with sequence similarity 8, member A1 [Source:MGI Symbol;Acc:MGI:2145496]	2.54227	1.34612	2.2e-17	2e-16	yes	up	25.05	22.59	19.43	12.12	11.23	9.31	22.3567	10.8867
ENSMUSG00000030590	Fam98c	family with sequence similarity 98, member C [Source:MGI Symbol;Acc:MGI:1921083]	0.447739	-1.15927	4.64e-11	2.84e-10	yes	down	12.69	8.13	9.39	27.21	32.8	28.56	10.07	29.5233
ENSMUSG00000034023	Fancd2	Fanconi anemia, complementation group D2 [Source:MGI Symbol;Acc:MGI:2448480]	0.0889424	-3.49098	4.97e-27	6.84e-26	yes	down	0.35	0.27	0.14	2.75	4.03	4.43	0.253333	3.73667
ENSMUSG00000007570	Fance	Fanconi anemia, complementation group E [Source:MGI Symbol;Acc:MGI:1920025]	0.495705	-1.01245	7.34e-06	2.77e-05	yes	down	5.91	7.52	6.48	11.13	14.77	13.52	6.63667	13.14
ENSMUSG00000039187	Fanci	Fanconi anemia, complementation group I [Source:MGI Symbol;Acc:MGI:2384790]	0.199175	-2.32789	1e-10	5.99e-10	yes	down	0.26	0.37	0.85	1.8	1.73	2.27	0.493333	1.93333
ENSMUSG00000000392	Fap	fibroblast activation protein [Source:MGI Symbol;Acc:MGI:109608]	10.2801	3.36178	3.33e-07	1.46e-06	yes	up	1.16	1.38	18.31	0.19	0.16	0.07	6.95	0.14
ENSMUSG00000026245	Farsb	phenylalanyl-tRNA synthetase, beta subunit [Source:MGI Symbol;Acc:MGI:1346035]	0.295376	-1.75937	9.62e-24	1.16e-22	yes	down	10.51	10.36	9.36	48.81	41.3	38.57	10.0767	42.8933
ENSMUSG00000024778	Fas	Fas (TNF receptor superfamily member 6) [Source:MGI Symbol;Acc:MGI:95484]	4.63113	2.21137	9.12e-39	1.78e-37	yes	up	47.03	51.33	47.2	15.08	12.77	11.19	48.52	13.0133
ENSMUSG00000025153	Fasn	fatty acid synthase [Source:MGI Symbol;Acc:MGI:95485]	0.201869	-2.30851	1.64e-36	3e-35	yes	down	2.12	2.56	2.17	8.52	13.68	12.52	2.28333	11.5733
ENSMUSG00000046865	Fbl	fibrillarin [Source:MGI Symbol;Acc:MGI:95486]	0.118353	-3.07884	1.37e-53	3.91e-52	yes	down	5.61	4.55	4.54	48.77	68.3	51.25	4.9	56.1067
ENSMUSG00000064080	Fbln2	fibulin 2 [Source:MGI Symbol;Acc:MGI:95488]	0.118774	-3.0737	0.0165316	0.03637	yes	down	0.18	0.02	0.02	0.48	0.35	0.66	0.0733333	0.496667
ENSMUSG00000021186	Fbln5	fibulin 5 [Source:MGI Symbol;Acc:MGI:1346091]	13.1358	3.71544	8.84e-19	8.6e-18	yes	up	3.07	2.83	3.52	0.26	0.25	0.36	3.14	0.29
ENSMUSG00000069805	Fbp1	fructose bisphosphatase 1 [Source:MGI Symbol;Acc:MGI:95492]	0.00283829	-8.46076	4.05e-56	1.23e-54	yes	down	0.21	0.86	1.12	158.41	214.83	186.63	0.73	186.623
ENSMUSG00000050503	Fbxl22	F-box and leucine-rich repeat protein 22 [Source:MGI Symbol;Acc:MGI:1921415]	4.34614	2.11974	9.71e-05	0.000318617	yes	up	0.66	1.24	0.79	0.42	0.13	0.24	0.896667	0.263333
ENSMUSG00000039753	Fbxl5	F-box and leucine-rich repeat protein 5 [Source:MGI Symbol;Acc:MGI:2152883]	6.63937	2.73105	1.11e-140	1.08e-138	yes	up	162.75	146.53	144.8	30.31	27.8	28.77	151.36	28.96
ENSMUSG00000047648	Fbxo30	F-box protein 30 [Source:MGI Symbol;Acc:MGI:1919115]	4.61354	2.20587	1.07e-40	2.2e-39	yes	up	16.63	14.73	17.71	5.47	4.08	4.25	16.3567	4.6
ENSMUSG00000035329	Fbxo33	F-box protein 33 [Source:MGI Symbol;Acc:MGI:1917861]	2.73441	1.45123	2.5e-22	2.85e-21	yes	up	32.13	30.33	32.1	16.51	14.19	12.77	31.52	14.49
ENSMUSG00000044966	Fbxo48	F-box protein 48 [Source:MGI Symbol;Acc:MGI:2442569]	0.082191	-3.60488	0.000154367	0.000490423	yes	down	0.09	0	0.16	1.29	1.46	2.1	0.0833333	1.61667
ENSMUSG00000019773	Fbxo5	F-box protein 5 [Source:MGI Symbol;Acc:MGI:1914391]	0.120385	-3.05427	8.81e-19	8.57e-18	yes	down	1.65	0.89	0.39	9.69	10.51	11.15	0.976667	10.45
ENSMUSG00000001786	Fbxo7	F-box protein 7 [Source:MGI Symbol;Acc:MGI:1917004]	2.11918	1.0835	1.95e-14	1.49e-13	yes	up	28.9	23.16	24.36	12.13	13.01	14.56	25.4733	13.2333
ENSMUSG00000037816	Fbxw17	F-box and WD-40 domain protein 17 [Source:MGI Symbol;Acc:MGI:1923584]	4.49426	2.16808	1.61e-53	4.56e-52	yes	up	45.13	47.2	49.79	15.76	13.75	16.01	47.3733	15.1733
ENSMUSG00000058715	Fcer1g	Fc receptor, IgE, high affinity I, gamma polypeptide [Source:MGI Symbol;Acc:MGI:95496]	2.62221	1.39079	1.36e-24	1.7e-23	yes	up	1454.11	1672.55	1652.31	860.05	738.48	736.99	1592.99	778.507
ENSMUSG00000005540	Fcer2a	Fc receptor, IgE, low affinity II, alpha polypeptide [Source:MGI Symbol;Acc:MGI:95497]	0.0520919	-4.2628	1.72e-05	6.23e-05	yes	down	0.04	0	0.11	0.57	1.87	1.15	0.05	1.19667
ENSMUSG00000015947	Fcgr1	Fc receptor, IgG, high affinity I [Source:MGI Symbol;Acc:MGI:95498]	14.1453	3.82225	6.03e-219	1.16e-216	yes	up	161.66	174.71	173.54	12.8	9.88	15.72	169.97	12.8
ENSMUSG00000059089	Fcgr4	Fc receptor, IgG, low affinity IV [Source:MGI Symbol;Acc:MGI:2179523]	5.19961	2.3784	6.3e-51	1.69e-49	yes	up	113.2	113.2	110.49	31.69	22.33	27.64	112.297	27.22
ENSMUSG00000003420	Fcgrt	Fc fragment of IgG receptor and transporter [Source:MGI Symbol;Acc:MGI:103017]	0.232861	-2.10246	3.01e-26	4.02e-25	yes	down	5.94	4.92	5.49	20.88	30.15	25.18	5.45	25.4033
ENSMUSG00000042474	Fcmr	Fc fragment of IgM receptor [Source:MGI Symbol;Acc:MGI:1916419]	0.235951	-2.08344	0.00366914	0.00926994	yes	down	0.87	1.03	0.06	2.52	2.17	1.5	0.653333	2.06333
ENSMUSG00000038421	Fcrla	Fc receptor-like A [Source:MGI Symbol;Acc:MGI:2138647]	0.159923	-2.64455	0.000227216	0.000704558	yes	down	0.5	0.37	0.1	1.15	4.64	2.33	0.323333	2.70667
ENSMUSG00000015852	Fcrls	Fc receptor-like S, scavenger receptor [Source:MGI Symbol;Acc:MGI:1933397]	0.0185555	-5.75201	7.27e-191	1.09e-188	yes	down	1.04	1.34	0.95	59.25	83.02	82.15	1.11	74.8067
ENSMUSG00000079677	Fdx2	ferredoxin 2 [Source:MGI Symbol;Acc:MGI:1915415]	0.333818	-1.58286	6.13e-11	3.72e-10	yes	down	7.41	9.33	9.87	28.08	38.28	37.81	8.87	34.7233
ENSMUSG00000018861	Fdxr	ferredoxin reductase [Source:MGI Symbol;Acc:MGI:104724]	0.489775	-1.02981	0.0116054	0.0264643	yes	down	1.22	2.1	3.18	4.69	4.64	6.04	2.16667	5.12333
ENSMUSG00000024742	Fen1	flap structure specific endonuclease 1 [Source:MGI Symbol;Acc:MGI:102779]	0.484112	-1.04659	9.81e-09	4.98e-08	yes	down	5.81	6.57	6.91	13.01	19.15	17.98	6.43	16.7133
ENSMUSG00000000127	Fer	fer (fms/fps related) protein kinase [Source:MGI Symbol;Acc:MGI:105917]	3.14769	1.65429	0.000457057	0.00135109	yes	up	0.94	1	1.65	0.39	0.47	0.64	1.19667	0.5
ENSMUSG00000037432	Fer1l5	fer-1-like 5 (C. elegans) [Source:MGI Symbol;Acc:MGI:3616091]	0.0613742	-4.02622	9.69e-05	0.000317957	yes	down	0.47	0	0	3.42	4.95	2.2	0.156667	3.52333
ENSMUSG00000021743	Fezf2	Fez family zinc finger 2 [Source:MGI Symbol;Acc:MGI:1859823]	0.0181376	-5.78488	0.000221947	0.000689746	yes	down	0	0	0	0.55	0.55	0.31	0	0.47
ENSMUSG00000051314	Ffar2	free fatty acid receptor 2 [Source:MGI Symbol;Acc:MGI:2441731]	0.356987	-1.48606	3.18e-05	0.000111534	yes	down	2.46	1.43	2.94	3.71	5.76	4.83	2.27667	4.76667
ENSMUSG00000054200	Ffar4	free fatty acid receptor 4 [Source:MGI Symbol;Acc:MGI:2147577]	0.0584321	-4.09709	4.67e-17	4.18e-16	yes	down	0.5	0.68	0	8.66	8.16	9.04	0.393333	8.62
ENSMUSG00000024013	Fgd2	FYVE, RhoGEF and PH domain containing 2 [Source:MGI Symbol;Acc:MGI:1347084]	0.107779	-3.21385	1.57e-27	2.21e-26	yes	down	3.15	1.12	0.98	9.44	11.73	13.51	1.75	11.56
ENSMUSG00000022788	Fgd4	FYVE, RhoGEF and PH domain containing 4 [Source:MGI Symbol;Acc:MGI:2183747]	0.310222	-1.68863	1.89e-28	2.73e-27	yes	down	4.23	4.26	3.53	13.05	13.6	13.64	4.00667	13.43
ENSMUSG00000042826	Fgf11	fibroblast growth factor 11 [Source:MGI Symbol;Acc:MGI:109167]	0.169341	-2.562	1.55e-06	6.3e-06	yes	down	0.28	0.41	0.09	2.03	2.13	2.02	0.26	2.06
ENSMUSG00000031137	Fgf13	fibroblast growth factor 13 [Source:MGI Symbol;Acc:MGI:109178]	0.0519185	-4.26761	0.00407583	0.0101929	yes	down	0	0	0.23	2.22	3.27	2.46	0.0766667	2.65
ENSMUSG00000037225	Fgf2	fibroblast growth factor 2 [Source:MGI Symbol;Acc:MGI:95516]	0.229764	-2.12178	0.000240086	0.000742322	yes	down	0.16	0.1	0.12	0.73	0.46	0.43	0.126667	0.54
ENSMUSG00000000182	Fgf23	fibroblast growth factor 23 [Source:MGI Symbol;Acc:MGI:1891427]	5.46884	2.45124	0.00833085	0.0195901	yes	up	0.5	0.82	0.47	0.04	0.21	0.17	0.596667	0.14
ENSMUSG00000047632	Fgfbp3	fibroblast growth factor binding protein 3 [Source:MGI Symbol;Acc:MGI:1919764]	5.43193	2.44147	1.84e-10	1.08e-09	yes	up	4.38	3.81	3.89	1.22	0.67	0.89	4.02667	0.926667
ENSMUSG00000031565	Fgfr1	fibroblast growth factor receptor 1 [Source:MGI Symbol;Acc:MGI:95522]	0.338921	-1.56098	2.26e-23	2.68e-22	yes	down	4.68	4.62	3.45	11.49	13.93	15.1	4.25	13.5067
ENSMUSG00000008090	Fgfrl1	fibroblast growth factor receptor-like 1 [Source:MGI Symbol;Acc:MGI:2150920]	2.93803	1.55485	0.0164363	0.0361776	yes	up	0.72	2.49	1.24	0.15	0.42	0.9	1.48333	0.49
ENSMUSG00000028874	Fgr	FGR proto-oncogene, Src family tyrosine kinase [Source:MGI Symbol;Acc:MGI:95527]	0.346305	-1.52989	1.54e-26	2.07e-25	yes	down	5.77	5.72	5.38	17.85	22.88	20.34	5.62333	20.3567
ENSMUSG00000026526	Fh1	fumarate hydratase 1 [Source:MGI Symbol;Acc:MGI:95530]	0.242813	-2.04208	1.48e-59	4.84e-58	yes	down	15.52	11.48	11.05	60.96	59.48	56.95	12.6833	59.13
ENSMUSG00000032643	Fhl3	four and a half LIM domains 3 [Source:MGI Symbol;Acc:MGI:1341092]	2.01935	1.01389	9.23e-08	4.26e-07	yes	up	20.75	17.6	19.42	8.36	14.44	14.01	19.2567	12.27
ENSMUSG00000034295	Fhod3	formin homology 2 domain containing 3 [Source:MGI Symbol;Acc:MGI:1925847]	5.24356	2.39055	0.0143216	0.0320107	yes	up	0.12	0.18	0.22	0.05	0.06	0.01	0.173333	0.04
ENSMUSG00000053334	Ficd	FIC domain containing [Source:MGI Symbol;Acc:MGI:1098550]	2.32375	1.21646	2.02e-09	1.08e-08	yes	up	8.13	8.25	6.22	3.62	3.68	4.98	7.53333	4.09333
ENSMUSG00000035455	Fignl1	fidgetin-like 1 [Source:MGI Symbol;Acc:MGI:1890648]	0.0565447	-4.14447	5.39e-37	9.96e-36	yes	down	0.27	0.4	0.41	8.8	7.41	11.25	0.36	9.15333
ENSMUSG00000095440	Fignl2	fidgetin-like 2 [Source:MGI Symbol;Acc:MGI:3646919]	3.91812	1.97016	1.68e-11	1.07e-10	yes	up	2.6	1.82	2.95	0.76	0.94	0.69	2.45667	0.796667
ENSMUSG00000034898	Filip1	filamin A interacting protein 1 [Source:MGI Symbol;Acc:MGI:1917848]	6.13931	2.61808	4.5e-06	1.74e-05	yes	up	0.95	0.66	2.09	0.34	0.44	0.09	1.23333	0.29
ENSMUSG00000043336	Filip1l	filamin A interacting protein 1-like [Source:MGI Symbol;Acc:MGI:1925999]	5.45874	2.44857	3.87e-68	1.48e-66	yes	up	22.29	22.28	23.74	5.41	5.08	5.22	22.77	5.23667
ENSMUSG00000003355	Fkbp11	FK506 binding protein 11 [Source:MGI Symbol;Acc:MGI:1913370]	0.133398	-2.90619	1.88e-19	1.89e-18	yes	down	4.23	4.51	1.89	36.91	35.15	32.76	3.54333	34.94
ENSMUSG00000020949	Fkbp3	FK506 binding protein 3 [Source:MGI Symbol;Acc:MGI:1353460]	0.376632	-1.40877	3.32e-14	2.49e-13	yes	down	12.31	9.36	11.39	42.04	43.78	38.52	11.02	41.4467
ENSMUSG00000024222	Fkbp5	FK506 binding protein 5 [Source:MGI Symbol;Acc:MGI:104670]	0.193259	-2.37139	3.28e-62	1.13e-60	yes	down	94.26	4.57	3.65	22.95	30.17	30.91	34.16	28.01
ENSMUSG00000029781	Fkbp9	FK506 binding protein 9 [Source:MGI Symbol;Acc:MGI:1350921]	0.482414	-1.05166	4.84e-05	0.000165716	yes	down	1.55	1.52	1.6	3.51	4.59	4.14	1.55667	4.08
ENSMUSG00000033739	Fkbpl	FK506 binding protein-like [Source:MGI Symbol;Acc:MGI:1932127]	2.46739	1.30299	0.000106544	0.000346645	yes	up	6.45	6.26	5.49	3.37	2.2	3.75	6.06667	3.10667
ENSMUSG00000025278	Flnb	filamin, beta [Source:MGI Symbol;Acc:MGI:2446089]	2.75616	1.46266	2.62e-17	2.37e-16	yes	up	13.53	14.14	16.82	4.39	7.9	8.22	14.83	6.83667
ENSMUSG00000068699	Flnc	filamin C, gamma [Source:MGI Symbol;Acc:MGI:95557]	0.125138	-2.99841	6.95e-26	9.13e-25	yes	down	0.26	0.28	0.3	1.7	3.15	3.12	0.28	2.65667
ENSMUSG00000051379	Flrt3	fibronectin leucine rich transmembrane protein 3 [Source:MGI Symbol;Acc:MGI:1918686]	11.4215	3.51368	5.62e-105	3.76e-103	yes	up	19.73	21.93	21.09	2.52	1.96	2.47	20.9167	2.31667
ENSMUSG00000029648	Flt1	FMS-like tyrosine kinase 1 [Source:MGI Symbol;Acc:MGI:95558]	0.0539421	-4.21244	1.37e-184	1.93e-182	yes	down	2.17	1.95	2.81	36.96	52.08	57.8	2.31	48.9467
ENSMUSG00000042817	Flt3	FMS-like tyrosine kinase 3 [Source:MGI Symbol;Acc:MGI:95559]	0.498319	-1.00486	0.0160692	0.0354618	yes	down	0.71	0.44	0.41	1.31	1.06	1.54	0.52	1.30333
ENSMUSG00000020357	Flt4	FMS-like tyrosine kinase 4 [Source:MGI Symbol;Acc:MGI:95561]	4.38983	2.13416	0.000242667	0.000749794	yes	up	0.33	0.35	0.4	0.06	0.1	0.15	0.36	0.103333
ENSMUSG00000034258	Flvcr2	feline leukemia virus subgroup C cellular receptor 2 [Source:MGI Symbol;Acc:MGI:2384974]	9.88282	3.30492	0.0180632	0.0393266	yes	up	0.11	0.16	0.21	0	0.02	0.04	0.16	0.02
ENSMUSG00000023911	Flywch2	FLYWCH family member 2 [Source:MGI Symbol;Acc:MGI:1924167]	0.161365	-2.6316	0.000101677	0.000332444	yes	down	0	1.15	2.01	9.27	6.63	9.32	1.05333	8.40667
ENSMUSG00000019689	Fmc1	formation of mitochondrial complex V assembly factor 1 [Source:MGI Symbol;Acc:MGI:1913367]	0.278247	-1.84556	6.06e-08	2.85e-07	yes	down	9.87	6.51	12.49	42.73	54.09	40.76	9.62333	45.86
ENSMUSG00000036053	Fmnl2	formin-like 2 [Source:MGI Symbol;Acc:MGI:1918659]	4.44755	2.15301	5.24e-87	2.71e-85	yes	up	67.85	64.51	62.97	19.18	16.44	18.83	65.11	18.15
ENSMUSG00000026193	Fn1	fibronectin 1 [Source:MGI Symbol;Acc:MGI:95566]	0.0101171	-6.62705	0	0	yes	down	3.93	6.7	3.43	319.42	419.32	492.65	4.68667	410.463
ENSMUSG00000074738	Fndc10	fibronectin type III domain containing 10 [Source:MGI Symbol;Acc:MGI:2444790]	0.106564	-3.23021	5.4e-14	4e-13	yes	down	0.42	0.26	0.43	4.04	3.57	5.54	0.37	4.38333
ENSMUSG00000033487	Fndc3a	fibronectin type III domain containing 3A [Source:MGI Symbol;Acc:MGI:1196463]	2.10467	1.0736	1.2e-32	1.92e-31	yes	up	118.53	113.08	111.79	68.12	68.97	71.54	114.467	69.5433
ENSMUSG00000045326	Fndc7	fibronectin type III domain containing 7 [Source:MGI Symbol;Acc:MGI:2443535]	7.52853	2.91237	0.000112463	0.000364923	yes	up	1.08	1.05	0.71	0	0.41	0.11	0.946667	0.173333
ENSMUSG00000061175	Fnip2	folliculin interacting protein 2 [Source:MGI Symbol;Acc:MGI:2683054]	2.83419	1.50294	3.76e-43	8.3e-42	yes	up	71.43	68.42	83.34	31.06	32.07	34.7	74.3967	32.61
ENSMUSG00000038368	Focad	focadhesin [Source:MGI Symbol;Acc:MGI:2676921]	0.469052	-1.09218	1.6e-10	9.42e-10	yes	down	20.56	6.21	5.55	10.91	8.29	12.25	10.7733	10.4833
ENSMUSG00000003545	Fosb	FBJ osteosarcoma oncogene B [Source:MGI Symbol;Acc:MGI:95575]	0.0682115	-3.87384	3.97e-15	3.16e-14	yes	down	0.09	0.09	0.35	2.71	4.44	2.13	0.176667	3.09333
ENSMUSG00000024912	Fosl1	fos-like antigen 1 [Source:MGI Symbol;Acc:MGI:107179]	270.296	8.07839	2.53e-20	2.64e-19	yes	up	8.23	7.41	10.57	0	0.09	0.05	8.73667	0.0466667
ENSMUSG00000001517	Foxm1	forkhead box M1 [Source:MGI Symbol;Acc:MGI:1347487]	0.0502998	-4.3133	1.36e-41	2.86e-40	yes	down	0.24	0.36	0.42	6.29	8.16	8.1	0.34	7.51667
ENSMUSG00000009566	Fpgs	folylpolyglutamyl synthetase [Source:MGI Symbol;Acc:MGI:95576]	0.22069	-2.17991	2.05e-07	9.16e-07	yes	down	0.85	0.25	38.33	3.77	4.3	5.35	13.1433	4.47333
ENSMUSG00000045551	Fpr1	formyl peptide receptor 1 [Source:MGI Symbol;Acc:MGI:107443]	133.918	7.0652	6.1e-304	2.18e-301	yes	up	201.45	219.34	220.18	1.83	2.78	1.46	213.657	2.02333
ENSMUSG00000052270	Fpr2	formyl peptide receptor 2 [Source:MGI Symbol;Acc:MGI:1278319]	78.0673	6.28665	4.26e-289	1.34e-286	yes	up	376.65	407.74	357.82	5.89	8.56	4.32	380.737	6.25667
ENSMUSG00000079700	Fpr3	formyl peptide receptor 3 [Source:MGI Symbol;Acc:MGI:1194495]	61.7476	5.94831	2.53e-41	5.29e-40	yes	up	17.15	17.2	15.54	0.5	0.27	0.2	16.63	0.323333
ENSMUSG00000087385	Frg2f1	FSHD region gene 2 family member 1 [Source:MGI Symbol;Acc:MGI:3035485]	0.409846	-1.28684	0.0194611	0.0420588	yes	down	0.93	1.55	1.39	7.4	4.69	5.73	1.29	5.94
ENSMUSG00000030064	Frmd4b	FERM domain containing 4B [Source:MGI Symbol;Acc:MGI:2141794]	0.272776	-1.87421	2.12e-39	4.21e-38	yes	down	4.55	3.87	3	14.04	19.61	19.98	3.80667	17.8767
ENSMUSG00000020170	Frs2	fibroblast growth factor receptor substrate 2 [Source:MGI Symbol;Acc:MGI:1100860]	2.43846	1.28597	5.38e-24	6.55e-23	yes	up	13	11.28	13.46	5.87	6.14	6.98	12.58	6.33
ENSMUSG00000056602	Fry	FRY microtubule binding protein [Source:MGI Symbol;Acc:MGI:2443895]	0.199771	-2.32358	2.33e-22	2.66e-21	yes	down	1.08	1.31	1.73	5.17	7.97	7.19	1.37333	6.77667
ENSMUSG00000094595	Fsbp	fibrinogen silencer binding protein [Source:MGI Symbol;Acc:MGI:5301008]	0.0121103	-6.36762	4.02e-05	0.000139094	yes	down	0	0	0	0.11	0.77	0.15	0	0.343333
ENSMUSG00000029581	Fscn1	fascin actin-bundling protein 1 [Source:MGI Symbol;Acc:MGI:1352745]	2.36112	1.23947	2.52e-13	1.79e-12	yes	up	75.2	138.4	118.63	36.26	48.97	60.41	110.743	48.5467
ENSMUSG00000021765	Fst	follistatin [Source:MGI Symbol;Acc:MGI:95586]	2.2226	1.15225	0.0146622	0.0327069	yes	up	1.53	1.42	1.36	0.96	1.03	0.72	1.43667	0.903333
ENSMUSG00000024661	Fth1	ferritin heavy polypeptide 1 [Source:MGI Symbol;Acc:MGI:95588]	9.79297	3.29175	1.08e-291	3.63e-289	yes	up	85430.5	79819.3	80632.5	9800.48	11361.3	11923.8	81960.8	11028.5
ENSMUSG00000020706	Ftsj3	FtsJ RNA methyltransferase homolog 3 (E. coli) [Source:MGI Symbol;Acc:MGI:1860295]	0.304249	-1.71668	1.12e-17	1.03e-16	yes	down	2.04	2.21	3.58	9.42	10.93	10.1	2.61	10.15
ENSMUSG00000025466	Fuom	fucose mutarotase [Source:MGI Symbol;Acc:MGI:1916314]	0.278422	-1.84466	1.32e-09	7.2e-09	yes	down	5.74	4.55	10.39	25.58	27.12	30.34	6.89333	27.68
ENSMUSG00000046152	Fut10	fucosyltransferase 10 [Source:MGI Symbol;Acc:MGI:2384748]	0.153716	-2.70167	0.000990103	0.00276459	yes	down	0.03	0.13	0.08	0.51	0.67	0.97	0.08	0.716667
ENSMUSG00000049307	Fut4	fucosyltransferase 4 [Source:MGI Symbol;Acc:MGI:95594]	0.366458	-1.44828	3.34e-10	1.92e-09	yes	down	1.54	1.67	1.17	4.72	5.63	4.73	1.46	5.02667
ENSMUSG00000070583	Fv1	Friend virus susceptibility 1 [Source:MGI Symbol;Acc:MGI:95595]	0.484823	-1.04447	0.0220912	0.0470296	yes	down	0.78	1.68	1.53	2.93	3.52	4.09	1.33	3.51333
ENSMUSG00000004988	Fxyd4	FXYD domain-containing ion transport regulator 4 [Source:MGI Symbol;Acc:MGI:1889005]	6.59273	2.72088	0.0132596	0.029841	yes	up	2.24	2.93	1.3	0	0.22	0.64	2.15667	0.286667
ENSMUSG00000022148	Fyb	FYN binding protein [Source:MGI Symbol;Acc:MGI:1346327]	5.3627	2.42296	5.29e-132	4.73e-130	yes	up	99.36	92.71	98.6	21.06	25.42	23.55	96.89	23.3433
ENSMUSG00000078612	Fyb2	FYN binding protein 2 [Source:MGI Symbol;Acc:MGI:2685466]	0.23383	-2.09647	0.00503283	0.0123508	yes	down	0.33	0.1	0.03	0.89	0.56	0.97	0.153333	0.806667
ENSMUSG00000025241	Fyco1	FYVE and coiled-coil domain containing 1 [Source:MGI Symbol;Acc:MGI:107277]	2.37475	1.24777	1.26e-23	1.51e-22	yes	up	29.46	19.16	14.48	4.94	6.19	8.36	21.0333	6.49667
ENSMUSG00000019843	Fyn	Fyn proto-oncogene [Source:MGI Symbol;Acc:MGI:95602]	0.482936	-1.0501	3.01e-18	2.85e-17	yes	down	20.45	20.14	16.3	44.35	51.26	53.05	18.9633	49.5533
ENSMUSG00000044674	Fzd1	frizzled class receptor 1 [Source:MGI Symbol;Acc:MGI:1196625]	11.1643	3.48082	6.83e-56	2.05e-54	yes	up	8.05	7.28	7.2	0.64	1.15	0.76	7.51	0.85
ENSMUSG00000049791	Fzd4	frizzled class receptor 4 [Source:MGI Symbol;Acc:MGI:108520]	0.0813598	-3.61954	4.81e-10	2.72e-09	yes	down	0.01	0.14	0.03	0.8	1.25	0.89	0.06	0.98
ENSMUSG00000045005	Fzd5	frizzled class receptor 5 [Source:MGI Symbol;Acc:MGI:108571]	2.45239	1.29419	3.85e-09	2.02e-08	yes	up	2.7	2.79	3.82	1.2	1.88	1.69	3.10333	1.59
ENSMUSG00000041075	Fzd7	frizzled class receptor 7 [Source:MGI Symbol;Acc:MGI:108570]	2.19932	1.13706	1.14e-28	1.65e-27	yes	up	68.7	58.63	64.66	32.09	36.67	41.19	63.9967	36.65
ENSMUSG00000009633	G0s2	G0/G1 switch gene 2 [Source:MGI Symbol;Acc:MGI:1316737]	0.0808268	-3.62902	1.5e-19	1.52e-18	yes	down	1.53	0.82	1.22	13.46	19.49	23.97	1.19	18.9733
ENSMUSG00000074203	G430095P16Rik	RIKEN cDNA G430095P16 gene [Source:MGI Symbol;Acc:MGI:3588227]	0.0195421	-5.67727	0.000337499	0.0010173	yes	down	0	0	0	2.2	1.66	1.82	0	1.89333
ENSMUSG00000034793	G6pc3	glucose 6 phosphatase, catalytic, 3 [Source:MGI Symbol;Acc:MGI:1915651]	0.313451	-1.67369	3.75e-19	3.7e-18	yes	down	9.16	11.94	9.95	31.92	58.03	45.36	10.35	45.1033
ENSMUSG00000097573	G730003C15Rik	RIKEN cDNA G730003C15 gene [Source:MGI Symbol;Acc:MGI:3641700]	0.0996853	-3.32647	0.0021809	0.00573152	yes	down	0	0.07	0.07	0.61	0.52	0.65	0.0466667	0.593333
ENSMUSG00000031714	Gab1	growth factor receptor bound protein 2-associated protein 1 [Source:MGI Symbol;Acc:MGI:108088]	3.3841	1.75877	3.33e-32	5.27e-31	yes	up	8.98	9.1	10.02	3.27	3.45	3.68	9.36667	3.46667
ENSMUSG00000031950	Gabarapl2	gamma-aminobutyric acid (GABA) A receptor-associated protein-like 2 [Source:MGI Symbol;Acc:MGI:1890602]	2.32774	1.21893	6.35e-15	4.99e-14	yes	up	76.1	69.66	65.07	41.25	21.41	31.98	70.2767	31.5467
ENSMUSG00000024462	Gabbr1	gamma-aminobutyric acid (GABA) B receptor, 1 [Source:MGI Symbol;Acc:MGI:1860139]	0.47393	-1.07725	6.07e-05	0.000205198	yes	down	1.97	1.42	1	2.58	3.35	3.01	1.46333	2.98
ENSMUSG00000036390	Gadd45a	growth arrest and DNA-damage-inducible 45 alpha [Source:MGI Symbol;Acc:MGI:107799]	0.30903	-1.69418	1.82e-23	2.17e-22	yes	down	15.22	11.58	18.19	50.09	59.7	56.02	14.9967	55.27
ENSMUSG00000015312	Gadd45b	growth arrest and DNA-damage-inducible 45 beta [Source:MGI Symbol;Acc:MGI:107776]	15.1949	3.92551	5.71e-227	1.16e-224	yes	up	237.38	254.06	260.81	18.08	20.95	26.08	250.75	21.7033
ENSMUSG00000021453	Gadd45g	growth arrest and DNA-damage-inducible 45 gamma [Source:MGI Symbol;Acc:MGI:1346325]	9.79507	3.29206	1.36e-152	1.45e-150	yes	up	173.23	179.29	177.32	23.45	22.05	23.67	176.613	23.0567
ENSMUSG00000033751	Gadd45gip1	growth arrest and DNA-damage-inducible, gamma interacting protein 1 [Source:MGI Symbol;Acc:MGI:1914947]	0.207598	-2.26814	7.64e-21	8.11e-20	yes	down	1.89	3	2.96	10.78	19.26	18.1	2.61667	16.0467
ENSMUSG00000024907	Gal	galanin and GMAP prepropeptide [Source:MGI Symbol;Acc:MGI:95637]	14.9445	3.90154	0.00176195	0.00470851	yes	up	1.51	1.35	1.55	0	0.17	0.34	1.47	0.17
ENSMUSG00000020766	Galk1	galactokinase 1 [Source:MGI Symbol;Acc:MGI:95730]	0.258472	-1.95192	7.65e-18	7.11e-17	yes	down	7.3	5.95	4.83	20.1	33.84	35.64	6.02667	29.86
ENSMUSG00000035473	Galm	galactose mutarotase [Source:MGI Symbol;Acc:MGI:2442420]	0.231277	-2.11231	5.24e-59	1.68e-57	yes	down	12.03	9.16	10.72	51.41	52.65	56.17	10.6367	53.41
ENSMUSG00000039774	Galnt12	polypeptide N-acetylgalactosaminyltransferase 12 [Source:MGI Symbol;Acc:MGI:2444664]	0.319825	-1.64465	0.00131786	0.00359876	yes	down	0.67	0.27	0.44	1.76	1.5	2.01	0.46	1.75667
ENSMUSG00000024064	Galnt14	polypeptide N-acetylgalactosaminyltransferase 14 [Source:MGI Symbol;Acc:MGI:1918935]	0.0100917	-6.63068	2.2e-06	8.84e-06	yes	down	0	0	0	0.74	0.53	0.88	0	0.716667
ENSMUSG00000026994	Galnt3	polypeptide N-acetylgalactosaminyltransferase 3 [Source:MGI Symbol;Acc:MGI:894695]	0.142802	-2.80791	7.94e-07	3.34e-06	yes	down	0.08	1.13	0.06	1.78	1.45	4.3	0.423333	2.51
ENSMUSG00000033316	Galnt9	polypeptide N-acetylgalactosaminyltransferase 9 [Source:MGI Symbol;Acc:MGI:2677965]	0.00755534	-7.04829	8.43e-25	1.06e-23	yes	down	0.06	0.11	0.06	14.49	17.09	15.03	0.0766667	15.5367
ENSMUSG00000020150	Gamt	guanidinoacetate methyltransferase [Source:MGI Symbol;Acc:MGI:1098221]	0.16633	-2.58788	7.48e-10	4.16e-09	yes	down	0.94	1.27	2.34	8.85	12.5	14.64	1.51667	11.9967
ENSMUSG00000062646	Ganc	glucosidase, alpha; neutral C [Source:MGI Symbol;Acc:MGI:1923301]	0.498281	-1.00497	4.63e-07	2e-06	yes	down	3.92	4.17	6.07	9.52	12.42	14.59	4.72	12.1767
ENSMUSG00000046006	Gapt	Grb2-binding adaptor, transmembrane [Source:MGI Symbol;Acc:MGI:3608341]	0.295965	-1.7565	2.07e-13	1.48e-12	yes	down	2.49	2.43	3.34	9.77	10.86	14.37	2.75333	11.6667
ENSMUSG00000028010	Gar1	GAR1 ribonucleoprotein [Source:MGI Symbol;Acc:MGI:1930948]	0.038922	-4.68327	5.63e-16	4.73e-15	yes	down	0.28	0.5	0.46	10.24	8.14	16.05	0.413333	11.4767
ENSMUSG00000029777	Gars	glycyl-tRNA synthetase [Source:MGI Symbol;Acc:MGI:2449057]	0.350237	-1.5136	2.69e-49	6.87e-48	yes	down	39.55	38.46	39.25	139.44	139.95	140.14	39.0867	139.843
ENSMUSG00000022962	Gart	phosphoribosylglycinamide formyltransferase [Source:MGI Symbol;Acc:MGI:95654]	0.227887	-2.13361	4.85e-36	8.67e-35	yes	down	4.85	3.34	4.31	20.64	20.31	20.87	4.16667	20.6067
ENSMUSG00000053332	Gas5	growth arrest specific 5 [Source:MGI Symbol;Acc:MGI:95659]	0.437578	-1.19239	3.6e-16	3.05e-15	yes	down	69.64	73.21	66.37	217.9	256.43	226.34	69.74	233.557
ENSMUSG00000031451	Gas6	growth arrest specific 6 [Source:MGI Symbol;Acc:MGI:95660]	0.415863	-1.26582	0.00299979	0.00769397	yes	down	0.81	0.56	0.61	1.84	1.53	2.62	0.66	1.99667
ENSMUSG00000033066	Gas7	growth arrest specific 7 [Source:MGI Symbol;Acc:MGI:1202388]	3.49699	1.80611	1.46e-51	3.98e-50	yes	up	63.97	65.13	83.13	12.69	20.69	22.85	70.7433	18.7433
ENSMUSG00000038233	Gask1a	golgi associated kinase 1A [Source:MGI Symbol;Acc:MGI:3041196]	0.0748149	-3.74053	4.56e-08	2.16e-07	yes	down	0.04	0.08	0.11	1.24	0.98	1.19	0.0766667	1.13667
ENSMUSG00000027955	Gask1b	golgi associated kinase 1B [Source:MGI Symbol;Acc:MGI:1915909]	0.286187	-1.80497	2.36e-14	1.79e-13	yes	down	2.15	1.28	1.22	8.19	5.86	6.08	1.55	6.71
ENSMUSG00000028085	Gatb	glutamyl-tRNA(Gln) amidotransferase, subunit B [Source:MGI Symbol;Acc:MGI:2442496]	0.334007	-1.58205	4.79e-11	2.93e-10	yes	down	3.73	2.54	6.78	9.51	9.35	9.62	4.35	9.49333
ENSMUSG00000029536	Gatc	glutamyl-tRNA(Gln) amidotransferase, subunit C [Source:MGI Symbol;Acc:MGI:1923776]	0.444651	-1.16925	1.79e-10	1.05e-09	yes	down	7.53	6.05	7.24	19.77	20.53	18.51	6.94	19.6033
ENSMUSG00000053329	Gatd3a	glutamine amidotransferase like class 1 domain containing 3A [Source:MGI Symbol;Acc:MGI:1351861]	0.341814	-1.54872	9.6e-11	5.74e-10	yes	down	4.39	8.34	7.36	20.08	30.81	27.44	6.69667	26.11
ENSMUSG00000027199	Gatm	glycine amidinotransferase (L-arginine:glycine amidinotransferase) [Source:MGI Symbol;Acc:MGI:1914342]	0.0331999	-4.91268	2.15e-277	6.12e-275	yes	down	4.43	5.02	3.92	173.89	167.4	163.46	4.45667	168.25
ENSMUSG00000022707	Gbe1	glucan (1,4-alpha-), branching enzyme 1 [Source:MGI Symbol;Acc:MGI:1921435]	3.17896	1.66856	8.86e-50	2.3e-48	yes	up	114.81	108.93	111.91	40.93	32.41	42.02	111.883	38.4533
ENSMUSG00000105096	Gbp10	guanylate-binding protein 10 [Source:MGI Symbol;Acc:MGI:4359647]	18.7753	4.23076	1.91e-19	1.91e-18	yes	up	17.66	7.73	12.67	0.79	1.36	1.05	12.6867	1.06667
ENSMUSG00000028270	Gbp2	guanylate binding protein 2 [Source:MGI Symbol;Acc:MGI:102772]	5.63713	2.49496	8.82e-159	9.75e-157	yes	up	686.76	631.19	659.13	145.7	142.52	150.2	659.027	146.14
ENSMUSG00000040264	Gbp2b	guanylate binding protein 2b [Source:MGI Symbol;Acc:MGI:95666]	5.0541	2.33745	1.19e-68	4.66e-67	yes	up	354.72	389.93	376.16	102.49	83.25	85.54	373.603	90.4267
ENSMUSG00000028268	Gbp3	guanylate binding protein 3 [Source:MGI Symbol;Acc:MGI:1926263]	6.74952	2.75479	2.57e-79	1.17e-77	yes	up	206.94	199.66	183.07	42.91	34.21	31.21	196.557	36.11
ENSMUSG00000079363	Gbp4	guanylate binding protein 4 [Source:MGI Symbol;Acc:MGI:97072]	11.4017	3.51117	1.82e-149	1.86e-147	yes	up	172.81	161.13	169.56	17.35	14.93	18.17	167.833	16.8167
ENSMUSG00000105504	Gbp5	guanylate binding protein 5 [Source:MGI Symbol;Acc:MGI:2429943]	19.6038	4.29306	6.64e-245	1.53e-242	yes	up	241.76	227.81	206.51	16.25	13.43	13.57	225.36	14.4167
ENSMUSG00000104713	Gbp6	guanylate binding protein 6 [Source:MGI Symbol;Acc:MGI:2140937]	14.1397	3.82168	8.72e-190	1.29e-187	yes	up	224.43	202.69	209.93	17.02	13.2	17.37	212.35	15.8633
ENSMUSG00000040253	Gbp7	guanylate binding protein 7 [Source:MGI Symbol;Acc:MGI:2444421]	3.95365	1.98319	2.07e-49	5.33e-48	yes	up	67.17	64.39	54.62	22.45	16.88	17.37	62.06	18.9
ENSMUSG00000029298	Gbp9	guanylate-binding protein 9 [Source:MGI Symbol;Acc:MGI:3605620]	5.73242	2.51914	1.57e-66	5.85e-65	yes	up	66.14	58.13	55.25	15.26	11.5	11.86	59.84	12.8733
ENSMUSG00000006378	Gcat	glycine C-acetyltransferase (2-amino-3-ketobutyrate-coenzyme A ligase) [Source:MGI Symbol;Acc:MGI:1349389]	0.0570838	-4.13077	6.03e-09	3.1e-08	yes	down	0.36	0	0.07	3.21	3.82	1.77	0.143333	2.93333
ENSMUSG00000037580	Gch1	GTP cyclohydrolase 1 [Source:MGI Symbol;Acc:MGI:95675]	4.0026	2.00094	3.73e-49	9.48e-48	yes	up	31.53	38.05	37.04	11.06	11.18	11.42	35.54	11.22
ENSMUSG00000032350	Gclc	glutamate-cysteine ligase, catalytic subunit [Source:MGI Symbol;Acc:MGI:104990]	4.30515	2.10606	5.36e-69	2.12e-67	yes	up	41.04	36.4	43.44	11.3	12.43	11.55	40.2933	11.76
ENSMUSG00000028124	Gclm	glutamate-cysteine ligase, modifier subunit [Source:MGI Symbol;Acc:MGI:104995]	5.31842	2.411	1.64e-101	1.04e-99	yes	up	399.83	370.25	417.91	82.49	71.83	74.13	395.997	76.15
ENSMUSG00000038843	Gcnt1	glucosaminyl (N-acetyl) transferase 1, core 2 [Source:MGI Symbol;Acc:MGI:95676]	0.455625	-1.13408	1.86e-19	1.87e-18	yes	down	6.87	6.27	6.7	17.37	18.69	18.82	6.61333	18.2933
ENSMUSG00000021360	Gcnt2	glucosaminyl (N-acetyl) transferase 2, I-branching enzyme [Source:MGI Symbol;Acc:MGI:1100870]	2.09586	1.06754	1.8e-09	9.68e-09	yes	up	7.34	6.9	7.34	4.23	3.62	5.2	7.19333	4.35
ENSMUSG00000034424	Gcsh	glycine cleavage system protein H (aminomethyl carrier) [Source:MGI Symbol;Acc:MGI:1915383]	0.413819	-1.27293	2.05e-10	1.19e-09	yes	down	8.27	7.21	8.11	25.27	25.86	20.61	7.86333	23.9133
ENSMUSG00000058624	Gda	guanine deaminase [Source:MGI Symbol;Acc:MGI:95678]	0.189937	-2.3964	7.92e-117	5.83e-115	yes	down	13.38	12.31	13.65	84.69	84.51	84.38	13.1133	84.5267
ENSMUSG00000033917	Gde1	glycerophosphodiester phosphodiesterase 1 [Source:MGI Symbol;Acc:MGI:1891827]	12.6833	3.66485	1.53e-274	4.28e-272	yes	up	719.77	702.34	745.92	73.24	73.55	70.37	722.677	72.3867
ENSMUSG00000061666	Gdpd1	glycerophosphodiester phosphodiesterase domain containing 1 [Source:MGI Symbol;Acc:MGI:1913819]	3.29425	1.71995	6.52e-26	8.57e-25	yes	up	17.44	15.18	16.13	6.32	6.19	6.07	16.25	6.19333
ENSMUSG00000028214	Gem	GTP binding protein (gene overexpressed in skeletal muscle) [Source:MGI Symbol;Acc:MGI:99844]	10.0433	3.32817	3.05e-48	7.64e-47	yes	up	12.93	12.08	15.22	1.59	1.64	1.84	13.41	1.69
ENSMUSG00000060121	Gemin2	gem nuclear organelle associated protein 2 [Source:MGI Symbol;Acc:MGI:1913853]	0.467054	-1.09834	0.000245956	0.000758413	yes	down	2.31	2.12	3.18	7	6.41	6.97	2.53667	6.79333
ENSMUSG00000049396	Gemin4	gem nuclear organelle associated protein 4 [Source:MGI Symbol;Acc:MGI:2449313]	0.26666	-1.90693	3e-09	1.58e-08	yes	down	0.7	0.6	0.85	3.98	3.24	2.82	0.716667	3.34667
ENSMUSG00000037275	Gemin5	gem nuclear organelle associated protein 5 [Source:MGI Symbol;Acc:MGI:2449311]	0.410307	-1.28522	4.53e-10	2.57e-09	yes	down	2.87	1.36	1.9	4.41	4.92	5.93	2.04333	5.08667
ENSMUSG00000055760	Gemin6	gem nuclear organelle associated protein 6 [Source:MGI Symbol;Acc:MGI:1914492]	0.299229	-1.74068	0.000333914	0.00100732	yes	down	1.56	1.55	0.51	4.91	4.68	5.9	1.20667	5.16333
ENSMUSG00000051235	Gen1	GEN1, Holliday junction 5' flap endonuclease [Source:MGI Symbol;Acc:MGI:2443149]	0.109723	-3.18806	1.42e-13	1.03e-12	yes	down	0.05	0.24	0.25	2.56	3.1	1.96	0.18	2.54
ENSMUSG00000040888	Gfer	growth factor, augmenter of liver regeneration [Source:MGI Symbol;Acc:MGI:107757]	0.350622	-1.51201	1.25e-11	8e-11	yes	down	8.48	8.87	7.84	18.86	22.57	19.45	8.39667	20.2933
ENSMUSG00000029275	Gfi1	growth factor independent 1 transcription repressor [Source:MGI Symbol;Acc:MGI:103170]	0.25558	-1.96815	4.21e-12	2.78e-11	yes	down	1.14	1.11	1.92	5.6	6.68	6.8	1.39	6.36
ENSMUSG00000051335	Gfod1	glucose-fructose oxidoreductase domain containing 1 [Source:MGI Symbol;Acc:MGI:2145304]	2.2507	1.17038	4.13e-10	2.35e-09	yes	up	3.73	4.16	3.76	1.91	2.07	2.25	3.88333	2.07667
ENSMUSG00000029992	Gfpt1	glutamine fructose-6-phosphate transaminase 1 [Source:MGI Symbol;Acc:MGI:95698]	2.51528	1.33072	1.65e-32	2.63e-31	yes	up	27.79	22.59	28.33	12.05	13.52	13.3	26.2367	12.9567
ENSMUSG00000020363	Gfpt2	glutamine fructose-6-phosphate transaminase 2 [Source:MGI Symbol;Acc:MGI:1338883]	4.2177	2.07646	0.00833836	0.0196027	yes	up	0.34	0.45	0.6	0.23	0.1	0.07	0.463333	0.133333
ENSMUSG00000022103	Gfra2	glial cell line derived neurotrophic factor family receptor alpha 2 [Source:MGI Symbol;Acc:MGI:1195462]	0.01652	-5.91964	8.75e-149	8.86e-147	yes	down	0.7	0.66	0.42	42.48	39.88	38.74	0.593333	40.3667
ENSMUSG00000002797	Ggct	gamma-glutamyl cyclotransferase [Source:MGI Symbol;Acc:MGI:95700]	2.5138	1.32987	1.62e-09	8.75e-09	yes	up	38.32	38.02	35.45	13.07	10.46	8.7	37.2633	10.7433
ENSMUSG00000035778	Ggta1	glycoprotein galactosyltransferase alpha 1, 3 [Source:MGI Symbol;Acc:MGI:95704]	4.16689	2.05897	1.14e-92	6.24e-91	yes	up	125.9	117.64	125.64	32.32	35.68	42.08	123.06	36.6933
ENSMUSG00000055737	Ghr	growth hormone receptor [Source:MGI Symbol;Acc:MGI:95708]	4.3813	2.13136	0.000231472	0.000716903	yes	up	2.01	1.3	1.21	0.37	0.44	0.2	1.50667	0.336667
ENSMUSG00000090019	Gimap1	GTPase, IMAP family member 1 [Source:MGI Symbol;Acc:MGI:109368]	0.34091	-1.55254	4.24e-16	3.59e-15	yes	down	6.44	6.41	6.69	20.72	22.43	27.09	6.51333	23.4133
ENSMUSG00000044867	Gimap1os	GTPase, IMAP family member 1, opposite strand [Source:MGI Symbol;Acc:MGI:3781523]	0.242426	-2.04438	0.00334462	0.00850782	yes	down	0.19	0.24	0.3	1.26	1.22	1.29	0.243333	1.25667
ENSMUSG00000043505	Gimap5	GTPase, IMAP family member 5 [Source:MGI Symbol;Acc:MGI:2442232]	0.344882	-1.53583	1.05e-07	4.78e-07	yes	down	2.26	9.47	5.25	7.22	11.54	10.71	5.66	9.82333
ENSMUSG00000040006	Ginm1	glycoprotein integral membrane 1 [Source:MGI Symbol;Acc:MGI:2384905]	2.16043	1.11132	1.57e-13	1.13e-12	yes	up	40.17	40.07	41.67	28.66	25.25	22.15	40.6367	25.3533
ENSMUSG00000027454	Gins1	GINS complex subunit 1 (Psf1 homolog) [Source:MGI Symbol;Acc:MGI:1916520]	0.258885	-1.94961	5.19e-07	2.23e-06	yes	down	2.2	3.63	1.9	10.88	9.46	8.9	2.57667	9.74667
ENSMUSG00000019433	Gipc1	GIPC PDZ domain containing family, member 1 [Source:MGI Symbol;Acc:MGI:1926252]	0.378988	-1.39978	5.59e-11	3.41e-10	yes	down	15.22	17.22	19.93	34.05	71.37	71.95	17.4567	59.1233
ENSMUSG00000030406	Gipr	gastric inhibitory polypeptide receptor [Source:MGI Symbol;Acc:MGI:1352753]	20.3363	4.34598	9.56e-50	2.47e-48	yes	up	6.85	5.66	6.8	0.36	0.25	0.79	6.43667	0.466667
ENSMUSG00000050953	Gja1	gap junction protein, alpha 1 [Source:MGI Symbol;Acc:MGI:95713]	205.768	7.68488	4.22e-151	4.42e-149	yes	up	39.81	37.33	37.1	0.04	0.28	0.38	38.08	0.233333
ENSMUSG00000057123	Gja5	gap junction protein, alpha 5 [Source:MGI Symbol;Acc:MGI:95716]	0.238212	-2.06968	0.000858105	0.00242123	yes	down	0.15	0.1	0.26	0.81	0.83	1.03	0.17	0.89
ENSMUSG00000041440	Gk5	glycerol kinase 5 (putative) [Source:MGI Symbol;Acc:MGI:2443336]	2.66038	1.41163	4.47e-11	2.74e-10	yes	up	3.93	3.82	4.56	1.74	2.05	2.5	4.10333	2.09667
ENSMUSG00000021552	Gkap1	G kinase anchoring protein 1 [Source:MGI Symbol;Acc:MGI:1891694]	2.27674	1.18697	1.34e-06	5.47e-06	yes	up	14.93	18.96	15.24	10.16	6.68	9.44	16.3767	8.76
ENSMUSG00000031266	Gla	galactosidase, alpha [Source:MGI Symbol;Acc:MGI:1347344]	2.60146	1.37932	1.29e-50	3.44e-49	yes	up	102.48	99.74	105.43	46.53	59.13	59.16	102.55	54.94
ENSMUSG00000028480	Glipr2	GLI pathogenesis-related 2 [Source:MGI Symbol;Acc:MGI:1917770]	2.36752	1.24338	1.64e-39	3.27e-38	yes	up	246.23	251.55	220.87	118.3	126.47	132.42	239.55	125.73
ENSMUSG00000034762	Glis1	GLIS family zinc finger 1 [Source:MGI Symbol;Acc:MGI:2386723]	19.903	4.31491	0.000398579	0.0011898	yes	up	1.78	0.43	0.77	0	0.08	0	0.993333	0.0266667
ENSMUSG00000052942	Glis3	GLIS family zinc finger 3 [Source:MGI Symbol;Acc:MGI:2444289]	33.5063	5.06636	5.6e-73	2.34e-71	yes	up	7.63	15.92	15.72	0.29	0.37	0.22	13.09	0.293333
ENSMUSG00000024026	Glo1	glyoxalase 1 [Source:MGI Symbol;Acc:MGI:95742]	0.448278	-1.15753	6.79e-14	5e-13	yes	down	15.12	12.74	13.02	33.76	37.47	39.38	13.6267	36.87
ENSMUSG00000021591	Glrx	glutaredoxin [Source:MGI Symbol;Acc:MGI:2135625]	6.44847	2.68896	2.07e-128	1.74e-126	yes	up	1037.57	1008.65	992.59	210.94	184.22	194.88	1012.94	196.68
ENSMUSG00000044005	Gls2	glutaminase 2 (liver, mitochondrial) [Source:MGI Symbol;Acc:MGI:2143539]	8.51566	3.09012	2.08e-10	1.21e-09	yes	up	3.3	6.89	3.43	0.59	1.62	0.29	4.54	0.833333
ENSMUSG00000026473	Glul	glutamate-ammonia ligase (glutamine synthetase) [Source:MGI Symbol;Acc:MGI:95739]	2.40983	1.26893	4.14e-27	5.72e-26	yes	up	94.07	79.33	86.68	28.94	43.1	39.93	86.6933	37.3233
ENSMUSG00000062933	Gm10123	predicted pseudogene 10123 [Source:MGI Symbol;Acc:MGI:3704342]	0.34446	-1.53759	3.82e-21	4.12e-20	yes	down	279.48	354.31	267.29	787.58	1445.78	1318.55	300.36	1183.97
ENSMUSG00000063611	Gm10134	predicted gene 10134 [Source:MGI Symbol;Acc:MGI:3642322]	2.35877	1.23803	8.16e-06	3.06e-05	yes	up	7.22	6.15	4.94	3.22	3.48	3.09	6.10333	3.26333
ENSMUSG00000100954	Gm10138	predicted gene 10138 [Source:MGI Symbol;Acc:MGI:3708522]	0.007676	-7.02543	2.41e-07	1.06e-06	yes	down	0	0	0	0.87	0.71	1.34	0	0.973333
ENSMUSG00000066724	Gm10175	predicted gene 10175 [Source:MGI Symbol;Acc:MGI:3704287]	0.341886	-1.54841	4.04e-33	6.59e-32	yes	down	122.2	135.19	147.85	404.42	562.03	585.36	135.08	517.27
ENSMUSG00000069682	Gm10275	predicted pseudogene 10275 [Source:MGI Symbol;Acc:MGI:3704354]	0.288069	-1.79552	8.53e-71	3.45e-69	yes	down	491.83	550.92	489	2090.92	2434.83	2395.92	510.583	2307.22
ENSMUSG00000070713	Gm10282	predicted pseudogene 10282 [Source:MGI Symbol;Acc:MGI:3704312]	0.429695	-1.21861	0.00142052	0.00385601	yes	down	2.09	1.89	1.79	4.67	6.22	6.5	1.92333	5.79667
ENSMUSG00000107894	Gm10388	predicted gene 10388 [Source:MGI Symbol;Acc:MGI:3641777]	4.15364	2.05438	0.00022516	0.000698897	yes	up	0.64	0.96	2.39	0.21	0.32	0.67	1.33	0.4
ENSMUSG00000072940	Gm10443	predicted pseudogene 10443 [Source:MGI Symbol;Acc:MGI:3704272]	0.364041	-1.45783	0.00695515	0.0166383	yes	down	1103.18	1170.32	1117.67	4980.78	3527.52	3738.43	1130.39	4082.24
ENSMUSG00000073628	Gm10552	predicted gene 10552 [Source:MGI Symbol;Acc:MGI:3642083]	16.1079	4.00969	4.39e-08	2.09e-07	yes	up	31.16	35.44	20.37	4.59	0.3	0	28.99	1.63
ENSMUSG00000073631	Gm10553	predicted gene 10553 [Source:MGI Symbol;Acc:MGI:3642178]	11.3901	3.5097	7.33e-15	5.73e-14	yes	up	5.67	4.11	3.8	0.29	0.48	0.75	4.52667	0.506667
ENSMUSG00000090174	Gm10612	predicted gene 10612 [Source:MGI Symbol;Acc:MGI:3708796]	0.0536097	-4.22136	0.000182871	0.000575269	yes	down	0	0.05	0.1	0.53	1.85	1.34	0.05	1.24
ENSMUSG00000074213	Gm10642	predicted gene 10642 [Source:MGI Symbol;Acc:MGI:3704338]	0.201629	-2.31022	4.46e-05	0.000153248	yes	down	0.5	0.62	0.18	2.21	3.2	2.59	0.433333	2.66667
ENSMUSG00000074228	Gm10645	predicted gene 10645 [Source:MGI Symbol;Acc:MGI:3704313]	2.43717	1.28521	0.000755467	0.00214892	yes	up	4.85	6.27	9.99	2.4	4.5	4.38	7.03667	3.76
ENSMUSG00000074284	Gm10658	predicted gene 10658 [Source:MGI Symbol;Acc:MGI:3642856]	0.238367	-2.06874	0.0230851	0.048917	yes	down	0.21	0.22	0.3	0.89	1.46	1.96	0.243333	1.43667
ENSMUSG00000074807	Gm10762	predicted gene 10762 [Source:MGI Symbol;Acc:MGI:3704209]	0.300647	-1.73386	0.00506965	0.0124344	yes	down	0.74	0.3	0.51	1.05	1.44	1.33	0.516667	1.27333
ENSMUSG00000082419	Gm11425	predicted gene 11425 [Source:MGI Symbol;Acc:MGI:3650957]	18.1659	4.18316	0.000771854	0.0021927	yes	up	5.36	2.85	4.19	0	0	0.99	4.13333	0.33
ENSMUSG00000085596	Gm11476	predicted gene 11476 [Source:MGI Symbol;Acc:MGI:3705135]	2.89483	1.53348	0.00390814	0.00981528	yes	up	2.5	2.86	3.89	5.51	1.89	1.28	3.08333	2.89333
ENSMUSG00000081604	Gm11518	predicted gene 11518 [Source:MGI Symbol;Acc:MGI:3650306]	0.213826	-2.22549	2.09e-05	7.47e-05	yes	down	234.18	199.71	168.63	434.41	1908.82	1718.56	200.84	1353.93
ENSMUSG00000075611	Gm11545	predicted gene 11545 [Source:MGI Symbol;Acc:MGI:2144683]	0.11824	-3.08021	1.3e-18	1.26e-17	yes	down	0.58	0.49	0.38	3.94	5.44	6.29	0.483333	5.22333
ENSMUSG00000085501	Gm11772	predicted gene 11772 [Source:MGI Symbol;Acc:MGI:3649468]	47.8791	5.58132	0.00145411	0.00393956	yes	up	1.63	1.58	1.94	0	0	0	1.71667	0
ENSMUSG00000068240	Gm11808	predicted gene 11808 [Source:MGI Symbol;Acc:MGI:3649356]	0.386973	-1.3697	6.76e-33	1.09e-31	yes	down	666.27	740.8	729.85	2384.18	2470.39	2435.93	712.307	2430.17
ENSMUSG00000085478	Gm11851	predicted gene 11851 [Source:MGI Symbol;Acc:MGI:3652014]	51.1569	5.67686	0.00192631	0.00511774	yes	up	0.17	1.21	2.02	0	0	0	1.13333	0
ENSMUSG00000084408	Gm11870	predicted gene 11870 [Source:MGI Symbol;Acc:MGI:3650285]	2.35347	1.23479	0.0139113	0.0311923	yes	up	2.69	1.94	1.81	0.89	1.2	1.4	2.14667	1.16333
ENSMUSG00000069939	Gm12070	predicted gene 12070 [Source:MGI Symbol;Acc:MGI:3650751]	2.35332	1.2347	2.97e-05	0.000104495	yes	up	38.77	39	37.03	32.02	12.21	16.22	38.2667	20.15
ENSMUSG00000048852	Gm12185	predicted gene 12185 [Source:MGI Symbol;Acc:MGI:3652173]	5.06842	2.34154	9.44e-29	1.38e-27	yes	up	8.89	6.6	6.28	1.47	1.74	1.76	7.25667	1.65667
ENSMUSG00000083178	Gm12187	predicted gene 12187 [Source:MGI Symbol;Acc:MGI:3651944]	16.8464	4.07437	0.007631	0.0180985	yes	up	0.32	0.76	0.46	0	0.12	0	0.513333	0.04
ENSMUSG00000081769	Gm12216	predicted gene 12216 [Source:MGI Symbol;Acc:MGI:3650088]	4.58478	2.19685	0.00200646	0.00531288	yes	up	2.66	4.98	6.46	1.6	0.41	0.52	4.7	0.843333
ENSMUSG00000082292	Gm12250	predicted gene 12250 [Source:MGI Symbol;Acc:MGI:3649299]	5.70681	2.51268	6.17e-46	1.46e-44	yes	up	72.24	55.37	62.91	12.42	7.45	9.79	63.5067	9.88667
ENSMUSG00000094286	Gm12424	predicted gene 12424 [Source:MGI Symbol;Acc:MGI:3650991]	12.4589	3.63911	0.00559345	0.0136275	yes	up	2.85	2.76	5.36	0.69	0	0.41	3.65667	0.366667
ENSMUSG00000056411	Gm12500	predicted gene 12500 [Source:MGI Symbol;Acc:MGI:3650304]	0.0201521	-5.63293	0.000407277	0.00121378	yes	down	0	0	0	0.46	0.3	0.5	0	0.42
ENSMUSG00000087070	Gm12505	predicted gene 12505 [Source:MGI Symbol;Acc:MGI:3651173]	420.696	8.71663	4.27e-12	2.82e-11	yes	up	7.94	8.74	8.66	0	0	0	8.44667	0
ENSMUSG00000085126	Gm12589	predicted gene 12589 [Source:MGI Symbol;Acc:MGI:3650371]	0.112158	-3.1564	0.00495697	0.0121794	yes	down	0	0.38	0.4	2.53	2.42	4.11	0.26	3.02
ENSMUSG00000084918	Gm12708	predicted gene 12708 [Source:MGI Symbol;Acc:MGI:3652178]	0.195142	-2.3574	9.8e-08	4.5e-07	yes	down	1.69	1.27	1.66	8.21	8.38	7.95	1.54	8.18
ENSMUSG00000084968	Gm12743	predicted gene 12743 [Source:MGI Symbol;Acc:MGI:3651449]	4.4907	2.16694	0.00673786	0.0161737	yes	up	0.25	0.41	0.43	0.17	0.04	0.1	0.363333	0.103333
ENSMUSG00000086184	Gm12764	predicted gene 12764 [Source:MGI Symbol;Acc:MGI:3649980]	7.0842	2.8246	0.0135038	0.0303494	yes	up	28.15	11.43	6.62	0.23	5.35	0	15.4	1.86
ENSMUSG00000066315	Gm12918	predicted gene 12918 [Source:MGI Symbol;Acc:MGI:3652005]	0.0674684	-3.88964	5.23e-06	2.01e-05	yes	down	108.8	38.16	29.62	259.75	1742.44	1488.67	58.86	1163.62
ENSMUSG00000085823	Gm13012	predicted gene 13012 [Source:MGI Symbol;Acc:MGI:3652270]	2.13272	1.09269	1.86e-05	6.69e-05	yes	up	17.47	19.72	16.52	14.53	8.53	10.62	17.9033	11.2267
ENSMUSG00000086606	Gm13205	predicted gene 13205 [Source:MGI Symbol;Acc:MGI:3700976]	0.0856433	-3.54552	0.0181665	0.0395372	yes	down	0	0	0.56	1.38	2.95	3.42	0.186667	2.58333
ENSMUSG00000084383	Gm13370	predicted gene 13370 [Source:MGI Symbol;Acc:MGI:3651012]	0.00336179	-8.21656	1.8e-10	1.05e-09	yes	down	0.14	0	0	18.21	14.38	41.02	0.0466667	24.5367
ENSMUSG00000075514	Gm13375	predicted gene 13375 [Source:MGI Symbol;Acc:MGI:3649913]	0.39461	-1.3415	0.0196694	0.0424486	yes	down	1.07	2.66	0.67	2.64	5.31	7.61	1.46667	5.18667
ENSMUSG00000086109	Gm13391	predicted gene 13391 [Source:MGI Symbol;Acc:MGI:3651526]	2.16476	1.11421	0.0111894	0.0256247	yes	up	3.46	7.36	5.02	4.11	2.71	4.7	5.28	3.84
ENSMUSG00000087187	Gm13431	predicted gene 13431 [Source:MGI Symbol;Acc:MGI:3650776]	0.223443	-2.16202	0.0106706	0.0245322	yes	down	0.86	1.04	2.46	12.89	8.25	5.71	1.45333	8.95
ENSMUSG00000086196	Gm13571	predicted gene 13571 [Source:MGI Symbol;Acc:MGI:3652223]	5.00902	2.32453	5.39e-13	3.75e-12	yes	up	10.74	14.45	11.15	4.02	1.57	3.51	12.1133	3.03333
ENSMUSG00000087283	Gm13580	predicted gene 13580 [Source:MGI Symbol;Acc:MGI:3650460]	22.7764	4.50947	1.19e-06	4.91e-06	yes	up	9.33	5.9	3.82	0	0.23	0.91	6.35	0.38
ENSMUSG00000086192	Gm13609	predicted gene 13609 [Source:MGI Symbol;Acc:MGI:3651299]	30.1991	4.91643	0.0144796	0.0323313	yes	up	0.89	0.88	0.91	0	0	0	0.893333	0
ENSMUSG00000085335	Gm13684	predicted gene 13684 [Source:MGI Symbol;Acc:MGI:3649340]	6.95743	2.79856	0.00558027	0.0135991	yes	up	0.5	0.49	0.24	0.02	0.09	0.11	0.41	0.0733333
ENSMUSG00000087477	Gm13822	predicted gene 13822 [Source:MGI Symbol;Acc:MGI:3650351]	968.463	9.91955	3.52e-16	2.99e-15	yes	up	14.84	19.39	14.15	0	0	0	16.1267	0
ENSMUSG00000087203	Gm13986	predicted gene 13986 [Source:MGI Symbol;Acc:MGI:3651937]	5.35749	2.42156	9.59e-05	0.000315036	yes	up	1.19	0.76	0.61	0.33	0.11	0.16	0.853333	0.2
ENSMUSG00000085498	Gm14023	predicted gene 14023 [Source:MGI Symbol;Acc:MGI:3650639]	2.75632	1.46274	9.75e-05	0.000319828	yes	up	3.86	2.58	3.4	1.41	1.94	1.15	3.28	1.5
ENSMUSG00000086756	Gm14051	predicted gene 14051 [Source:MGI Symbol;Acc:MGI:3650008]	47.4214	5.56747	0.00508915	0.0124772	yes	up	13.77	0	6.22	0	0	0	6.66333	0
ENSMUSG00000082990	Gm14052	predicted gene 14052 [Source:MGI Symbol;Acc:MGI:3650009]	149.138	7.22051	2.37e-07	1.05e-06	yes	up	1.49	1.57	2.5	0	0	0	1.85333	0
ENSMUSG00000081434	Gm14165	predicted gene 14165 [Source:MGI Symbol;Acc:MGI:3650537]	0.0887817	-3.49359	0.0182857	0.0397636	yes	down	0.1	0	0.11	1.28	0.69	0.99	0.07	0.986667
ENSMUSG00000087616	Gm14257	predicted gene 14257 [Source:MGI Symbol;Acc:MGI:3652145]	23.3042	4.54252	0.00863692	0.0202368	yes	up	0.86	0.56	1.18	0	0	0.14	0.866667	0.0466667
ENSMUSG00000087445	Gm14286	predicted gene 14286 [Source:MGI Symbol;Acc:MGI:3650190]	3.00562	1.58766	3.77e-16	3.2e-15	yes	up	10.55	6.21	4.52	1.68	2.69	2.85	7.09333	2.40667
ENSMUSG00000078864	Gm14322	predicted gene 14322 [Source:MGI Symbol;Acc:MGI:3652185]	3.53779	1.82285	0.000143357	0.000457759	yes	up	4.74	7.26	5.09	2.41	1.9	2.41	5.69667	2.24
ENSMUSG00000095362	Gm14325	predicted gene 14325 [Source:MGI Symbol;Acc:MGI:3702875]	2.07524	1.05328	2.84e-10	1.64e-09	yes	up	24.17	31.56	24.15	16.44	16.97	8.07	26.6267	13.8267
ENSMUSG00000078901	Gm14440	predicted gene 14440 [Source:MGI Symbol;Acc:MGI:3702430]	2.52389	1.33565	8.04e-05	0.000267117	yes	up	21.05	6.12	3.15	1.52	1.73	10.11	10.1067	4.45333
ENSMUSG00000098505	Gm14496	predicted gene 14496 [Source:MGI Symbol;Acc:MGI:3769929]	24.4368	4.61098	0.0074863	0.0177969	yes	up	0.1	0.14	0.05	0	0.01	0	0.0966667	0.00333333
ENSMUSG00000073274	Gm14636	predicted gene 14636 [Source:MGI Symbol;Acc:MGI:3641976]	5.39544	2.43174	1.07e-10	6.37e-10	yes	up	2.75	2.9	4.1	0.62	0.74	0.6	3.25	0.653333
ENSMUSG00000081551	Gm14654	predicted gene 14654 [Source:MGI Symbol;Acc:MGI:3705680]	8.91232	3.1558	9.17e-08	4.23e-07	yes	up	25.3	15.65	17.47	0.76	5.97	2.44	19.4733	3.05667
ENSMUSG00000085196	Gm14963	predicted gene 14963 [Source:MGI Symbol;Acc:MGI:3705162]	28.5791	4.83689	0.0045708	0.0113196	yes	up	0.22	0.06	0.42	0	0.03	0	0.233333	0.01
ENSMUSG00000082976	Gm15056	predicted gene 15056 [Source:MGI Symbol;Acc:MGI:3705859]	715.525	9.48286	2.29e-14	1.74e-13	yes	up	17.67	31.73	27.78	0	0	0	25.7267	0
ENSMUSG00000087175	Gm15133	predicted gene 15133 [Source:MGI Symbol;Acc:MGI:3705170]	17.0044	4.08783	3.8e-06	1.49e-05	yes	up	6.01	6.3	4.58	0.83	0.24	0	5.63	0.356667
ENSMUSG00000086288	Gm15265	predicted gene 15265 [Source:MGI Symbol;Acc:MGI:3705193]	3.72748	1.8982	0.00456097	0.0113008	yes	up	3.79	2.22	4.76	1.35	1.49	0.5	3.59	1.11333
ENSMUSG00000086111	Gm15326	predicted gene 15326 [Source:MGI Symbol;Acc:MGI:3705205]	0.02211	-5.49916	0.000825911	0.00233581	yes	down	0	0	0	0.32	0.81	0.87	0	0.666667
ENSMUSG00000082585	Gm15387	predicted gene 15387 [Source:MGI Symbol;Acc:MGI:3705374]	0.241289	-2.05117	1.07e-15	8.77e-15	yes	down	18.07	23.85	10.58	67.34	107.71	112.19	17.5	95.7467
ENSMUSG00000118590	Gm15433	predicted pseudogene 15433 [Source:MGI Symbol;Acc:MGI:3705860]	2.66707	1.41526	0.0066327	0.0159464	yes	up	5.83	4.03	1.9	1.08	2.17	2.37	3.92	1.87333
ENSMUSG00000091177	Gm15494	predicted gene 15494 [Source:MGI Symbol;Acc:MGI:3782940]	2.10861	1.07629	1.33e-16	1.16e-15	yes	up	29.02	28.13	25.49	16	16.62	16.7	27.5467	16.44
ENSMUSG00000086583	Gm15500	predicted pseudogene 15500 [Source:MGI Symbol;Acc:MGI:3782947]	0.236037	-2.08291	2.36e-86	1.2e-84	yes	down	240.06	271.72	237.34	1310.96	1391.41	1339.56	249.707	1347.31
ENSMUSG00000087412	Gm15501	predicted pseudogene 15501 [Source:MGI Symbol;Acc:MGI:3704296]	0.140853	-2.82774	1.8e-07	8.07e-07	yes	down	14.21	15.08	12.35	42.48	175.65	180.5	13.88	132.877
ENSMUSG00000083257	Gm15568	predicted gene 15568 [Source:MGI Symbol;Acc:MGI:3783017]	21.233	4.40823	0.00360575	0.00912372	yes	up	0.15	1.12	1.01	0	0.14	0	0.76	0.0466667
ENSMUSG00000082289	Gm15596	predicted gene 15596 [Source:MGI Symbol;Acc:MGI:3783043]	0.138686	-2.8501	0.0208313	0.0446497	yes	down	0	0.14	0.43	0.73	1.71	2.91	0.19	1.78333
ENSMUSG00000112110	Gm15608	predicted gene 15608 [Source:MGI Symbol;Acc:MGI:3801804]	28.0563	4.81025	0.0234858	0.0496277	yes	up	0.26	1.02	1.62	0	0	0	0.966667	0
ENSMUSG00000082744	Gm15625	predicted gene 15625 [Source:MGI Symbol;Acc:MGI:3783069]	16.4755	4.04225	0.00165269	0.00443995	yes	up	0.78	0.77	1.51	0	0	0.24	1.02	0.08
ENSMUSG00000086717	Gm15655	predicted gene 15655 [Source:MGI Symbol;Acc:MGI:3805551]	54.7189	5.77397	3.89e-06	1.52e-05	yes	up	18.08	11.44	3.22	0.26	0.38	0.03	10.9133	0.223333
ENSMUSG00000087263	Gm15726	predicted gene 15726 [Source:MGI Symbol;Acc:MGI:3783169]	22.6058	4.49862	1.53e-160	1.74e-158	yes	up	25.2	27.66	24.78	1.22	1.47	0.84	25.88	1.17667
ENSMUSG00000087556	Gm15764	predicted gene 15764 [Source:MGI Symbol;Acc:MGI:3783206]	0.431032	-1.21413	0.0215288	0.0459879	yes	down	1.09	0.81	0.85	1.18	2.85	1.62	0.916667	1.88333
ENSMUSG00000090142	Gm15795	predicted gene 15795 [Source:MGI Symbol;Acc:MGI:3802035]	0.353918	-1.49851	0.0193346	0.0418251	yes	down	1.52	2.2	2.06	7.88	7.63	5.66	1.92667	7.05667
ENSMUSG00000096592	Gm15801	predicted gene 15801 [Source:MGI Symbol;Acc:MGI:3779625]	2.38697	1.25518	0.000208089	0.000648668	yes	up	29.31	17.83	21.68	13.11	11.57	12.42	22.94	12.3667
ENSMUSG00000081512	Gm15821	predicted gene 15821 [Source:MGI Symbol;Acc:MGI:3801940]	2.24148	1.16445	0.0119501	0.0271521	yes	up	4.24	2.18	3.51	2.14	1.28	2.15	3.31	1.85667
ENSMUSG00000085812	Gm15843	predicted gene 15843 [Source:MGI Symbol;Acc:MGI:3801845]	0.435795	-1.19828	0.012959	0.0291933	yes	down	4.4	6.32	3.09	10.28	14.2	18.13	4.60333	14.2033
ENSMUSG00000084821	Gm15880	predicted gene 15880 [Source:MGI Symbol;Acc:MGI:3802014]	5.71221	2.51405	0.000368069	0.0011036	yes	up	1.63	0.51	0.91	0.33	0.28	0.03	1.01667	0.213333
ENSMUSG00000081665	Gm15922	predicted gene 15922 [Source:MGI Symbol;Acc:MGI:3802148]	2.26599	1.18014	4.16e-13	2.92e-12	yes	up	8.84	8.97	8.42	4.64	4.63	5.17	8.74333	4.81333
ENSMUSG00000081723	Gm15931	predicted gene 15931 [Source:MGI Symbol;Acc:MGI:3805553]	7.19092	2.84618	2.96e-94	1.66e-92	yes	up	28.79	29.43	33.54	2.57	4.69	4.74	30.5867	4
ENSMUSG00000087256	Gm15990	predicted gene 15990 [Source:MGI Symbol;Acc:MGI:3801993]	222.6	7.79831	4.65e-09	2.42e-08	yes	up	0.93	0.63	0.53	0	0	0	0.696667	0
ENSMUSG00000107724	Gm16042	predicted gene 16042 [Source:MGI Symbol;Acc:MGI:3801935]	0.425014	-1.23442	0.0213422	0.0456321	yes	down	0.44	1.85	1.5	3.72	4.83	2.87	1.26333	3.80667
ENSMUSG00000086399	Gm16144	predicted gene 16144 [Source:MGI Symbol;Acc:MGI:3801782]	4.0232	2.00834	0.0138563	0.0310727	yes	up	2.68	1.38	1.57	0.78	0.48	0.49	1.87667	0.583333
ENSMUSG00000081650	Gm16181	predicted gene 16181 [Source:MGI Symbol;Acc:MGI:3802038]	42.3764	5.40519	0.00319321	0.00815222	yes	up	2.16	0.95	1	0	0	0	1.37	0
ENSMUSG00000089886	Gm16184	predicted gene 16184 [Source:MGI Symbol;Acc:MGI:3802154]	20.1698	4.33412	2.47e-05	8.79e-05	yes	up	5.87	4.11	3.6	0	0.69	0.23	4.52667	0.306667
ENSMUSG00000084911	Gm16185	predicted gene 16185 [Source:MGI Symbol;Acc:MGI:3802169]	2.17773	1.12282	2.36e-08	1.15e-07	yes	up	6.62	6.91	5.43	3.23	4.14	3.75	6.32	3.70667
ENSMUSG00000082154	Gm16464	predicted gene 16464 [Source:MGI Symbol;Acc:MGI:3643716]	34.4622	5.10694	6.58e-18	6.14e-17	yes	up	8.17	5.25	8.16	0.36	0.12	0.31	7.19333	0.263333
ENSMUSG00000094763	Gm1647	predicted gene 1647 [Source:MGI Symbol;Acc:MGI:2686493]	34.1213	5.0926	0.00292529	0.00751557	yes	up	2.83	0.83	0.15	0.12	0	0	1.27	0.04
ENSMUSG00000090259	Gm16545	predicted gene 16545 [Source:MGI Symbol;Acc:MGI:4414965]	0.0268081	-5.22119	0.00318633	0.0081358	yes	down	0	0	0	5.74	2.12	1.48	0	3.11333
ENSMUSG00000097804	Gm16685	predicted gene, 16685 [Source:MGI Symbol;Acc:MGI:4439609]	4.32934	2.11415	1.11e-07	5.08e-07	yes	up	4.18	2.88	6.38	1.04	1.09	1.16	4.48	1.09667
ENSMUSG00000097077	Gm16712	predicted gene, 16712 [Source:MGI Symbol;Acc:MGI:4439636]	4.72193	2.23938	3.65e-10	2.09e-09	yes	up	4.32	5.34	5.67	1.78	1.52	0.75	5.11	1.35
ENSMUSG00000096981	Gm16845	predicted gene, 16845 [Source:MGI Symbol;Acc:MGI:4439769]	0.226535	-2.14219	2.18e-05	7.78e-05	yes	down	0.72	0.63	0.98	2.59	5.41	4.99	0.776667	4.33
ENSMUSG00000093954	Gm16867	predicted gene, 16867 [Source:MGI Symbol;Acc:MGI:4439791]	4.55376	2.18706	1.78e-10	1.04e-09	yes	up	7.49	6.36	11.24	1.5	1.53	1.99	8.36333	1.67333
ENSMUSG00000097876	Gm16892	predicted gene, 16892 [Source:MGI Symbol;Acc:MGI:4439816]	2.17984	1.12422	0.0180127	0.0392307	yes	up	1.99	1.28	1.91	0.77	1.05	1.18	1.72667	1
ENSMUSG00000097743	Gm16973	predicted gene, 16973 [Source:MGI Symbol;Acc:MGI:4439897]	2.84347	1.50765	8.06e-05	0.000267622	yes	up	2.55	4.06	3.66	1.95	1.48	1.08	3.42333	1.50333
ENSMUSG00000090246	Gm17017	predicted gene 17017 [Source:MGI Symbol;Acc:MGI:4820558]	2.76925	1.4695	0.000503393	0.00147782	yes	up	2.09	1.7	1.82	1.14	0.59	0.79	1.87	0.84
ENSMUSG00000090582	Gm17024	predicted gene 17024 [Source:MGI Symbol;Acc:MGI:4937851]	32.595	5.02658	9.05e-05	0.000297984	yes	up	2.93	2.67	3.6	0.17	0.19	0	3.06667	0.12
ENSMUSG00000090293	Gm17034	predicted gene 17034 [Source:MGI Symbol;Acc:MGI:4937861]	14.187	3.82649	0.002942	0.00755532	yes	up	0.61	0.25	0.26	0.03	0.07	0	0.373333	0.0333333
ENSMUSG00000091366	Gm17040	predicted gene 17040 [Source:MGI Symbol;Acc:MGI:4937867]	0.042636	-4.55179	0.00410928	0.0102695	yes	down	0.11	0	0	2.56	17.64	0.98	0.0366667	7.06
ENSMUSG00000091509	Gm17066	predicted gene 17066 [Source:MGI Symbol;Acc:MGI:4937893]	5.07655	2.34385	0.0110455	0.0253174	yes	up	5.87	1.64	2.46	2.03	0.16	0	3.32333	0.73
ENSMUSG00000091534	Gm17195	predicted gene 17195 [Source:MGI Symbol;Acc:MGI:4938022]	27.5718	4.78512	0.021999	0.0468646	yes	up	1.81	2.14	0.91	0	0	0	1.62	0
ENSMUSG00000091191	Gm17334	predicted gene, 17334 [Source:MGI Symbol;Acc:MGI:4936968]	2.18086	1.1249	0.000657454	0.00189047	yes	up	2.22	1.61	1.93	0.93	1.35	1.04	1.92	1.10667
ENSMUSG00000084917	Gm17477	predicted gene, 17477 [Source:MGI Symbol;Acc:MGI:4937111]	16.7443	4.0656	9.55e-05	0.000313469	yes	up	0.43	0.43	0.63	0.03	0.06	0.03	0.496667	0.04
ENSMUSG00000115567	Gm18148	predicted gene, 18148 [Source:MGI Symbol;Acc:MGI:5010333]	8.28835	3.05108	0.00595102	0.0144274	yes	up	1.47	2.61	4.5	0	0.48	0.96	2.86	0.48
ENSMUSG00000109724	Gm18194	predicted gene, 18194 [Source:MGI Symbol;Acc:MGI:5010379]	0.262427	-1.93001	0.000898712	0.00252643	yes	down	1.5	0.46	0.59	3.62	5.67	4.58	0.85	4.62333
ENSMUSG00000101279	Gm18342	predicted gene, 18342 [Source:MGI Symbol;Acc:MGI:5010527]	20.9234	4.38704	0.00323775	0.00825669	yes	up	2.43	0.57	1.99	0	0	0.27	1.66333	0.09
ENSMUSG00000103588	Gm18445	predicted gene, 18445 [Source:MGI Symbol;Acc:MGI:5010630]	163.342	7.35175	2.35e-07	1.04e-06	yes	up	1.71	3.58	0.88	0	0	0	2.05667	0
ENSMUSG00000101735	Gm18505	predicted gene, 18505 [Source:MGI Symbol;Acc:MGI:5010690]	0.0337061	-4.89085	0.0083164	0.0195587	yes	down	0	0	0	0.36	1.56	1.04	0	0.986667
ENSMUSG00000099448	Gm18801	predicted gene, 18801 [Source:MGI Symbol;Acc:MGI:5010986]	24.2943	4.60254	1.55e-12	1.05e-11	yes	up	1.8	2.95	1.55	0.06	0.09	0.12	2.1	0.09
ENSMUSG00000103845	Gm19026	predicted gene, 19026 [Source:MGI Symbol;Acc:MGI:5011211]	8.58407	3.10166	2.32e-07	1.03e-06	yes	up	0.51	0.86	1.2	0.09	0.25	0.05	0.856667	0.13
ENSMUSG00000116605	Gm19142	predicted gene, 19142 [Source:MGI Symbol;Acc:MGI:5011327]	0.0562099	-4.15303	2.45e-09	1.3e-08	yes	down	0.27	0	0.16	2.95	2.99	3.71	0.143333	3.21667
ENSMUSG00000108239	Gm19434	predicted gene, 19434 [Source:MGI Symbol;Acc:MGI:5011619]	0.0368399	-4.76259	0.0133749	0.0300857	yes	down	0	0	0	0.08	0.4	0.12	0	0.2
ENSMUSG00000115426	Gm19510	predicted gene, 19510 [Source:MGI Symbol;Acc:MGI:5011695]	0.0362173	-4.78718	0.0104893	0.0241579	yes	down	0	0	0	0.35	0.33	0.17	0	0.283333
ENSMUSG00000070960	Gm19680	predicted gene, 19680 [Source:MGI Symbol;Acc:MGI:5011865]	0.194515	-2.36205	4.85e-05	0.000166113	yes	down	0.52	0.42	0.26	2.44	2.52	2.48	0.4	2.48
ENSMUSG00000092277	Gm19684	predicted gene, 19684 [Source:MGI Symbol;Acc:MGI:5011869]	8.51737	3.09041	1.13e-13	8.24e-13	yes	up	6.3	7.13	5.43	1.22	0.62	1.02	6.28667	0.953333
ENSMUSG00000113136	Gm19951	predicted gene, 19951 [Source:MGI Symbol;Acc:MGI:5012136]	2.46463	1.30137	9.25e-12	5.97e-11	yes	up	46.06	45.23	59.18	22.26	30.74	24.76	50.1567	25.92
ENSMUSG00000110245	Gm20100	predicted gene, 20100 [Source:MGI Symbol;Acc:MGI:5012285]	3.44564	1.78477	0.00301828	0.00773597	yes	up	0.67	0.81	1.35	0.34	0.36	0.33	0.943333	0.343333
ENSMUSG00000106874	Gm20186	predicted gene, 20186 [Source:MGI Symbol;Acc:MGI:5012371]	3.23579	1.69412	4.61e-09	2.4e-08	yes	up	18.71	20.08	21.02	6.23	10.68	7.66	19.9367	8.19
ENSMUSG00000091228	Gm20390	predicted gene 20390 [Source:MGI Symbol;Acc:MGI:5141855]	0.0607141	-4.04182	0.000670906	0.00192702	yes	down	1.48	0.2	0.35	0.81	23.66	25.15	0.676667	16.54
ENSMUSG00000092283	Gm20412	predicted gene 20412 [Source:MGI Symbol;Acc:MGI:5141877]	0.00109487	-9.83502	0.0118295	0.0269013	yes	down	0	0	0	0	29.99	106.05	0	45.3467
ENSMUSG00000092463	Gm20489	predicted gene 20489 [Source:MGI Symbol;Acc:MGI:5141954]	6.34905	2.66654	3.98e-46	9.44e-45	yes	up	37.58	38.88	31.46	5.08	8.89	7.73	35.9733	7.23333
ENSMUSG00000023984	Gm20517	predicted gene 20517 [Source:MGI Symbol;Acc:MGI:5141982]	6.7629	2.75764	0.00418261	0.0104339	yes	up	26.05	0.26	0.52	0	0.04	0.24	8.94333	0.0933333
ENSMUSG00000106734	Gm20559	predicted gene, 20559 [Source:MGI Symbol;Acc:MGI:5295666]	13.9991	3.80726	1.55e-187	2.23e-185	yes	up	86.56	73.91	77.71	9.49	5.46	6.04	79.3933	6.99667
ENSMUSG00000041716	Gm20604	predicted gene 20604 [Source:MGI Symbol;Acc:MGI:5305180]	2.54789	1.3493	6.32e-09	3.24e-08	yes	up	7.37	6.91	12.11	3.36	4.21	4.11	8.79667	3.89333
ENSMUSG00000093467	Gm20659	predicted gene 20659 [Source:MGI Symbol;Acc:MGI:5313106]	0.110455	-3.17847	0.00239619	0.00625584	yes	down	0	0.51	0.63	2.43	3.02	7.36	0.38	4.27
ENSMUSG00000093726	Gm20667	predicted gene 20667 [Source:MGI Symbol;Acc:MGI:5313114]	0.020539	-5.60549	7.66e-05	0.000254961	yes	down	0.04	0	0	1.24	1	0.56	0.0133333	0.933333
ENSMUSG00000093593	Gm20683	predicted gene 20683 [Source:MGI Symbol;Acc:MGI:5313130]	205.702	7.68441	8.66e-09	4.41e-08	yes	up	0.91	0.74	0.66	0	0	0	0.77	0
ENSMUSG00000093384	Gm20689	predicted gene 20689 [Source:MGI Symbol;Acc:MGI:5313136]	44.0748	5.46188	0.00916086	0.0213437	yes	up	39.55	0	5.76	0	0	0	15.1033	0
ENSMUSG00000095193	Gm20939	predicted gene, 20939 [Source:MGI Symbol;Acc:MGI:5434295]	0.379428	-1.3981	0.00360532	0.00912372	yes	down	0.45	0.53	0.99	2.2	0.98	2.12	0.656667	1.76667
ENSMUSG00000118495	Gm21011	predicted gene, 21011 [Source:MGI Symbol;Acc:MGI:5434366]	39.8429	5.31625	0.000620511	0.00179101	yes	up	0.48	0.56	0.21	0.04	0	0	0.416667	0.0133333
ENSMUSG00000095609	Gm21188	predicted gene, 21188 [Source:MGI Symbol;Acc:MGI:5434543]	7.27976	2.86389	9.37e-95	5.32e-93	yes	up	102.77	107.85	88.23	22.16	20.97	26.71	99.6167	23.28
ENSMUSG00000114871	Gm21370	predicted gene, 21370 [Source:MGI Symbol;Acc:MGI:5434725]	8.1061	3.01901	0.00163488	0.00439599	yes	up	1.61	2.87	3.99	0.29	1.09	0	2.82333	0.46
ENSMUSG00000096850	Gm21748	predicted gene, 21748 [Source:MGI Symbol;Acc:MGI:5433912]	25.6386	4.68024	1.93e-118	1.46e-116	yes	up	18.59	21.59	25.22	1.04	1.19	0.88	21.8	1.03667
ENSMUSG00000095123	Gm21781	predicted gene, 21781 [Source:MGI Symbol;Acc:MGI:5433945]	2.79115	1.48086	3.69e-06	1.45e-05	yes	up	1.49	1.56	2.13	0.89	0.85	0.58	1.72667	0.773333
ENSMUSG00000095366	Gm21860	predicted gene, 21860 [Source:MGI Symbol;Acc:MGI:5434024]	12.3331	3.62446	4.09e-33	6.68e-32	yes	up	20.52	22.73	16.92	0.9	3.04	0.56	20.0567	1.5
ENSMUSG00000101751	Gm2427	predicted gene 2427 [Source:MGI Symbol;Acc:MGI:3780593]	11.9288	3.57638	4.04e-06	1.58e-05	yes	up	22.06	13.29	12.37	0.59	1.62	3.85	15.9067	2.02
ENSMUSG00000065185	Gm25137	predicted gene, 25137 [Source:MGI Symbol;Acc:MGI:5454914]	29.9352	4.90377	0.000188444	0.000591984	yes	up	3.62	1.82	3.22	0	0.22	0.22	2.88667	0.146667
ENSMUSG00000097154	Gm26510	predicted gene, 26510 [Source:MGI Symbol;Acc:MGI:5477004]	2.01451	1.01043	0.00107594	0.00298417	yes	up	7.39	9.57	10.12	7.16	3.29	4.82	9.02667	5.09
ENSMUSG00000097296	Gm26532	predicted gene, 26532 [Source:MGI Symbol;Acc:MGI:5477026]	0.369102	-1.43791	0.0127745	0.0288169	yes	down	1.35	2.82	1.22	6.95	6.01	5.86	1.79667	6.27333
ENSMUSG00000097533	Gm26590	predicted gene, 26590 [Source:MGI Symbol;Acc:MGI:5477084]	6.11747	2.61293	0.0178692	0.0389648	yes	up	0.46	1.02	0.66	0.22	0	0.21	0.713333	0.143333
ENSMUSG00000102425	Gm26616	predicted gene, 26616 [Source:MGI Symbol;Acc:MGI:5477110]	2.24376	1.16592	0.00404701	0.010132	yes	up	7.71	11.45	13.27	0.47	12.58	6.1	10.81	6.38333
ENSMUSG00000096967	Gm26621	predicted gene, 26621 [Source:MGI Symbol;Acc:MGI:5477115]	5.82632	2.54259	0.000525566	0.00153864	yes	up	2.09	1.21	1.04	0.31	0.08	0.3	1.44667	0.23
ENSMUSG00000097680	Gm26642	predicted gene, 26642 [Source:MGI Symbol;Acc:MGI:5477136]	2.52388	1.33564	0.00338346	0.00859583	yes	up	1.1	1.5	0.97	0.45	0.61	0.74	1.19	0.6
ENSMUSG00000097275	Gm26648	predicted gene, 26648 [Source:MGI Symbol;Acc:MGI:5477142]	2.77298	1.47144	0.000416858	0.00124051	yes	up	0.96	0.52	0.8	0.39	0.38	0.25	0.76	0.34
ENSMUSG00000097090	Gm26724	predicted gene, 26724 [Source:MGI Symbol;Acc:MGI:5477218]	2.21369	1.14645	0.0153577	0.0340586	yes	up	1.54	2.3	1.75	0.86	1.34	1.01	1.86333	1.07
ENSMUSG00000097840	Gm26756	predicted gene, 26756 [Source:MGI Symbol;Acc:MGI:5477250]	21.3163	4.41389	0.00807277	0.0190422	yes	up	31.99	10.3	0	0	0	0.13	14.0967	0.0433333
ENSMUSG00000097572	Gm26797	predicted gene, 26797 [Source:MGI Symbol;Acc:MGI:5477291]	91.6948	6.51877	3.04e-05	0.000106777	yes	up	0.51	0.13	0.22	0	0	0	0.286667	0
ENSMUSG00000115681	Gm2682	predicted gene 2682 [Source:MGI Symbol;Acc:MGI:3780851]	2.76165	1.46553	0.00156787	0.00422829	yes	up	6.43	1.66	3.19	1.32	2.18	2.27	3.76	1.92333
ENSMUSG00000097994	Gm26982	predicted gene, 26982 [Source:MGI Symbol;Acc:MGI:5504097]	2.513	1.32941	0.00803553	0.0189666	yes	up	4.02	2.31	2.74	0.85	2.12	1.68	3.02333	1.55
ENSMUSG00000098534	Gm27167	predicted gene 27167 [Source:MGI Symbol;Acc:MGI:5521010]	22.18	4.47118	0.0120779	0.0274185	yes	up	0.59	2.28	13.67	0.26	0	0	5.51333	0.0866667
ENSMUSG00000098975	Gm27177	predicted gene 27177 [Source:MGI Symbol;Acc:MGI:5521020]	3.97684	1.99162	0.0225345	0.0478671	yes	up	5.6	6	0.65	2.16	2.09	1.91	4.08333	2.05333
ENSMUSG00000085995	Gm2788	predicted gene 2788 [Source:MGI Symbol;Acc:MGI:3780956]	0.167574	-2.57713	0.0232602	0.049225	yes	down	0.06	0	0.13	0.91	0.59	0.79	0.0633333	0.763333
ENSMUSG00000099061	Gm28050	predicted gene, 28050 [Source:MGI Symbol;Acc:MGI:5547786]	35.7013	5.1579	0.00873818	0.0204451	yes	up	0.8	1.14	3.64	0	0	0	1.86	0
ENSMUSG00000098715	Gm28053	predicted gene, 28053 [Source:MGI Symbol;Acc:MGI:5547789]	0.172591	-2.53457	6.57e-05	0.000220955	yes	down	1.16	0	1.24	3.97	7.15	4.01	0.8	5.04333
ENSMUSG00000116560	Gm2808	predicted gene 2808 [Source:MGI Symbol;Acc:MGI:3780977]	6.32641	2.66139	5.31e-17	4.74e-16	yes	up	1.48	1.29	1.17	0.19	0.48	0.27	1.31333	0.313333
ENSMUSG00000101628	Gm28177	predicted gene 28177 [Source:MGI Symbol;Acc:MGI:5578883]	3.58048	1.84015	2.59e-16	2.23e-15	yes	up	7.79	5.31	8.53	4.44	2.43	2.24	7.21	3.03667
ENSMUSG00000101264	Gm28347	predicted gene 28347 [Source:MGI Symbol;Acc:MGI:5579053]	219.517	7.77819	6.08e-09	3.13e-08	yes	up	5.85	4.07	8.33	0	0	0	6.08333	0
ENSMUSG00000096751	Gm28373	predicted gene 28373 [Source:MGI Symbol;Acc:MGI:5579079]	5.93436	2.56909	0.00224629	0.00589486	yes	up	0.58	0.43	0.48	0.05	0.05	0.22	0.496667	0.106667
ENSMUSG00000100113	Gm28592	predicted gene 28592 [Source:MGI Symbol;Acc:MGI:5579298]	45.8166	5.5178	0.00673214	0.0161663	yes	up	0	2.08	0.68	0	0	0	0.92	0
ENSMUSG00000101191	Gm28809	predicted gene 28809 [Source:MGI Symbol;Acc:MGI:5579515]	3.89168	1.96039	1.65e-05	5.97e-05	yes	up	3.61	6.05	6.1	0.71	2.28	2.55	5.25333	1.84667
ENSMUSG00000100944	Gm28900	predicted gene 28900 [Source:MGI Symbol;Acc:MGI:5579606]	0.206616	-2.27498	0.013107	0.0295195	yes	down	90.91	166.86	101.16	481.52	917.65	1254.2	119.643	884.457
ENSMUSG00000100392	Gm28935	predicted gene 28935 [Source:MGI Symbol;Acc:MGI:5579641]	4.62411	2.20918	0.00196962	0.00522367	yes	up	0.69	1.9	2.02	0.07	0.96	0.25	1.53667	0.426667
ENSMUSG00000101450	Gm28941	predicted gene 28941 [Source:MGI Symbol;Acc:MGI:5579647]	5.92473	2.56675	0.00364479	0.00921353	yes	up	2.18	2.07	0.98	0	0.63	0.54	1.74333	0.39
ENSMUSG00000100768	Gm29055	predicted gene 29055 [Source:MGI Symbol;Acc:MGI:5579761]	2.32538	1.21747	0.0140933	0.0315499	yes	up	3.36	1.2	2.08	0.95	1.72	0.92	2.21333	1.19667
ENSMUSG00000116719	Gm29719	predicted gene, 29719 [Source:MGI Symbol;Acc:MGI:5588878]	22.2453	4.47543	2.48e-05	8.8e-05	yes	up	1.56	1.06	0.64	0	0	0.19	1.08667	0.0633333
ENSMUSG00000115042	Gm29742	predicted gene, 29742 [Source:MGI Symbol;Acc:MGI:5588901]	0.292218	-1.77488	1.03e-07	4.74e-07	yes	down	0.77	0.39	0.56	2.17	2.55	2.58	0.573333	2.43333
ENSMUSG00000105646	Gm30211	predicted gene, 30211 [Source:MGI Symbol;Acc:MGI:5589370]	0.31453	-1.66873	0.00444188	0.0110237	yes	down	2.6	3.63	0.23	11.86	7.63	7.02	2.15333	8.83667
ENSMUSG00000116927	Gm30881	predicted gene, 30881 [Source:MGI Symbol;Acc:MGI:5590040]	40.533	5.34103	0.00484825	0.011938	yes	up	0.48	2.35	0.99	0	0	0	1.27333	0
ENSMUSG00000110864	Gm31374	predicted gene, 31374 [Source:MGI Symbol;Acc:MGI:5590533]	2.02208	1.01584	0.0141748	0.0317091	yes	up	6.15	3.81	5.1	3.19	3.13	3.15	5.02	3.15667
ENSMUSG00000114722	Gm31392	predicted gene, 31392 [Source:MGI Symbol;Acc:MGI:5590551]	6.8247	2.77076	4.95e-05	0.000169575	yes	up	0.77	1.24	0.57	0.09	0.27	0.14	0.86	0.166667
ENSMUSG00000114375	Gm31544	predicted gene, 31544 [Source:MGI Symbol;Acc:MGI:5590703]	16.1116	4.01002	0.00984656	0.0227928	yes	up	2.94	4.77	1.71	0	0	0.85	3.14	0.283333
ENSMUSG00000116720	Gm31641	predicted gene, 31641 [Source:MGI Symbol;Acc:MGI:5590800]	30.0545	4.90951	0.0150159	0.0334189	yes	up	0.17	2.01	0.1	0	0	0	0.76	0
ENSMUSG00000112925	Gm31763	predicted gene, 31763 [Source:MGI Symbol;Acc:MGI:5590922]	0.0481924	-4.37505	0.00734364	0.0174783	yes	down	0.05	0	0	0.86	0.33	0.73	0.0166667	0.64
ENSMUSG00000114638	Gm31834	predicted gene, 31834 [Source:MGI Symbol;Acc:MGI:5590993]	0.0241561	-5.37147	0.00170083	0.00455854	yes	down	0	0	0	0.14	0.1	0.41	0	0.216667
ENSMUSG00000114055	Gm32089	predicted gene, 32089 [Source:MGI Symbol;Acc:MGI:5591248]	2.47291	1.30621	2.44e-19	2.43e-18	yes	up	33.15	37.74	31.82	15.3	16.86	17.25	34.2367	16.47
ENSMUSG00000109680	Gm32098	predicted gene, 32098 [Source:MGI Symbol;Acc:MGI:5591257]	0.0668696	-3.90251	4.72e-25	6e-24	yes	down	1.33	0.15	0.23	3.75	3.56	3.15	0.57	3.48667
ENSMUSG00000112120	Gm32255	predicted gene, 32255 [Source:MGI Symbol;Acc:MGI:5591414]	0.0404246	-4.62862	4.46e-12	2.94e-11	yes	down	0.07	0.33	0	3.64	4.26	4.19	0.133333	4.03
ENSMUSG00000112558	Gm32364	predicted gene, 32364 [Source:MGI Symbol;Acc:MGI:5591523]	0.185048	-2.43403	0.000250879	0.000772809	yes	down	0.66	0.28	0.03	0.81	2.23	3.84	0.323333	2.29333
ENSMUSG00000111429	Gm32511	predicted gene, 32511 [Source:MGI Symbol;Acc:MGI:5591670]	0.0130149	-6.26369	2.25e-05	8.02e-05	yes	down	0	0	0	6.4	3.62	3.27	0	4.43
ENSMUSG00000108015	Gm32591	predicted gene, 32591 [Source:MGI Symbol;Acc:MGI:5591750]	0.164028	-2.60799	0.0206981	0.0443851	yes	down	0.09	0.3	0	0.49	0.26	2.25	0.13	1
ENSMUSG00000110605	Gm32856	predicted gene, 32856 [Source:MGI Symbol;Acc:MGI:5592015]	0.230261	-2.11866	1.89e-05	6.8e-05	yes	down	0.56	0.26	0.27	1	1.7	1.86	0.363333	1.52
ENSMUSG00000117426	Gm33055	predicted gene, 33055 [Source:MGI Symbol;Acc:MGI:5592214]	3.1246	1.64367	0.00513356	0.0125794	yes	up	24.89	17.11	5.48	6.2	6.94	7.37	15.8267	6.83667
ENSMUSG00000110594	Gm33103	predicted gene, 33103 [Source:MGI Symbol;Acc:MGI:5592262]	0.173883	-2.52381	9.8e-05	0.000321135	yes	down	1.11	0.2	0.46	1.54	1.99	2.87	0.59	2.13333
ENSMUSG00000105283	Gm33370	predicted gene, 33370 [Source:MGI Symbol;Acc:MGI:5592529]	0.0280101	-5.15791	1.82e-05	6.57e-05	yes	down	0	0.31	0.51	10.74	11.97	12.45	0.273333	11.72
ENSMUSG00000111147	Gm33699	predicted gene, 33699 [Source:MGI Symbol;Acc:MGI:5592858]	0.0129046	-6.27597	2.29e-05	8.17e-05	yes	down	0	0	0	1.84	2.05	0.76	0	1.55
ENSMUSG00000106261	Gm34086	predicted gene, 34086 [Source:MGI Symbol;Acc:MGI:5593245]	10.3542	3.37214	0.000518146	0.00151814	yes	up	7.2	9.85	6.3	2.67	0	0	7.78333	0.89
ENSMUSG00000115855	Gm34643	predicted gene, 34643 [Source:MGI Symbol;Acc:MGI:5593802]	16.8621	4.07571	6e-70	2.4e-68	yes	up	23.23	22.07	19.4	2.2	1.11	1.45	21.5667	1.58667
ENSMUSG00000115762	Gm34907	predicted gene, 34907 [Source:MGI Symbol;Acc:MGI:5594066]	0.0111647	-6.48491	2.33e-16	2.01e-15	yes	down	0.03	0.03	0	9.7	3.7	5.01	0.02	6.13667
ENSMUSG00000111078	Gm35028	predicted gene, 35028 [Source:MGI Symbol;Acc:MGI:5594187]	11.6019	3.53629	0.00019386	0.000607636	yes	up	0.46	0.64	0.7	0.03	0.17	0	0.6	0.0666667
ENSMUSG00000117490	Gm35031	predicted gene, 35031 [Source:MGI Symbol;Acc:MGI:5594190]	18.8598	4.23725	0.000694433	0.00198958	yes	up	0.15	0.76	0.63	0	0.2	0.04	0.513333	0.08
ENSMUSG00000107985	Gm35037	predicted gene, 35037 [Source:MGI Symbol;Acc:MGI:5594196]	2.12912	1.09026	7.7e-06	2.9e-05	yes	up	15.87	12.44	14.56	8.17	5.8	8.38	14.29	7.45
ENSMUSG00000117848	Gm35867	predicted gene, 35867 [Source:MGI Symbol;Acc:MGI:5595026]	34.6583	5.11513	0.0186464	0.0404709	yes	up	7.6	0	0.34	0	0	0	2.64667	0
ENSMUSG00000117964	Gm36043	predicted gene, 36043 [Source:MGI Symbol;Acc:MGI:5595202]	4.31903	2.11071	1.93e-40	3.94e-39	yes	up	50.86	42.06	39.7	9.17	16.45	12.8	44.2067	12.8067
ENSMUSG00000114608	Gm36161	predicted gene, 36161 [Source:MGI Symbol;Acc:MGI:5595320]	15.8665	3.98791	3.77e-115	2.76e-113	yes	up	137.11	155.07	135.09	13.64	8.53	8.49	142.423	10.22
ENSMUSG00000113669	Gm36723	predicted gene, 36723 [Source:MGI Symbol;Acc:MGI:5595882]	2.78744	1.47894	1.87e-08	9.19e-08	yes	up	4.55	4.79	16.25	2.25	1.91	3.69	8.53	2.61667
ENSMUSG00000118008	Gm36913	predicted gene, 36913 [Source:MGI Symbol;Acc:MGI:5596072]	118.979	6.89456	2.09e-07	9.32e-07	yes	up	5.33	3.35	6.46	0	0	0.21	5.04667	0.07
ENSMUSG00000102496	Gm36989	predicted gene, 36989 [Source:MGI Symbol;Acc:MGI:5610217]	3.7785	1.91781	0.00770205	0.0182424	yes	up	0.52	1.05	0.58	0.23	0.17	0.32	0.716667	0.24
ENSMUSG00000102564	Gm37035	predicted gene, 37035 [Source:MGI Symbol;Acc:MGI:5610263]	0.00456908	-7.77388	2.03e-09	1.09e-08	yes	down	0	0	0	2.1	2.36	1.32	0	1.92667
ENSMUSG00000103685	Gm37074	predicted gene, 37074 [Source:MGI Symbol;Acc:MGI:5610302]	7.85169	2.973	0.00385249	0.00968886	yes	up	0.45	0.76	0.6	0.2	0	0.08	0.603333	0.0933333
ENSMUSG00000103183	Gm37090	predicted gene, 37090 [Source:MGI Symbol;Acc:MGI:5610318]	0.43462	-1.20217	0.00516851	0.0126582	yes	down	0.52	0.26	0.67	1.59	1.46	1.07	0.483333	1.37333
ENSMUSG00000102443	Gm37102	predicted gene, 37102 [Source:MGI Symbol;Acc:MGI:5610330]	5.92266	2.56624	0.00615899	0.0148999	yes	up	1.02	2.07	0.54	0.37	0.16	0.26	1.21	0.263333
ENSMUSG00000102135	Gm37108	predicted gene, 37108 [Source:MGI Symbol;Acc:MGI:5610336]	0.0275328	-5.1827	0.00288954	0.00743945	yes	down	0	0	0	1.23	1.16	2.95	0	1.78
ENSMUSG00000103039	Gm37123	predicted gene, 37123 [Source:MGI Symbol;Acc:MGI:5610351]	7.59975	2.92595	7.15e-06	2.71e-05	yes	up	2.97	1.75	2.66	0.28	0.67	0.32	2.46	0.423333
ENSMUSG00000103174	Gm37168	predicted gene, 37168 [Source:MGI Symbol;Acc:MGI:5610396]	0.339031	-1.56051	3.42e-21	3.7e-20	yes	down	2.03	1.61	2.58	7.74	9.53	8.18	2.07333	8.48333
ENSMUSG00000103937	Gm37186	predicted gene, 37186 [Source:MGI Symbol;Acc:MGI:5610414]	29.9023	4.90219	0.0187602	0.0407082	yes	up	0.19	0.03	0.11	0	0	0	0.11	0
ENSMUSG00000104068	Gm37199	predicted gene, 37199 [Source:MGI Symbol;Acc:MGI:5610427]	2.421	1.2756	3.04e-09	1.61e-08	yes	up	3.41	3.29	3.59	1.57	2.13	1.55	3.43	1.75
ENSMUSG00000103373	Gm37238	predicted gene, 37238 [Source:MGI Symbol;Acc:MGI:5610466]	40.4259	5.33721	0.0101224	0.0233808	yes	up	0.2	0	0.35	0	0	0	0.183333	0
ENSMUSG00000103527	Gm37261	predicted gene, 37261 [Source:MGI Symbol;Acc:MGI:5610489]	2.91208	1.54205	0.00850485	0.019964	yes	up	2.9	3.72	1.41	0.6	1.45	1.54	2.67667	1.19667
ENSMUSG00000104116	Gm37296	predicted gene, 37296 [Source:MGI Symbol;Acc:MGI:5610524]	10.4845	3.39018	1.43e-05	5.22e-05	yes	up	1.39	0.37	0.5	0.07	0.1	0.1	0.753333	0.09
ENSMUSG00000104208	Gm37401	predicted gene, 37401 [Source:MGI Symbol;Acc:MGI:5610629]	4.3989	2.13714	2.31e-07	1.03e-06	yes	up	72.23	121.38	61.27	33.67	27.32	20.25	84.96	27.08
ENSMUSG00000103907	Gm37498	predicted gene, 37498 [Source:MGI Symbol;Acc:MGI:5610726]	13.315	3.73498	3.62e-05	0.000126243	yes	up	0.73	0.49	0.42	0	0.16	0	0.546667	0.0533333
ENSMUSG00000104377	Gm37515	predicted gene, 37515 [Source:MGI Symbol;Acc:MGI:5610743]	2.12272	1.08591	0.000122337	0.000394439	yes	up	2.63	1.89	1.98	1.1	1.29	1.48	2.16667	1.29
ENSMUSG00000103831	Gm37608	predicted gene, 37608 [Source:MGI Symbol;Acc:MGI:5610836]	0.0349972	-4.83662	0.00926996	0.0215704	yes	down	0	0	0	0.19	0.49	0.21	0	0.296667
ENSMUSG00000102866	Gm37636	predicted gene, 37636 [Source:MGI Symbol;Acc:MGI:5610864]	79.8733	6.31964	6.41e-05	0.000215854	yes	up	2.25	0.65	1.36	0	0	0	1.42	0
ENSMUSG00000104348	Gm37691	predicted gene, 37691 [Source:MGI Symbol;Acc:MGI:5610919]	0.157291	-2.66849	2.43e-15	1.95e-14	yes	down	0.65	0.71	0.41	4.5	4.92	4.72	0.59	4.71333
ENSMUSG00000103473	Gm37696	predicted gene, 37696 [Source:MGI Symbol;Acc:MGI:5610924]	0.319474	-1.64623	0.0178298	0.0388882	yes	down	0.23	0.07	0.17	0.75	0.49	0.56	0.156667	0.6
ENSMUSG00000104503	Gm37738	predicted gene, 37738 [Source:MGI Symbol;Acc:MGI:5610966]	13.5656	3.76188	0.000971821	0.0027177	yes	up	0.22	0.13	0.27	0.01	0.04	0	0.206667	0.0166667
ENSMUSG00000103382	Gm37755	predicted gene, 37755 [Source:MGI Symbol;Acc:MGI:5610983]	32.5267	5.02355	0.0223239	0.0474803	yes	up	0.26	0	0.23	0	0	0	0.163333	0
ENSMUSG00000111709	Gm3776	predicted gene 3776 [Source:MGI Symbol;Acc:MGI:3826440]	81.747	6.35309	9.17e-05	0.000301537	yes	up	0.49	0.75	2.61	0	0	0	1.28333	0
ENSMUSG00000103219	Gm37787	predicted gene, 37787 [Source:MGI Symbol;Acc:MGI:5611015]	8.52296	3.09135	1.42e-18	1.36e-17	yes	up	23.1	23.4	29.8	3.72	3.87	3.85	25.4333	3.81333
ENSMUSG00000103272	Gm37914	predicted gene, 37914 [Source:MGI Symbol;Acc:MGI:5611142]	16.957	4.08381	0.000694026	0.00198873	yes	up	0.41	0.32	0.36	0.05	0.03	0	0.363333	0.0266667
ENSMUSG00000104060	Gm37954	predicted gene, 37954 [Source:MGI Symbol;Acc:MGI:5611182]	2.2718	1.18383	0.00418307	0.0104339	yes	up	3.31	1.51	1.95	1.03	1.51	1.22	2.25667	1.25333
ENSMUSG00000102570	Gm37968	predicted gene, 37968 [Source:MGI Symbol;Acc:MGI:5611196]	4.62985	2.21097	0.00718202	0.0171204	yes	up	0.29	0.43	0.42	0.17	0.07	0.07	0.38	0.103333
ENSMUSG00000103697	Gm38020	predicted gene, 38020 [Source:MGI Symbol;Acc:MGI:5611248]	4.23104	2.08101	0.015225	0.0338177	yes	up	0.11	0.22	0.4	0.04	0.12	0.07	0.243333	0.0766667
ENSMUSG00000103247	Gm38091	predicted gene, 38091 [Source:MGI Symbol;Acc:MGI:5611319]	0.21871	-2.19291	4.09e-08	1.95e-07	yes	down	1.27	0.76	1.48	8.67	5.77	5.97	1.17	6.80333
ENSMUSG00000102777	Gm38161	predicted gene, 38161 [Source:MGI Symbol;Acc:MGI:5611389]	0.020827	-5.5854	1.73e-45	4.04e-44	yes	down	0.34	0.14	0.02	7.02	6.53	6.02	0.166667	6.52333
ENSMUSG00000102776	Gm38162	predicted gene, 38162 [Source:MGI Symbol;Acc:MGI:5611390]	6.01507	2.58858	0.00196473	0.00521373	yes	up	0.38	0.36	0.25	0	0.12	0.1	0.33	0.0733333
ENSMUSG00000102196	Gm38171	predicted gene, 38171 [Source:MGI Symbol;Acc:MGI:5611399]	28.8583	4.85091	8.02e-06	3.02e-05	yes	up	2.42	0.99	1.48	0	0.06	0.12	1.63	0.06
ENSMUSG00000102302	Gm38190	predicted gene, 38190 [Source:MGI Symbol;Acc:MGI:5611418]	3.48249	1.80012	4.75e-06	1.83e-05	yes	up	1.15	0.84	1.06	0.35	0.45	0.29	1.01667	0.363333
ENSMUSG00000103945	Gm38228	predicted gene, 38228 [Source:MGI Symbol;Acc:MGI:5611456]	3.68238	1.88064	0.00710927	0.0169625	yes	up	2.15	1.31	1.5	0.12	0.72	0.92	1.65333	0.586667
ENSMUSG00000104350	Gm38244	predicted gene, 38244 [Source:MGI Symbol;Acc:MGI:5611472]	0.241382	-2.05061	0.000560242	0.00162995	yes	down	0.31	0.27	0.19	1.81	1.34	0.8	0.256667	1.31667
ENSMUSG00000104164	Gm38248	predicted gene, 38248 [Source:MGI Symbol;Acc:MGI:5611476]	0.0820786	-3.60685	1.59e-05	5.79e-05	yes	down	0.03	0.01	0.05	0.2	0.71	0.5	0.03	0.47
ENSMUSG00000102780	Gm38253	predicted gene, 38253 [Source:MGI Symbol;Acc:MGI:5611481]	2.15478	1.10754	0.00318135	0.00812537	yes	up	1.27	0.72	0.99	0.58	0.63	0.53	0.993333	0.58
ENSMUSG00000104088	Gm38275	predicted gene, 38275 [Source:MGI Symbol;Acc:MGI:5611503]	26.5135	4.72866	0.00059981	0.00173621	yes	up	1.01	0.84	0.35	0.1	0	0	0.733333	0.0333333
ENSMUSG00000103217	Gm38287	predicted gene, 38287 [Source:MGI Symbol;Acc:MGI:5611515]	0.0203362	-5.61981	0.000844374	0.00238544	yes	down	0	0	0	0.81	0.12	0.41	0	0.446667
ENSMUSG00000103632	Gm38329	predicted gene, 38329 [Source:MGI Symbol;Acc:MGI:5611557]	8.13269	3.02373	0.00403005	0.0100943	yes	up	5.01	6.46	4.14	0.39	1.86	0.46	5.20333	0.903333
ENSMUSG00000102518	Gm38339	predicted gene, 38339 [Source:MGI Symbol;Acc:MGI:5611567]	130.182	7.02438	1.2e-06	4.95e-06	yes	up	1.14	0.36	0.89	0	0	0	0.796667	0
ENSMUSG00000102353	Gm38345	predicted gene, 38345 [Source:MGI Symbol;Acc:MGI:5611573]	0.200099	-2.32121	0.000240041	0.000742306	yes	down	0.43	0.33	0.15	1.18	2.6	2.07	0.303333	1.95
ENSMUSG00000103313	Gm38357	predicted gene, 38357 [Source:MGI Symbol;Acc:MGI:5611585]	4.13072	2.04639	0.000330896	0.000999043	yes	up	1.26	1.64	1.97	0.09	0.84	0.61	1.62333	0.513333
ENSMUSG00000103507	Gm38375	predicted gene, 38375 [Source:MGI Symbol;Acc:MGI:5611603]	3.89388	1.96121	0.00522541	0.0127907	yes	up	0.61	0.79	0.82	0.1	0.34	0.31	0.74	0.25
ENSMUSG00000111752	Gm38575	predicted gene, 38575 [Source:MGI Symbol;Acc:MGI:5621460]	0.161267	-2.63248	1.58e-38	3.07e-37	yes	down	2.57	1.34	3.46	17.96	18.58	17.78	2.45667	18.1067
ENSMUSG00000111056	Gm39317	predicted gene, 39317 [Source:MGI Symbol;Acc:MGI:5622202]	5.41567	2.43714	2.51e-29	3.72e-28	yes	up	210.64	231.7	294.43	59.77	106.02	65.48	245.59	77.09
ENSMUSG00000110834	Gm39469	predicted gene, 39469 [Source:MGI Symbol;Acc:MGI:5622354]	14.3402	3.842	1.47e-94	8.33e-93	yes	up	47.42	45.63	36.67	4.96	4.67	3.13	43.24	4.25333
ENSMUSG00000109459	Gm39526	predicted gene, 39526 [Source:MGI Symbol;Acc:MGI:5622411]	11.5782	3.53334	6.51e-05	0.00021903	yes	up	1.27	0.65	0.68	0.12	0.12	0.06	0.866667	0.1
ENSMUSG00000107111	Gm40304	predicted gene, 40304 [Source:MGI Symbol;Acc:MGI:5623189]	2.1858	1.12816	2.36e-05	8.39e-05	yes	up	4.37	3.76	3.91	2.6	2.26	3.21	4.01333	2.69
ENSMUSG00000113029	Gm40578	predicted gene, 40578 [Source:MGI Symbol;Acc:MGI:5623463]	3.8284	1.93674	0.0197597	0.0426284	yes	up	1.42	2.08	1.37	0.48	0.21	0.91	1.62333	0.533333
ENSMUSG00000112766	Gm40645	predicted gene, 40645 [Source:MGI Symbol;Acc:MGI:5623530]	44.4601	5.47444	0.00383138	0.00963844	yes	up	17.4	0.73	0.15	0	0	0	6.09333	0
ENSMUSG00000113553	Gm40932	predicted gene, 40932 [Source:MGI Symbol;Acc:MGI:5623817]	124.171	6.95618	1.24e-07	5.63e-07	yes	up	5.48	8.04	6.35	0.27	0	0	6.62333	0.09
ENSMUSG00000115532	Gm41206	predicted gene, 41206 [Source:MGI Symbol;Acc:MGI:5624091]	4.5027	2.17079	0.000104691	0.00034092	yes	up	1.13	2.52	0.93	0.24	0.57	0.49	1.52667	0.433333
ENSMUSG00000116946	Gm41442	predicted gene, 41442 [Source:MGI Symbol;Acc:MGI:5624327]	4.31881	2.11063	9.53e-12	6.15e-11	yes	up	5.95	5.44	5.19	1.68	0.89	0.99	5.52667	1.18667
ENSMUSG00000117079	Gm41611	predicted gene, 41611 [Source:MGI Symbol;Acc:MGI:5624496]	0.0807252	-3.63084	1.48e-05	5.4e-05	yes	down	0.05	0.09	0.03	0.81	0.76	0.92	0.0566667	0.83
ENSMUSG00000110386	Gm42031	predicted gene, 42031 [Source:MGI Symbol;Acc:MGI:5624916]	0.188367	-2.40838	2.5e-43	5.55e-42	yes	down	6.53	5.37	6.18	33.5	50.83	40.88	6.02667	41.7367
ENSMUSG00000110631	Gm42047	predicted gene, 42047 [Source:MGI Symbol;Acc:MGI:5624932]	0.248028	-2.01143	1.13e-49	2.92e-48	yes	down	7.02	6.71	6.19	27.95	39.74	32.16	6.64	33.2833
ENSMUSG00000105437	Gm42450	predicted gene 42450 [Source:MGI Symbol;Acc:MGI:5662587]	12.4908	3.6428	7.53e-05	0.000250962	yes	up	0.54	0.66	0.43	0.05	0.03	0.08	0.543333	0.0533333
ENSMUSG00000104728	Gm42462	predicted gene 42462 [Source:MGI Symbol;Acc:MGI:5662599]	6.73772	2.75226	7.31e-11	4.42e-10	yes	up	4.21	4.12	5.62	0.86	0.67	1.1	4.65	0.876667
ENSMUSG00000105247	Gm42519	predicted gene 42519 [Source:MGI Symbol;Acc:MGI:5662656]	2.5903	1.37312	1.1e-08	5.56e-08	yes	up	4.38	4.07	3.95	1.35	2.27	2.46	4.13333	2.02667
ENSMUSG00000106714	Gm42546	predicted gene 42546 [Source:MGI Symbol;Acc:MGI:5662683]	2.97753	1.57411	0.00699599	0.0167251	yes	up	1.29	0.73	0.58	0.27	0.37	0.47	0.866667	0.37
ENSMUSG00000107320	Gm42549	predicted gene 42549 [Source:MGI Symbol;Acc:MGI:5662686]	3.95605	1.98406	5.69e-06	2.18e-05	yes	up	0.92	0.5	0.69	0.12	0.33	0.23	0.703333	0.226667
ENSMUSG00000104806	Gm42566	predicted gene 42566 [Source:MGI Symbol;Acc:MGI:5662703]	6.18656	2.62914	1.76e-07	7.91e-07	yes	up	10.43	12.39	13.18	3.45	0.77	3.11	12	2.44333
ENSMUSG00000107205	Gm42576	predicted gene 42576 [Source:MGI Symbol;Acc:MGI:5662713]	5.52113	2.46496	0.000276524	0.000844955	yes	up	0.49	0.74	0.74	0.1	0.18	0.18	0.656667	0.153333
ENSMUSG00000107278	Gm42600	predicted gene 42600 [Source:MGI Symbol;Acc:MGI:5662737]	0.0113402	-6.46241	7.33e-06	2.77e-05	yes	down	0	0	0	0.58	0.3	0.42	0	0.433333
ENSMUSG00000106832	Gm42632	predicted gene 42632 [Source:MGI Symbol;Acc:MGI:5662769]	18.1036	4.17821	0.0232493	0.0492135	yes	up	0.17	0.1	0.21	0.03	0	0	0.16	0.01
ENSMUSG00000105940	Gm42635	predicted gene 42635 [Source:MGI Symbol;Acc:MGI:5662772]	5.42445	2.43948	0.00782374	0.0184978	yes	up	0.49	0.49	0.48	0.11	0.23	0	0.486667	0.113333
ENSMUSG00000106251	Gm42658	predicted gene 42658 [Source:MGI Symbol;Acc:MGI:5662795]	3.15312	1.65678	0.00483728	0.0119174	yes	up	1.52	1.3	1.4	0.38	0.81	0.51	1.40667	0.566667
ENSMUSG00000105655	Gm42659	predicted gene 42659 [Source:MGI Symbol;Acc:MGI:5662796]	2.95752	1.56439	0.00714887	0.0170481	yes	up	1.81	1	1.43	0.67	0.8	0.31	1.41333	0.593333
ENSMUSG00000105370	Gm42718	predicted gene 42718 [Source:MGI Symbol;Acc:MGI:5662855]	0.335879	-1.57399	0.0101331	0.0233998	yes	down	0.29	0.22	0.23	0.97	1.27	0.61	0.246667	0.95
ENSMUSG00000107068	Gm42742	predicted gene 42742 [Source:MGI Symbol;Acc:MGI:5662879]	0.00850722	-6.8771	0.00338005	0.00858835	yes	down	0	0.08	0	18.33	0.15	28.07	0.0266667	15.5167
ENSMUSG00000105742	Gm42748	predicted gene 42748 [Source:MGI Symbol;Acc:MGI:5662885]	3.49143	1.80382	0.0196656	0.0424454	yes	up	0.51	1.06	0.49	0.15	0.51	0.1	0.686667	0.253333
ENSMUSG00000105954	Gm42793	predicted gene 42793 [Source:MGI Symbol;Acc:MGI:5662930]	0.206383	-2.2766	1.21e-08	6.08e-08	yes	down	1.66	0.72	2.23	10.89	9.49	7.57	1.53667	9.31667
ENSMUSG00000106924	Gm42857	predicted gene 42857 [Source:MGI Symbol;Acc:MGI:5662994]	12.4672	3.64007	0.00903763	0.0210755	yes	up	16.75	1.88	8.19	0	1.76	1.48	8.94	1.08
ENSMUSG00000106986	Gm42887	predicted gene 42887 [Source:MGI Symbol;Acc:MGI:5663024]	0.065115	-3.94087	1.1e-09	6.02e-09	yes	down	1.6	2.41	0.41	17.27	34.05	36.86	1.47333	29.3933
ENSMUSG00000106415	Gm42893	predicted gene 42893 [Source:MGI Symbol;Acc:MGI:5663030]	2.23598	1.16091	0.00781741	0.0184853	yes	up	2.75	2.12	2.27	1.49	1.21	1.32	2.38	1.34
ENSMUSG00000105134	Gm42923	predicted gene 42923 [Source:MGI Symbol;Acc:MGI:5663060]	2.26064	1.17673	0.00356324	0.00903117	yes	up	2.11	1.06	1.39	0.81	0.8	0.91	1.52	0.84
ENSMUSG00000104814	Gm42979	predicted gene 42979 [Source:MGI Symbol;Acc:MGI:5663116]	3.43426	1.78	0.000120504	0.000389008	yes	up	2.24	1.08	1.94	0.64	0.64	0.64	1.75333	0.64
ENSMUSG00000107200	Gm43039	predicted gene 43039 [Source:MGI Symbol;Acc:MGI:5663176]	2.6906	1.42793	0.00321157	0.00819451	yes	up	4.42	3.04	4.01	1.98	2.03	1.36	3.82333	1.79
ENSMUSG00000107075	Gm43068	predicted gene 43068 [Source:MGI Symbol;Acc:MGI:5663205]	50.3881	5.65501	0.000120712	0.00038961	yes	up	0.99	0.7	1.09	0	0.07	0	0.926667	0.0233333
ENSMUSG00000104559	Gm43118	predicted gene 43118 [Source:MGI Symbol;Acc:MGI:5663255]	0.111848	-3.16038	3.37e-09	1.77e-08	yes	down	1.09	0.23	1.33	8.96	10.64	11.34	0.883333	10.3133
ENSMUSG00000106609	Gm43181	predicted gene 43181 [Source:MGI Symbol;Acc:MGI:5663318]	93.417	6.54561	1.4e-05	5.14e-05	yes	up	0.43	0.39	0.63	0	0	0	0.483333	0
ENSMUSG00000107017	Gm43196	predicted gene 43196 [Source:MGI Symbol;Acc:MGI:5663333]	5.98444	2.58122	0.0213058	0.045565	yes	up	0.27	0.38	0.52	0.07	0.18	0	0.39	0.0833333
ENSMUSG00000107215	Gm43197	predicted gene 43197 [Source:MGI Symbol;Acc:MGI:5663334]	2.66599	1.41467	1.92e-14	1.47e-13	yes	up	8.96	9.59	10.07	3.86	5.01	4.7	9.54	4.52333
ENSMUSG00000106108	Gm43221	predicted gene 43221 [Source:MGI Symbol;Acc:MGI:5663358]	24.7312	4.62826	0.00720169	0.0171651	yes	up	0.12	0.35	0.28	0	0	0.04	0.25	0.0133333
ENSMUSG00000105572	Gm43300	predicted gene 43300 [Source:MGI Symbol;Acc:MGI:5663437]	2.55356	1.35251	0.00705324	0.0168487	yes	up	1.36	1.51	1.53	0.88	0.86	0.41	1.46667	0.716667
ENSMUSG00000079362	Gm43302	predicted gene 43302 [Source:MGI Symbol;Acc:MGI:5663439]	3.47501	1.79702	0.000932541	0.00261285	yes	up	16.45	31.66	16.84	11.36	7.1	4.58	21.65	7.68
ENSMUSG00000105703	Gm43305	predicted gene 43305 [Source:MGI Symbol;Acc:MGI:5663442]	0.215862	-2.21182	6.18e-35	1.07e-33	yes	down	1.48	1.33	2.36	7.83	11.75	9.52	1.72333	9.7
ENSMUSG00000105769	Gm43351	predicted gene 43351 [Source:MGI Symbol;Acc:MGI:5663488]	0.288971	-1.791	3.64e-10	2.08e-09	yes	down	1.99	2.62	3.91	12.67	17.38	15.89	2.84	15.3133
ENSMUSG00000106665	Gm43389	predicted gene 43389 [Source:MGI Symbol;Acc:MGI:5663526]	4.50209	2.17059	0.0113243	0.0258947	yes	up	0.18	0.61	0.6	0.13	0.09	0.17	0.463333	0.13
ENSMUSG00000106149	Gm43430	predicted gene 43430 [Source:MGI Symbol;Acc:MGI:5663567]	6.56349	2.71446	0.00529336	0.0129448	yes	up	0.31	0.18	0.34	0	0.09	0.07	0.276667	0.0533333
ENSMUSG00000106933	Gm43621	predicted gene 43621 [Source:MGI Symbol;Acc:MGI:5663758]	0.129768	-2.946	2.56e-05	9.09e-05	yes	down	0.24	0.04	0.21	1.46	2.04	1.25	0.163333	1.58333
ENSMUSG00000104988	Gm43622	predicted gene 43622 [Source:MGI Symbol;Acc:MGI:5663759]	2.501	1.3225	0.000205271	0.00064065	yes	up	2.8	2.8	4.06	1.4	2.14	1.34	3.22	1.62667
ENSMUSG00000106962	Gm43633	predicted gene 43633 [Source:MGI Symbol;Acc:MGI:5663770]	6.49531	2.6994	0.00471343	0.0116359	yes	up	0.62	0.62	0.21	0.03	0.1	0.16	0.483333	0.0966667
ENSMUSG00000107352	Gm43660	predicted gene 43660 [Source:MGI Symbol;Acc:MGI:5663797]	2.23506	1.16031	0.0074891	0.0178012	yes	up	0.48	0.6	0.47	0.18	0.37	0.34	0.516667	0.296667
ENSMUSG00000105135	Gm43667	predicted gene 43667 [Source:MGI Symbol;Acc:MGI:5663804]	0.0673097	-3.89304	0.000694709	0.00199006	yes	down	0	0.09	0.18	1.89	1.3	1.71	0.09	1.63333
ENSMUSG00000106019	Gm43672	predicted gene 43672 [Source:MGI Symbol;Acc:MGI:5663809]	0.268933	-1.89468	0.00436826	0.0108572	yes	down	0.29	0.48	0.15	1.32	1.45	1.6	0.306667	1.45667
ENSMUSG00000107019	Gm43682	predicted gene 43682 [Source:MGI Symbol;Acc:MGI:5663819]	0.230082	-2.11978	0.0116947	0.026638	yes	down	0.23	0.01	0.28	1.1	0.7	1	0.173333	0.933333
ENSMUSG00000106867	Gm43800	predicted gene 43800 [Source:MGI Symbol;Acc:MGI:5663937]	30.3908	4.92556	0.0149161	0.0332226	yes	up	0.09	0.09	0.18	0	0	0	0.12	0
ENSMUSG00000104654	Gm43814	predicted gene 43814 [Source:MGI Symbol;Acc:MGI:5663951]	45.1874	5.49785	0.000243297	0.000751356	yes	up	6.5	4.23	6.55	0	0.52	0	5.76	0.173333
ENSMUSG00000105454	Gm43830	predicted gene 43830 [Source:MGI Symbol;Acc:MGI:5663967]	2.99869	1.58433	0.000327125	0.000988312	yes	up	6.98	6.58	4.54	1.75	4.48	1.64	6.03333	2.62333
ENSMUSG00000104548	Gm43857	predicted gene 43857 [Source:MGI Symbol;Acc:MGI:5663994]	2.62197	1.39065	0.00336328	0.00855408	yes	up	1.8	3.02	1.87	1.88	0.77	0.45	2.23	1.03333
ENSMUSG00000107792	Gm43914	predicted gene, 43914 [Source:MGI Symbol;Acc:MGI:5690306]	0.0376318	-4.7319	0.0139133	0.0311928	yes	down	0	0	0	2.29	1.03	0.56	0	1.29333
ENSMUSG00000107846	Gm43963	predicted gene, 43963 [Source:MGI Symbol;Acc:MGI:5690355]	2.84088	1.50634	0.0125472	0.0283638	yes	up	0.8	0.74	0.89	0.17	0.39	0.54	0.81	0.366667
ENSMUSG00000107962	Gm43980	predicted gene, 43980 [Source:MGI Symbol;Acc:MGI:5690372]	3.20191	1.67893	2.25e-11	1.41e-10	yes	up	8.78	7.41	9.89	3	3.81	3.55	8.69333	3.45333
ENSMUSG00000108154	Gm44033	predicted gene, 44033 [Source:MGI Symbol;Acc:MGI:5690425]	14.35	3.84298	0.000547927	0.00159668	yes	up	2.01	1.15	3.77	0.15	0.16	0.32	2.31	0.21
ENSMUSG00000107756	Gm44164	predicted gene, 44164 [Source:MGI Symbol;Acc:MGI:5690556]	2.89982	1.53596	0.00662438	0.0159328	yes	up	1.27	0.59	1.21	0.35	0.29	0.7	1.02333	0.446667
ENSMUSG00000107841	Gm44185	predicted gene, 44185 [Source:MGI Symbol;Acc:MGI:5690577]	0.0431547	-4.53434	0.0232166	0.0491614	yes	down	0	0	0	0.04	0.17	0.17	0	0.126667
ENSMUSG00000107429	Gm44206	predicted gene, 44206 [Source:MGI Symbol;Acc:MGI:5690598]	0.0306497	-5.02798	0.00074944	0.0021346	yes	down	0.15	0	0	4.39	3.23	3.97	0.05	3.86333
ENSMUSG00000108298	Gm44226	predicted gene, 44226 [Source:MGI Symbol;Acc:MGI:5690618]	0.262041	-1.93213	0.00167939	0.00450637	yes	down	0.46	0.57	0.63	3.35	2.79	1.96	0.553333	2.7
ENSMUSG00000108027	Gm44271	predicted gene, 44271 [Source:MGI Symbol;Acc:MGI:5690663]	5.07225	2.34263	0.0169128	0.0371101	yes	up	0.27	0.42	0.31	0.12	0.11	0.02	0.333333	0.0833333
ENSMUSG00000108291	Gm44292	predicted gene, 44292 [Source:MGI Symbol;Acc:MGI:5690684]	13.7655	3.78299	2.91e-06	1.15e-05	yes	up	1.55	0.57	0.91	0	0.16	0.13	1.01	0.0966667
ENSMUSG00000103009	Gm4430	predicted gene 4430 [Source:MGI Symbol;Acc:MGI:3782614]	0.285739	-1.80723	0.000655313	0.0018852	yes	down	0.93	0.59	0.18	2.1	2.29	3.15	0.566667	2.51333
ENSMUSG00000108006	Gm44418	predicted gene, 44418 [Source:MGI Symbol;Acc:MGI:5690810]	191.852	7.58385	2.43e-08	1.18e-07	yes	up	1.64	1.01	2.85	0	0	0	1.83333	0
ENSMUSG00000108443	Gm44510	predicted gene 44510 [Source:MGI Symbol;Acc:MGI:5753086]	0.111628	-3.16323	0.00032457	0.000981731	yes	down	0.59	0.22	0.34	0.76	6.45	6.15	0.383333	4.45333
ENSMUSG00000109424	Gm44658	predicted gene 44658 [Source:MGI Symbol;Acc:MGI:5753234]	10.4328	3.38306	0.00228943	0.00599428	yes	up	1.36	1.74	1.56	0.68	0	0.1	1.55333	0.26
ENSMUSG00000109196	Gm44715	predicted gene 44715 [Source:MGI Symbol;Acc:MGI:5753291]	2.2085	1.14307	0.019572	0.0422688	yes	up	0.69	0.62	0.84	0.49	0.46	0.26	0.716667	0.403333
ENSMUSG00000108432	Gm44756	predicted gene 44756 [Source:MGI Symbol;Acc:MGI:5753332]	0.0066633	-7.22955	7.87e-08	3.66e-07	yes	down	0	0	0	1.82	3.14	4.6	0	3.18667
ENSMUSG00000109105	Gm44873	predicted gene 44873 [Source:MGI Symbol;Acc:MGI:5753449]	4.21869	2.0768	0.000270796	0.000829119	yes	up	0.65	0.8	0.61	0.17	0.16	0.26	0.686667	0.196667
ENSMUSG00000108500	Gm45033	predicted gene 45033 [Source:MGI Symbol;Acc:MGI:5753609]	2.92592	1.54889	0.0232586	0.049225	yes	up	0.67	0.29	0.57	0.15	0.16	0.34	0.51	0.216667
ENSMUSG00000109209	Gm45104	predicted gene 45104 [Source:MGI Symbol;Acc:MGI:5753680]	6.46076	2.6917	0.0122639	0.0277957	yes	up	0.19	0.15	0.14	0.03	0.03	0.03	0.16	0.03
ENSMUSG00000109807	Gm45244	predicted gene 45244 [Source:MGI Symbol;Acc:MGI:5791080]	23.1055	4.53016	7.06e-07	2.99e-06	yes	up	1.32	1.05	0.67	0	0.04	0.13	1.01333	0.0566667
ENSMUSG00000110088	Gm45343	predicted gene 45343 [Source:MGI Symbol;Acc:MGI:5791179]	24.3854	4.60794	0.00702785	0.0167968	yes	up	1.14	0.63	0.65	0	0.12	0	0.806667	0.04
ENSMUSG00000092178	Gm45351	predicted gene 45351 [Source:MGI Symbol;Acc:MGI:5791187]	2.67688	1.42055	0.00331063	0.00842722	yes	up	1.81	0.75	1.43	0.64	0.54	0.67	1.33	0.616667
ENSMUSG00000109729	Gm45418	predicted gene 45418 [Source:MGI Symbol;Acc:MGI:5791254]	35.4724	5.14862	0.011668	0.026584	yes	up	0.19	2.85	0.38	0	0	0	1.14	0
ENSMUSG00000110114	Gm45471	predicted gene 45471 [Source:MGI Symbol;Acc:MGI:5791307]	44.6247	5.47977	7.79e-08	3.62e-07	yes	up	2.07	2.98	2.32	0	0.19	0	2.45667	0.0633333
ENSMUSG00000106981	Gm45495	predicted gene 45495 [Source:MGI Symbol;Acc:MGI:5791331]	0.0563948	-4.14829	0.0171964	0.0376373	yes	down	0	0	0.05	0.7	0.14	0.33	0.0166667	0.39
ENSMUSG00000109715	Gm45606	predicted gene 45606 [Source:MGI Symbol;Acc:MGI:5791442]	0.325667	-1.61853	1.44e-05	5.26e-05	yes	down	1.31	0.95	0.78	1.99	4.76	5.25	1.01333	4
ENSMUSG00000109428	Gm45698	predicted gene 45698 [Source:MGI Symbol;Acc:MGI:5804813]	5.9769	2.5794	0.0219917	0.0468646	yes	up	1.07	0.49	1.27	0	0.54	0.08	0.943333	0.206667
ENSMUSG00000108578	Gm45700	predicted gene 45700 [Source:MGI Symbol;Acc:MGI:5804815]	0.070371	-3.82887	0.0123951	0.0280582	yes	down	0	0	2.1	19.11	9.82	2.69	0.7	10.54
ENSMUSG00000110344	Gm45716	predicted gene 45716 [Source:MGI Symbol;Acc:MGI:5804831]	3.23381	1.69323	9.08e-06	3.39e-05	yes	up	2.8	3.51	3.5	1.25	1.53	0.91	3.27	1.23
ENSMUSG00000108940	Gm45719	predicted gene 45719 [Source:MGI Symbol;Acc:MGI:5804834]	13.0089	3.70142	0.018892	0.0409648	yes	up	0.51	0.3	0.16	0.04	0	0.05	0.323333	0.03
ENSMUSG00000031640	Gm45753	predicted gene 45753 [Source:MGI Symbol;Acc:MGI:5804868]	75.875	6.24555	1.1e-07	5.02e-07	yes	up	1.09	0.47	0.5	0.03	0	0	0.686667	0.01
ENSMUSG00000110693	Gm45899	predicted gene 45899 [Source:MGI Symbol;Acc:MGI:5805014]	2.06654	1.04722	0.00563762	0.0137223	yes	up	4.92	3.66	6.44	1.87	3.42	4.03	5.00667	3.10667
ENSMUSG00000051396	Gm45902	predicted gene 45902 [Source:MGI Symbol;Acc:MGI:5805017]	2.01574	1.01131	0.000282898	0.000863131	yes	up	2.04	2.1	2.68	1.42	1.24	1.59	2.27333	1.41667
ENSMUSG00000104554	Gm4610	predicted gene 4610 [Source:MGI Symbol;Acc:MGI:3782793]	0.0524425	-4.25312	2.3e-25	2.97e-24	yes	down	0.89	2.22	0.23	26.27	31.88	29.16	1.11333	29.1033
ENSMUSG00000096544	Gm4617	predicted pseudogene 4617 [Source:MGI Symbol;Acc:MGI:3704225]	0.403105	-1.31077	0.0182616	0.0397208	yes	down	2.65	3.78	0.64	17.11	4.82	7.71	2.35667	9.88
ENSMUSG00000112212	Gm46189	predicted gene, 46189 [Source:MGI Symbol;Acc:MGI:5825826]	238.784	7.89956	2.18e-09	1.16e-08	yes	up	6.06	7.74	6.36	0	0	0	6.72	0
ENSMUSG00000118012	Gm46620	predicted gene, 46620 [Source:MGI Symbol;Acc:MGI:5826257]	0.471896	-1.08346	0.000260913	0.000800741	yes	down	4.73	5.56	3.66	13.66	10.22	20.42	4.65	14.7667
ENSMUSG00000112907	Gm47015	predicted gene, 47015 [Source:MGI Symbol;Acc:MGI:6095697]	3.59917	1.84767	0.00514173	0.012596	yes	up	0.58	0.75	0.99	0.08	0.3	0.46	0.773333	0.28
ENSMUSG00000112038	Gm47056	predicted gene, 47056 [Source:MGI Symbol;Acc:MGI:6095765]	2.8802	1.52617	0.00364006	0.00920285	yes	up	0.77	0.55	0.54	0.32	0.23	0.26	0.62	0.27
[truncated: 2,965 more rows]

## Sheet: Figure 3o
Figure 2o
[truncated: 8 more rows]

## Sheet: Figure 4c
Figure 3c
Time (h)	Tumor fluorescence intensity
0	1340000000	1440000000	2070000000
[truncated: 6 more rows]

[truncated: 35 more sheets: Figure 4d, Figure 4g, Figure 5b, Figure 5c, Figure 5e, Figure 5g, Figure 5h, Figure 5j, Figure 5k, Figure 5l, Figure 5m, Figure 5n, Figure 6b, c, Figure 6d, Figure 6g, Figure 6i, Figure 6j, k, SI Table 1, SI Table 2, SI Table 3 …]
